# Supplementary material for: CDK9 and PP2A regulate RNA polymerase II transcription termination and coupled RNA maturation
Source: EMBO Rep. 2022 Aug 18;23(10):e54520. doi: 10.15252/embr.202154520 (PMC9535751; doi:10.15252/embr.202154520)
Supplement: Supplementary file 3 — Dataset EV1 [file EMBR-23-e54520-s004.xlsx]

## Sheet: All
log2(DRB/DMSO) Exp1	log2(DRB/DMSO) Exp2	p-value	T: Gene names	N: Position	C: Amino acid	T: Sequence window	C: Charge	N: Localization prob	N: PEP	N: Score	N: Delta score	N: Score for localization	N: Mass error [ppm]	N: Intensity	N: Intensity L	N: Intensity H	T: Proteins	T: Positions within proteins	T: Leading proteins	T: Protein	T: Protein names	M: Number of Phospho (STY)	M: Protein group IDs
2.13596	2.13593	9e-06	GLI2	941	S	TLPAGCPRPLGPRRGSDGPTYGHGHAGAAPA	5	0.994472	1.79263e-28	103.24	100.04	103.24	0.60663	421940000	192980000	228960000	P10070;P10070-1;P10070-4;P10070-3;P10070-2	941;613;596;613;596	P10070	P10070	Zinc finger protein GLI2	1	982
0.0440444	0.0440475	2.1e-05	RSL1D1	361	S	KKRGRGKAQVKATNESEDEIPQLVPIGKKTP	2	0.994135	1.41233e-28	140.95	140.95	134.83	-1.0156	101740000000	49005000000	52738000000	O76021;O76021-2	361;141	O76021	O76021	Ribosomal L1 domain-containing protein 1	1	643
-0.0248834	-0.024887	3.7e-05	EIF4B	459	S	KSLENETLNKEEDCHSPTSKPPKPDQPLKVM	2	0.999521	5.39665e-74	206.43	202.59	194.75	-0.46531	154520000000	76184000000	78340000000	P23588;P23588-2	459;420	P23588	P23588	Eukaryotic translation initiation factor 4B	1	1244
0.145873	0.145988	0.000263	IFNAR2	384	S	DLPEVDVELPTMPKDSPQQLELLSGPCERRK	2	1	4.0123e-23	139.74	139.74	139.74	-1.1003	373640000	180080000	193570000	P48551	384	P48551	P48551	Interferon alpha/beta receptor 2	1	1622
0.433066	0.43263	0.000371	RBM14	620	S	DRRLAELSDYRRLSESQLSFRRSPTKSSLDY	2	0.999817	3.01229e-29	199.51	185.07	199.51	0.28864	2721200000	1350300000	1370900000	Q96PK6	620	Q96PK6	Q96PK6	RNA-binding protein 14	1	4385
-0.21843	-0.217975	0.000615	POLDIP3	44	S	GVRSRVGIQQGLLSQSTRTATFQQRFDARQK	2	0.711476	1.16226e-08	89.489	89.489	89.489	0.42896	190240000	88626000	101610000	Q9BY77;Q9BY77-2	44;44	Q9BY77;Q9BY77-2	Q9BY77	Polymerase delta-interacting protein 3	1	4727;4728
-0.187806	-0.187388	0.000663	GIGYF2	236	S	RLAGSRRDGERWRPHSPGWREHMERRRRFEF	3	1	0.000335333	74.611	74.611	67.385	-0.05429	79910000	35037000	44873000	Q6Y7W6-4;Q6Y7W6-5	236;236	Q6Y7W6-4	Q6Y7W6-4	PERQ amino acid-rich with GYF domain-containing protein 2	1	3268
0.0652966	0.0651589	0.000688	VRK3	59	S	SFQGSKRGLNSSFETSPKKVKWSSTVTSPRL	2	0.989509	3.7427e-08	80.387	80.387	80.387	0.39122	1552800000	732010000	820790000	Q8IV63;Q8IV63-2	59;59	Q8IV63	Q8IV63	Inactive serine/threonine-protein kinase VRK3	1	3527
-0.612373	-0.614286	0.000797	CLASP2	594	T	SSRLSSSVSAMRVLNTGSDVEEAVADALKKP	3	0.5	9.04355e-06	54.668	51.454	54.668	0.13245	17369000	8335400	9033300	O75122	594	O75122	O75122	CLIP-associating protein 2	1	519
-0.0304571	-0.030548	0.000943	KIF5B	933	S	AQIAKPIRPGQHPAASPTHPSAIRGGGAFVQ	3	0.997487	1.76259e-51	174.7	174.7	81.144	-1.521	27950000000	13868000000	14082000000	P33176	933	P33176	P33176	Kinesin-1 heavy chain	1	1404
-0.118633	-0.119024	0.001006	CLK1;CLK4	339	S	FGSATYDDEHHSTLVSTRHYRAPEVILALGW	5	0.995613	7.08052e-69	176.1	176.1	86.543	-0.39169	2479900000	1109200000	1370700000	P49759;P49759-3;Q9HAZ1	341;383;339	P49759;Q9HAZ1	Q9HAZ1	Dual specificity protein kinase CLK1;Dual specificity protein kinase CLK4	1;2	1676;5021
-0.0646157	-0.0650208	0.001942	SMARCAD1	79	S	EDSSVPETPDNERKASISYFKNQRGIQYIDL	2	0.999858	0.00313103	83.775	74.516	83.775	1.2604	121540000	58876000	62669000	Q9H4L7;Q9H4L7-2	79;79	Q9H4L7	Q9H4L7	SWI/SNF-related matrix-associated actin-dependent regulator of chromatin subfamily A containing DEAD/H box 1	1	4914
0.155102	0.156016	0.001974	RAB11FIP2	227	S	KKPFLLGPQRLSSAHSMSDLSGSHMSSEKLK	3	0.90272	2.07797e-13	85.881	85.881	83.826	-1.1535	384900000	179080000	205820000	Q7L804;Q7L804-2	227;227	Q7L804	Q7L804	Rab11 family-interacting protein 2	1	3346
0.0575542	0.0579473	0.002213	TP53BP1	500	S	LTVECSKTSEIEPKNSPEDLGLSLTGDSCKL	2	1	2.84591e-73	183.06	183.06	115.01	-0.62235	6258700000	2865500000	3393200000	Q12888;Q12888-2;Q12888-3	500;505;505	Q12888	Q12888	Tumor suppressor p53-binding protein 1	1	2320
0.319618	0.317481	0.002379	AFF4	212	S	SHGNDHHSKEHQRSKSPRDPDANWDSPSRVP	3	1	3.8315e-30	166.77	161.05	90.379	-0.54667	985920000	513170000	472750000	Q9UHB7;Q9UHB7-2;Q9UHB7-3	212;212;212	Q9UHB7	Q9UHB7	AF4/FMR2 family member 4	1	5535
0.0353423	0.0350766	0.002435	TOMM22	15	S	_MAAAVAAAGAGEPQSPDELLPKGDAEKPEE	2	1	6.39497e-45	136.57	134	45.042	2.4744	8277500000	3970400000	4307100000	Q9NS69	15	Q9NS69	Q9NS69	Mitochondrial import receptor subunit TOM22 homolog	1	5188
-0.879834	-0.870108	0.002573	SPEN	1826	T	VAAKDKKPNKSKRSKTPVQAAAVSIVEKPVT	2	1	1.47141e-16	138.66	127.54	96.447	-0.31683	595360000	246620000	348740000	Q96T58	1826	Q96T58	Q96T58	Msx2-interacting protein	1	4458
-0.59682	-0.603312	0.002777	MFF	146	S	SENAVRQNGQLVRNDSLVTPSPQQARVCPPH	2	1	9.63406e-14	127.57	120.67	116.86	1.1381	398560000	157440000	241120000	Q9GZY8-2	146	Q9GZY8-2	Q9GZY8-2	Mitochondrial fission factor	1	4813
0.445621	0.442203	0.002847	SRRM2	1103	S	SKSQTSPKGGRSRSSSPVTELASRSPIRQDR	3	0.953477	6.23341e-23	136.02	136.02	92.416	-0.50345	10264000000	5257600000	5006200000	Q9UQ35;Q9UQ35-2	1103;1103	Q9UQ35	Q9UQ35	Serine/arginine repetitive matrix protein 2	1;2;3	5728
0.0114957	0.0113699	0.003521	CLASP2	593	S	PSTVAGRVSAGSSKASSLPGSLQRSRSDIDV	2	0.879507	3.74157e-05	88.803	73.865	88.803	0.61684	476760000	230340000	246430000	O75122;O75122-3;O75122-2	359;593;365	O75122;O75122-3	O75122-3	CLIP-associating protein 2	1	519;520
0.816804	0.809676	0.003649	SECISBP2L	251	S	TATMLWKSKGRRRRASHPTAESSSEQGASEA	4	0.994091	1.0298e-76	154.48	152.25	154.48	0.15928	375050000	157200000	217850000	Q93073;Q93073-2	251;251	Q93073	Q93073	Selenocysteine insertion sequence-binding protein 2-like	1	4104
-0.0635599	-0.0628124	0.003684	GTF2I	810	S	KESTSSKSPPRKINSSPNVNTTASGVEDLNI	3	0.691427	1.55772e-28	93.2	89.581	60.391	-1.4071	18022000	9052300	8969600	P78347-4;P78347;P78347-2;P78347-3	810;831;790;811	P78347-4	P78347-4	General transcription factor II-I	1	2062
-0.137886	-0.136191	0.003752	ZNF579	483	S	ERAAALQALQAQAPTSPPPPPPPLKAEQEEE	2	0.989644	5.62775e-53	139.28	136.92	139.28	0.14109	12609000000	6021000000	6587700000	Q8NAF0	483	Q8NAF0	Q8NAF0	Zinc finger protein 579	1	3725
-0.719186	-0.730662	0.003879	NCOA5	378	S	IINYLRERKERLMRSSTDSLPGPISRQPLGA	2	0.706615	9.93112e-11	78.708	73.167	55.208	-0.67576	449560000	205880000	243680000	Q9HCD5	378	Q9HCD5	Q9HCD5	Nuclear receptor coactivator 5	2	5053
-0.719186	-0.730662	0.003879	NCOA5	381	S	YLRERKERLMRSSTDSLPGPISRQPLGATSG	3	0.983562	9.93112e-11	78.708	73.167	78.708	-0.021798	449560000	205880000	243680000	Q9HCD5	381	Q9HCD5	Q9HCD5	Nuclear receptor coactivator 5	2	5053
-0.0443301	-0.0437644	0.004022	MYCBP2	2645	T	LRHEDEQALLDQNSQTPPPSPFSVQAFNKGA	3	0.999242	8.0161e-96	175.79	174.23	175.79	0.1785	1151200000	552630000	598550000	O75592;O75592-2	2645;2645	O75592	O75592	Probable E3 ubiquitin-protein ligase MYCBP2	1	593
-0.0107737	-0.0106367	0.004047	RNF214	15	S	_MAASEVAGVVANAPSPPESSSLCASKSDEG	3	0.991499	2.02266e-53	137.5	129.74	74.876	-0.078427	557980000	505710000	52271000	Q8ND24;Q8ND24-2	15;15	Q8ND24	Q8ND24	RING finger protein 214	1	3762
0.221692	0.224334	0.004071	ANKRD17	735	T	PNNLLSAPPPDVTQLTPPSHDLNRAPRVPVQ	4	0.910522	5.20486e-16	73.857	72.898	62.751	-0.017552	40551000	19893000	20658000	O75179;O75179-4;O75179-2;O75179-6;O75179-7;O75179-3	735;735;735;735;622;735	O75179	O75179	Ankyrin repeat domain-containing protein 17	1	539
-0.0902807	-0.0915306	0.004238	CHAMP1	443	S	PEIRSPAGSPELRKPSGSPDLWKLSPDQRKT	2	0.920385	2.93644e-45	177.38	168.32	177.38	0.25731	3437800000	1595900000	1841900000	Q96JM3	443	Q96JM3	Q96JM3	Chromosome alignment-maintaining phosphoprotein 1	2	4323
-0.478989	-0.471448	0.004265	MAP7	242	S	NRLLTPTHSFLARSKSTAALSGEAASCSPII	2	0.5	1.18394e-51	148.33	148.33	148.33	-0.25097	2237400000	966200000	1271300000	Q14244;Q14244-6;Q14244-7;Q14244-3;Q14244-5;Q14244-2;Q14244-4	242;227;264;148;96;205;227	Q14244	Q14244	Ensconsin	1	2520
-0.478989	-0.471448	0.004265	MAP7	243	T	RLLTPTHSFLARSKSTAALSGEAASCSPIIM	2	0.5	1.18394e-51	148.33	148.33	148.33	-0.25097	2237400000	966200000	1271300000	Q14244;Q14244-6;Q14244-7;Q14244-3;Q14244-5;Q14244-2;Q14244-4	243;228;265;149;97;206;228	Q14244	Q14244	Ensconsin	1	2520
-0.15711	-0.159371	0.004305	CDK13	525	S	NHVKDVKKIKIEHAPSPSSGGTLKNDKAKTK	3	0.997095	5.56445e-12	98.062	90.932	67.251	0.49616	3123900000	1574000000	1549900000	Q14004;Q14004-2	525;525	Q14004	Q14004	Cyclin-dependent kinase 13	1	2479
-0.832488	-0.81705	0.004416	RECQL5	815	S	APEKYTGEEDGAGGHSPAPPQTEECLRERPS	3	1	6.87652e-64	159.86	154.99	135.34	-0.12317	3997600000	2150100000	1847600000	O94762;O94762-4	815;788	O94762	O94762	ATP-dependent DNA helicase Q5	1	654
-0.551141	-0.541614	0.004566	MED1	1021	S	KDKPPKRKKADTEGKSPSHSSSNRPFTPPTS	3	0.969369	1.01201e-86	207.6	199.95	79.616	0.93587	19294000000	9350700000	9943600000	Q15648	1021	Q15648	Q15648	Mediator of RNA polymerase II transcription subunit 1	1;2	2704
-0.324491	-0.32987	0.004662	DENND1A	707	T	PTLGSITIPRPQGRKTPELGIVPPPPIPRPA	2	1	1.11658e-15	118.2	118.2	111.64	-0.19141	370690000	177890000	192800000	Q8TEH3;Q8TEH3-6;Q8TEH3-7	707;718;708	Q8TEH3	Q8TEH3	DENN domain-containing protein 1A	1	3899
-0.820642	-0.838024	0.004937	PKP3	123	S	PIAKPAYSPASWSSRSAVDLSCSRRLSSAHN	2	0.999845	0.00452894	45.565	40.869	45.565	-0.86142	27819000	14206000	13612000	Q9Y446;Q9Y446-2	123;138	Q9Y446	Q9Y446	Plakophilin-3	1	5862
-0.297963	-0.292782	0.005031	PDAP1	176	S	RKAKDDATLSGKRMQSLSLNK__________	2	0.999831	5.53961e-05	108.68	90.549	76.619	-0.12303	3454700000	1646100000	1808700000	Q13442	176	Q13442	Q13442	28 kDa heat- and acid-stable phosphoprotein	1	2409
0.319734	0.324419	0.005167	DDX50	112	S	PNGDIDEYEKKSKRVSSLDTSTHKSSDNKLE	3	0.789867	0.000417293	53.377	53.377	53.377	0.061461	120660000	45268000	75391000	Q9BQ39	112	Q9BQ39	Q9BQ39	ATP-dependent RNA helicase DDX50	1	4544
-0.138584	-0.136191	0.005284	YBX3	79	S	ATGTAAAASLATAAGSEDAEKKVLATKVLGT	4	0.998595	2.82856e-57	121.52	121.52	117.96	1.244	10269000000	5066100000	5203300000	P16989;P16989-3;P16989-2	79;79;79	P16989	P16989	Y-box-binding protein 3	1;2	1121
0.129613	0.131692	0.005299	CCNL1	338	S	DGTPALSTLGGFSPASKPSSPREVKAEEKSP	2	0.878832	1.57176e-65	160.62	152.15	68.835	-0.11254	447520000	207880000	239640000	Q9UK58;Q9UK58-6	338;338	Q9UK58	Q9UK58	Cyclin-L1	1;2	5593
0.126841	0.128929	0.005433	RTN4	181	S	PAAPPSTPAAPKRRGSSGSVDETLFALPAAS	3	0.980818	2.86264e-53	145.4	135.16	137.35	-3.0925	2460000000	1190000000	1270100000	Q9NQC3;Q9NQC3-5	181;181	Q9NQC3	Q9NQC3	Reticulon-4	1;2	5126
-0.625934	-0.639603	0.005478	CLASP2	596	S	RLSSSVSAMRVLNTGSDVEEAVADALKKPAR	2	0.984928	4.44549e-23	118.54	108.55	118.54	-1.5327	626080000	343550000	282540000	O75122	596	O75122	O75122	CLIP-associating protein 2	1	519
0.679874	0.670498	0.005535	SON	2013	S	RRRSRSVVRRRSFSISPVRLRRSRTPLRRRF	2	1	2.06961e-05	94.09	84.808	73.758	-0.67782	3617700000	1871300000	1746400000	P18583;P18583-5;P18583-2;P18583-10;P18583-4;P18583-7;P18583-9;P18583-3;P18583-6	2013;2013;1694;2013;2013;1973;2053;2013;2013	P18583	P18583	Protein SON	2;3	1157
0.11836	0.120357	0.00555	AHNAK	5552	S	AAPDISVKGPAFNMASPESDFGINLKGPKIK	2	0.999999	1.24552e-64	201.24	188.79	201.24	-1.0875	197340000	91571000	105770000	Q09666	5552	Q09666	Q09666	Neuroblast differentiation-associated protein AHNAK	1	2280
0.177854	0.174898	0.005666	PCIF1	30	S	LLSHSPGTSNQSQPCSPKPIRLVQDLPEELV	3	0.999779	1.42217e-53	140.42	140.42	103.42	0.73004	1679600000	791180000	888470000	Q9H4Z3	30	Q9H4Z3	Q9H4Z3	Phosphorylated CTD-interacting factor 1	1	4918
-0.859274	-0.880881	0.005759	TMX1	270	S	EGTNKDFPQNAIRQRSLGPSLATDKS_____	3	1	1.38961e-09	113.67	89.144	81.578	-0.59932	519720000	223720000	296000000	Q9H3N1	270	Q9H3N1	Q9H3N1	Thioredoxin-related transmembrane protein 1	1	4888
0.355467	0.361268	0.005818	PCM1	65	S	KKFGVESDKRVTNDISPESSPGVGRRRTKTP	3	0.99929	2.38949e-34	155.86	140.14	102.98	0.35059	6735600000	3296100000	3439500000	Q15154;Q15154-2;Q15154-3	65;65;65	Q15154	Q15154	Pericentriolar material 1 protein	1	2642
0.175557	0.178682	0.005968	DNAJC6	709	S	PTTPTGLGGGFPPLSSPQKASPQPMGGGWQQ	2	0.791218	1.09094e-25	104.81	95.246	70.994	-0.60622	146870000	72045000	74820000	O75061;O75061-4;O75061-2	709;696;766	O75061	O75061	Putative tyrosine-protein phosphatase auxilin	1	513
-0.131851	-0.134484	0.006007	SLC38A1	54	T	INSKFISDRESRRSLTNSHLEKKKCDEYIPG	3	0.976499	3.79312e-07	114.54	102.05	114.54	0.13907	14815000000	7733300000	7081400000	Q9H2H9	54	Q9H2H9	Q9H2H9	Sodium-coupled neutral amino acid transporter 1	1	4868
0.634314	0.624466	0.006146	SRRM2	1876	S	WKRSRSRASPATHRRSRSRTPLISRRRSRSR	2	0.99989	0.000202818	70.009	60.094	70.009	-0.13978	787520000	298330000	489190000	Q9UQ35;Q9UQ35-2	1876;1876	Q9UQ35	Q9UQ35	Serine/arginine repetitive matrix protein 2	2	5728
-0.42808	-0.437973	0.006235	BRD4	1045	S	PPQPAKPQQVIQHHHSPRHHKSDPYSTGHLR	2	1	3.04285e-16	136.81	128.9	136.81	-2.6529	11340000000	5454000000	5886200000	O60885	1045	O60885	O60885	Bromodomain-containing protein 4	1	499
0.107286	0.105256	0.006308	STIP1	481	S	DGYQRCMMAQYNRHDSPEDVKRRAMADPEVQ	3	0.999486	4.24517e-06	58.712	55.278	58.712	-0.6811	800190000	378270000	421910000	P31948;P31948-2;P31948-3	481;528;457	P31948	P31948	Stress-induced-phosphoprotein 1	1	1392
-1.63317	-1.57352	0.006457	HNRNPA1	364	S	AKPRNQGGYGGSSSSSSYGSGRRF_______	2	0.767178	2.08429e-42	153.08	150	144.95	0.13687	1083100000	508090000	575000000	P09651;P09651-2;P09651-3	364;312;259	P09651	P09651	Heterogeneous nuclear ribonucleoprotein A1	1	966
0.194717	0.190964	0.006619	SRSF6	303	S	DIKSKSRSRSQSRSNSPLPVPPSKARSVSPP	2	0.999137	7.46121e-10	119.77	119.77	119.77	0.3584	9205500000	4485600000	4719900000	Q13247;Q13247-3	303;303	Q13247	Q13247	Serine/arginine-rich splicing factor 6	1;3	2379
-2.09043	-2.19286	0.006625	NCOR1	1450	S	YEDVKAGETVRSRHTSVVSSGPSVLRSTLHE	2	0.965626	1.03476e-17	142.95	142.95	116.78	0.82142	243880000	116070000	127810000	O75376;O75376-2	1450;1466	O75376	O75376	Nuclear receptor corepressor 1	1	556
-0.0278368	-0.0284277	0.006626	RPLP2	17	S	RYVASYLLAALGGNSSPSAKDIKKILDSVGI	3	0.721754	8.23119e-43	154.1	154.1	98.376	0.10757	624450000	307270000	317190000	P05387	17	P05387	P05387	60S acidic ribosomal protein P2	1	876
-0.165289	-0.169027	0.006715	TMPO	306	S	ESLVVNRVTGNFKHASPILPITEFSDIPRRA	2	1	1.71112e-34	151.41	147.43	118.52	0.07604	3120200000	1475700000	1644500000	P42167	306	P42167	P42167	Lamina-associated polypeptide 2, isoforms beta/gamma;Thymopoietin;Thymopentin	1	1527
1.02361	1.00796	0.006831	ARFGAP1	361	S	SDSWTCADTSTERRSSDSWEVWGSASTNRNS	3	0.775754	4.28678e-25	140.63	133.83	140.63	0.48757	372140000	207870000	164270000	Q8N6T3;Q8N6T3-5;Q8N6T3-2;Q8N6T3-4	361;316;369;248	Q8N6T3	Q8N6T3	ADP-ribosylation factor GTPase-activating protein 1	1	3700
-0.610059	-0.593975	0.006853	MAP7	293	S	PPEGSSRRRIIHGTASYKKERERENVLFLTS	3	0.942112	0.00103342	59.418	38.022	46.88	-1.5178	777370000	347310000	430060000	Q14244;Q14244-6;Q14244-7;Q14244-3;Q14244-5;Q14244-2;Q14244-4	293;278;315;199;147;256;278	Q14244	Q14244	Ensconsin	1	2520
-0.140666	-0.137504	0.006896	NCOA3	640	S	LTCSSDDRGHSSLTNSPLDSSCKESSVSVTS	2	0.999888	2.69379e-65	225.11	225.11	225.11	-2.1638	501490000	241530000	259960000	Q9Y6Q9;Q9Y6Q9-2;Q9Y6Q9-3;Q9Y6Q9-5;Q9Y6Q9-4	640;640;650;640;650	Q9Y6Q9	Q9Y6Q9	Nuclear receptor coactivator 3	1	5994
0.0681893	0.0696487	0.006902	RBM12B	278	S	HFRKRSHSKSPRRTRSRSPLGFYVHLKNLSL	3	1	6.96721e-08	94.845	94.845	94.845	-0.26449	160320000	83358000	76960000	Q8IXT5	278	Q8IXT5	Q8IXT5	RNA-binding protein 12B	2	3586
-0.837326	-0.812621	0.007066	NAV2	1591	S	VTQMSLSNPTMLRTHSLSNADGQYDPYTDSR	2	0.998867	2.02305e-35	138.49	135.05	138.49	-0.56035	198400000	97798000	100600000	Q8IVL1;Q8IVL1-2;Q8IVL1-4;Q8IVL1-8;Q8IVL1-9;Q8IVL1-10;Q8IVL1-13;Q8IVL1-12;Q8IVL1-11;Q8IVL1-3;Q8IVL1-5;Q8IVL1-6	1591;1568;1504;1511;1517;1520;1522;1527;1528;1568;632;13	Q8IVL1	Q8IVL1	Neuron navigator 2	1	3532
-0.283246	-0.290306	0.007082	GAPVD1	758	S	GLGSTSDDTDVREVSSRPSTPGLSVVSGISA	3	0.620396	1.22796e-35	104.25	104.25	47.884	0.79367	11658000000	6083500000	5574700000	Q14C86;Q14C86-5;Q14C86-6;Q14C86-2;Q14C86-3;Q14C86-4	758;758;758;758;758;737	Q14C86;Q14C86-6	Q14C86	GTPase-activating protein and VPS9 domain-containing protein 1	2	2592;2593
-0.0716183	-0.0732718	0.007084	TAF6L	501	S	PQLTASAIVSPHGDESPRGSGGGGPASASGP	4	0.998548	4.6573e-217	261.13	261.13	212.36	0.305	2504600000	1399300000	1105300000	Q9Y6J9	501	Q9Y6J9	Q9Y6J9	TAF6-like RNA polymerase II p300/CBP-associated factor-associated factor 65 kDa subunit 6L	1;2	5980
-0.244224	-0.250234	0.007094	FAM76B	193	S	HHHRHSSSHHKISNLSPEEEQGLWKQSHKSS	2	0.999942	1.13562e-21	137.61	137.61	131.84	0.079229	2505600000	1226200000	1279300000	Q5HYJ3;Q5HYJ3-2;Q5HYJ3-3	193;193;193	Q5HYJ3	Q5HYJ3	Protein FAM76B	1	2922
-2.85413	-2.66653	0.007174	MEPCE	291	T	AGGSESHPVPPTAPLTPLLHGEGASQQPRHR	4	0.999822	4.39591e-70	155.87	153.54	155.87	0.26053	7291500000	1703600000	5587800000	Q7L2J0	291	Q7L2J0	Q7L2J0	7SK snRNA methylphosphate capping enzyme	1	3336
-1.23841	-1.28576	0.007471	AFF4	1062	S	GSKAVGMPSPVSPKLSPGNSGNYSSGASSAS	3	0.989104	3.65636e-46	118.88	118.88	102.82	-0.15798	720740000	350040000	370700000	Q9UHB7	1062	Q9UHB7	Q9UHB7	AF4/FMR2 family member 4	1	5535
-3.44313	-3.14256	0.007554	MEPCE	217	S	DEEVSRTLNAETPKSSPLPAKGRDPVEILIP	2	0.879578	1.52263e-14	113.42	108.29	113.42	0.12107	1941200000	893180000	1048000000	Q7L2J0	217	Q7L2J0	Q7L2J0	7SK snRNA methylphosphate capping enzyme	2	3336
-0.472409	-0.485942	0.007579	LZTS2	242	S	SLPTYSTGGAEPTTSSPGGHLPSHGSGRGAL	4	0.916167	1.00569e-49	122.3	122.3	75.047	-0.642	336580000	173200000	163380000	Q9BRK4	242	Q9BRK4	Q9BRK4	Leucine zipper putative tumor suppressor 2	1	4577
0.873498	0.857992	0.007581	MAP3K7	439	S	VPEIVISGNGQPRRRSIQDLTVTGTEPGQVS	3	1	1.00046e-76	190.28	184.31	190.28	-0.11522	12066000000	6497700000	5568200000	O43318;O43318-4;O43318-3;O43318-2	439;412;439;412	O43318	O43318	Mitogen-activated protein kinase kinase kinase 7	1;2	356
0.841893	0.826719	0.007623	CDK12	341	S	PYGRRRSSSPFLSKRSLSRSPLPSRKSMKSR	3	0.704349	6.82366e-05	63.682	50.133	61.444	-0.21092	2735700000	1345500000	1390200000	Q9NYV4;Q9NYV4-2	341;341	Q9NYV4;Q9NYV4-2	Q9NYV4	Cyclin-dependent kinase 12	2	5343;5344
0.187008	0.19131	0.007724	CUX1	1237	S	PCEPPSVGTEYSQGASPQPQHQLKKPRVVLA	4	0.993185	1.22681e-76	149.77	145.27	123.62	-0.40841	9666200000	4598100000	5068000000	P39880;P39880-6;P39880-4;P39880-5;P39880-2;P39880-3	1237;1079;1135;1181;1215;1248	P39880	P39880	Homeobox protein cut-like 1	1;2	1486
-0.389527	-0.400647	0.007789	RBM39	97	S	SRSRSRDRRFRGRYRSPYSGPKFNSAIRGKI	2	0.999918	3.85239e-06	110.31	88.531	110.31	0.39117	16464000000	1751400000	14713000000	Q14498;Q14498-2	97;97	Q14498	Q14498	RNA-binding protein 39	1	2534
-0.237473	-0.243913	0.007826	ARFGAP2	368	S	SGPPKYKDNPFSLGESFGSRWDTDAAWGMDR	2	0.995479	3.72325e-30	175.26	160.83	174.87	1.1423	1328200000	667630000	660580000	Q8N6H7;Q8N6H7-2;Q8N6H7-3	368;261;99	Q8N6H7	Q8N6H7	ADP-ribosylation factor GTPase-activating protein 2	1	3696
-0.528948	-0.545079	0.007892	TMPO	160	T	KLLKLREQGTESRSSTPLPTISSSAENTRQN	2	0.976855	1.08428e-81	178.44	178.44	138.29	-0.44455	56404000000	27460000000	28945000000	P42166;P42167;P42167-2;P42167-3	160;160;160;160	P42166;P42167	P42167	Lamina-associated polypeptide 2, isoform alpha;Thymopoietin;Thymopentin;Lamina-associated polypeptide 2, isoforms beta/gamma;Thymopoietin;Thymopentin	1;2;3	1526;1527
-3.46833	-3.14256	0.008111	MEPCE	213	T	NSLLDEEVSRTLNAETPKSSPLPAKGRDPVE	2	0.999972	1.52263e-14	113.42	108.29	113.42	0.12107	3199500000	2002300000	1197300000	Q7L2J0	213	Q7L2J0	Q7L2J0	7SK snRNA methylphosphate capping enzyme	2	3336
-1.01261	-1.05116	0.008142	MBD3	86	S	MSKMNKSRQRVRYDSSNQVKGKPDLNTALPV	2	0.716451	2.4026e-09	121.66	121.66	121.66	-0.34381	368890000	160900000	207990000	O95983;O95983-2	86;54	O95983	O95983	Methyl-CpG-binding domain protein 3	1	796
-0.735668	-0.711142	0.008311	RFX7	1081	S	RCRSVSPAVHRQRNLSGSTLYPVSNIPRSNV	2	0.99988	4.21713e-65	220.64	220.64	152.59	-1.1789	639880000	259670000	380220000	Q2KHR2;Q2KHR2-2	1081;1081	Q2KHR2	Q2KHR2	DNA-binding protein RFX7	1	2804
0.0130691	0.0134217	0.008524	NUP98	612	S	IKKLVLKNLNNSNLFSPVNRDSENLASPSEY	2	1	6.4763e-37	198.87	198.87	44.561	-1.3091	1826600000	908110000	918530000	P52948;P52948-2;P52948-5;P52948-6;P52948-4;P52948-3	612;595;595;612;595;612	P52948	P52948	Nuclear pore complex protein Nup98-Nup96;Nuclear pore complex protein Nup98;Nuclear pore complex protein Nup96	1;2	1784
-0.372599	-0.361207	0.008679	DPF2	248	T	LAEEEGEDKEDSQPPTPVSQRSEEQKSKKGP	4	0.999596	5.97395e-108	182.3	181.32	182.3	0.10114	6734700000	3228200000	3506500000	Q92785	248	Q92785	Q92785	Zinc finger protein ubi-d4	1;2	4061
-0.171905	-0.166972	0.008732	FERMT2	180	S	ELEGPLITPGSGSIYSSPGLYSKTMTPTYDA	3	0.732443	7.28998e-108	177.99	176.27	143.02	-0.69815	734280000	338010000	396270000	Q96AC1;Q96AC1-3;Q96AC1-2	180;180;180	Q96AC1	Q96AC1	Fermitin family homolog 2	1	4144
-0.135126	-0.139077	0.008742	HERC2;HERC2P3	1577	S	KPESTDDEEKIGNEESDLEEACILPHSPINV	2	1	4.59031e-63	150.14	150.14	105.75	-0.74711	1772400000	869220000	903140000	O95714;Q9BVR0	1577;304	O95714	O95714	E3 ubiquitin-protein ligase HERC2;Putative HERC2-like protein 3	1	774
-1.09093	-1.13881	0.009063	KHDRBS1	20	S	DDPAARMSRSSGRSGSMDPSGAHPSVRQTPS	2	0.98871	1.54896e-21	133.96	130.73	133.96	-0.2805	19943000000	10954000000	8989200000	Q07666;Q07666-3;Q07666-2	20;20;20	Q07666	Q07666	KH domain-containing, RNA-binding, signal transduction-associated protein 1	1	2248
-0.218028	-0.224905	0.009146	DMD	542	S	GTTVSSPSTSLQRSDSSQPMLLRVVGSQTSD	2	0.991542	1.06342e-05	100.04	97.247	100.04	-0.48354	1796200000	827970000	968190000	P11532-5;P11532-9;P11532-8;P11532-6;P11532;P11532-10;P11532-7;P11532-3;P11532-2;P11532-4	542;445;542;555;3623;445;555;2279;2282;3615	P11532-5	P11532-5	Dystrophin	1	1026
0.151339	0.155647	0.009416	SOX13	324	S	SSPSLKMSSCVPRPPSHGGPTRDLQSSPPSL	3	0.960514	1.13194e-11	84.208	80.458	84.208	0.33106	171420000	85579000	85839000	Q9UN79	324	Q9UN79	Q9UN79	Transcription factor SOX-13	1	5678
-1.53395	-1.61885	0.009453	HNRNPA1	363	S	FAKPRNQGGYGGSSSSSSYGSGRRF______	2	0.819515	5.86101e-43	158.91	153.53	152.48	0.54205	204070000	85583000	118480000	P09651;P09651-2;P09651-3	363;311;258	P09651	P09651	Heterogeneous nuclear ribonucleoprotein A1	1	966
0.963548	0.942473	0.009617	GAPVD1	1105	S	EALQNISADDLPDSASQAAHPQDSAFSYRDA	3	0.987639	1.07141e-74	174.13	168.07	174.13	-0.52686	1075400000	581190000	494160000	Q14C86;Q14C86-5;Q14C86-6;Q14C86-2;Q14C86-3;Q14C86-4	1105;1079;1114;1087;1060;1066	Q14C86;Q14C86-6	Q14C86	GTPase-activating protein and VPS9 domain-containing protein 1	1	2592;2593
-0.424107	-0.439357	0.009645	SF3B1	313	T	KTERDTPGHGSGWAETPRTDRGGDSIGETPT	3	0.998875	1.78878e-22	126.26	116.36	50.957	0.99215	4505500000	2420700000	2084800000	O75533	313	O75533	O75533	Splicing factor 3B subunit 1	1	586
-0.13193	-0.127633	0.010071	TERF2IP	36	S	FVRDDGSSMSFYVRPSPAKRRLSTLILHGGG	3	0.99999	2.41145e-22	118.76	117.09	81.357	-0.90394	3422100000	1246600000	2175400000	Q9NYB0	36	Q9NYB0	Q9NYB0	Telomeric repeat-binding factor 2-interacting protein 1	1	5324
-0.2601	-0.251204	0.010124	BAZ2A	1207	S	PRKTKPGSMQPRHLKSPVRGQDSEQPQAQLQ	4	0.982073	4.58729e-53	124.36	124.36	124.36	-0.091224	7180400000	3841200000	3339200000	Q9UIF9;Q9UIF9-2;Q9UIF9-3	1207;1180;1207	Q9UIF9	Q9UIF9	Bromodomain adjacent to zinc finger domain protein 2A	1	5565
0.425567	0.437721	0.010369	TP53BP1	1056	T	EARQENEARSEDPPTTPIRGNLLHFPSSQGE	3	0.813488	3.82013e-17	81.844	78.312	76.525	-0.50212	1565300000	709450000	855830000	Q12888;Q12888-2;Q12888-3	1056;1061;1061	Q12888	Q12888	Tumor suppressor p53-binding protein 1	1;2	2320
-1.59706	-1.50487	0.010542	POLR2A	1920	S	TSPKYSPTSPTYSPTSPKYSPTSPTYSPTSP	2	0.980528	3.92282e-34	177.01	120.26	127.53	0.61508	3344200000	997550000	2346700000	P24928	1920	P24928	P24928	DNA-directed RNA polymerase II subunit RPB1	1;2	1255
-0.822401	-0.786429	0.010633	METTL3	48	S	LDLRNPEAALSPTFRSDSPVPTAPTSGGPKP	2	0.499982	1.0694e-05	58.024	54.847	58.024	0.023567	1474800000	873300000	601510000	Q86U44	48	Q86U44	Q86U44	N6-adenosine-methyltransferase 70 kDa subunit	1	3434
-0.822401	-0.786429	0.010633	METTL3	50	S	LRNPEAALSPTFRSDSPVPTAPTSGGPKPST	2	0.499982	1.0694e-05	58.024	54.847	58.024	0.023567	1474800000	873300000	601510000	Q86U44	50	Q86U44	Q86U44	N6-adenosine-methyltransferase 70 kDa subunit	1	3434
0.107286	0.110822	0.010713	MTUS1	1191	S	LLWKLHNGDLCSPKRSPTSSAIPLQSPRNSG	2	0.991881	3.5888e-21	132.62	121.77	123.83	-0.34134	484490000	232290000	252210000	Q9ULD2;Q9ULD2-6;Q9ULD2-3;Q9ULD2-4;Q9ULD2-7;Q9ULD2-2	1245;492;411;317;390;1191	Q9ULD2;Q9ULD2-2	Q9ULD2-2	Microtubule-associated tumor suppressor 1	1	5630;5631
-0.227472	-0.219339	0.010714	MPLKIP	133	S	TSTPFGSGRVREKRMSNELENYFKPSMLEDP	2	1	8.29664e-11	135.08	122.93	135.08	-0.42997	2854900000	1496300000	1358700000	Q8TAP9	133	Q8TAP9	Q8TAP9	M-phase-specific PLK1-interacting protein	1	3840
0.252658	0.260843	0.011077	NRD1	94	S	ARLGADESEEEGRRGSLSNAGDPEIVKSPSD	3	0.96566	7.26834e-24	110.44	107	110.44	-0.61167	9234300000	4390800000	4843500000	O43847;O43847-2	94;94	O43847	O43847	Nardilysin	1	423
-1.97812	-2.13698	0.011092	HTATSF1	403	S	VSASERAGPSRARHFSEHPSTSKMNAQETAT	3	0.999981	1.77072e-05	108.56	103.18	74.611	1.5747	1349500000	516910000	832630000	O43719	403	O43719	O43719	HIV Tat-specific factor 1	1	403
0.373732	0.362325	0.011176	PPP1R9A	840	S	GTQVNNNNNIFERRTSLGEVSKGDTMENLDG	2	0.848245	0.000793064	76.868	52.179	76.868	1.8061	981440000	430080000	551360000	Q9ULJ8-4;Q9ULJ8-3;Q9ULJ8;Q9ULJ8-5	840;862;840;840	Q9ULJ8-4	Q9ULJ8-4	Neurabin-1	1	5644
-0.547805	-0.572308	0.011397	SF3B1	223	T	PGATPKKLSSWDQAETPGHTPSLRWDETPGR	2	0.999976	2.46473e-62	210.22	196.61	210.22	-0.19995	12176000000	6286800000	5888900000	O75533	223	O75533	O75533	Splicing factor 3B subunit 1	1;2	586
-0.14409	-0.14965	0.011447	NPM1	139	S	ESEDEEEEDVKLLSISGKRSAPGGGSKVPQK	2	0.999588	0.0031698	82.645	33.227	82.645	0.22062	2225100000	1058800000	1166300000	P06748;P06748-2;P06748-3	139;139;139	P06748	P06748	Nucleophosmin	1	898
-0.56781	-0.5431	0.011609	BAG3	224	S	PVIHEQNVTRPAAQPSFHQAQKTHYPAQQGE	4	0.997846	4.28449e-27	99.885	97.508	99.885	1.0604	305890000	157880000	148010000	O95817	224	O95817	O95817	BAG family molecular chaperone regulator 3	1	785
-1.67641	-1.80103	0.01177	EMD	171	S	GRDSAYQSITHYRPVSASRSSLDLSYYPTSS	2	0.993837	2.64814e-63	212.65	204.46	212.65	-0.71743	38026000000	18183000000	19843000000	P50402	171	P50402	P50402	Emerin	1;2	1699
-1.66777	-1.79331	0.011954	PPHLN1	161	S	GSSVSSRSYSPERSKSYSFHQSQHRKSVRPG	2	0.811175	1.33611e-10	136.24	118.61	128.68	-0.41688	1278200000	672140000	606060000	Q8NEY8;Q8NEY8-2;Q8NEY8-8;Q8NEY8-5;Q8NEY8-6;Q8NEY8-9;Q8NEY8-3	161;168;161;113;113;161;106	Q8NEY8;Q8NEY8-3	Q8NEY8	Periphilin-1	1	3794;3795
2.07984	2.03854	0.011986	SIK3	445	S	TLQLLNGMGPLGRRASDGGANIQLHAQQLLK	3	1	1.8168e-35	136.57	131.36	114.57	0.65776	177040000	90431000	86610000	Q9Y2K2-4;Q9Y2K2;Q9Y2K2-3	445;493;493	Q9Y2K2-4	Q9Y2K2-4	Serine/threonine-protein kinase SIK3	1	5779
-1.4502	-1.35693	0.01251	EIF4G1	1092	S	SIDSNNQLFAPGGRLSWGKGSSGGSGAKPSD	3	1	2.67745e-77	199.57	194.44	108.79	-0.78645	4442500000	2031600000	2411000000	Q04637;Q04637-3;Q04637-5;Q04637-4;Q04637-8;Q04637-9;Q04637-6;Q04637-7	1092;1052;928;1005;1093;1099;896;897	Q04637	Q04637	Eukaryotic translation initiation factor 4 gamma 1	1	2206
-0.241356	-0.251931	0.012513	PTPN1	50	S	AKLPKNKNRNRYRDVSPFDHSRIKLHQEDND	3	0.999797	1.20899e-05	81.703	81.703	71.031	0.11865	530340000	257390000	272950000	P18031	50	P18031	P18031	Tyrosine-protein phosphatase non-receptor type 1	1	1149
0.0716254	0.0689221	0.012542	NUP98	839	S	DGVWPTDKTSRCLIKSPDRLADINYEGRLEA	3	1	3.62246e-29	176.26	176.26	110.77	-0.64623	5375900000	3017700000	2358200000	P52948;P52948-2;P52948-5;P52948-6;P52948-4;P52948-3	839;822;822;839;822;839	P52948	P52948	Nuclear pore complex protein Nup98-Nup96;Nuclear pore complex protein Nup98;Nuclear pore complex protein Nup96	1	1784
0.0500489	0.0520421	0.012646	PRKAR1B	83	S	RQKSNSQSDSHDEEVSPTPPNPVVKARRRRG	3	0.99809	1.05971e-28	104.01	102.69	104.01	-0.59249	1302800000	613690000	689100000	P31321	83	P31321	P31321	cAMP-dependent protein kinase type I-beta regulatory subunit	1	1377
-0.489646	-0.513491	0.012654	TCF3	379	S	AGTSQWPRAGAPGALSPSYDGGLHGLQSKIE	2	0.996914	4.65481e-38	128.07	117.69	128.07	0.79938	3904400000	1957200000	1947300000	P15923;P15923-2;P15923-3	379;379;328	P15923	P15923	Transcription factor E2-alpha	1	1103
1.11477	1.14631	0.012807	ABL1	16	S	MGQQPGKVLGDQRRPSLPALHFIKGAGKKES	3	1	1.46068e-05	74.789	72.653	64.499	0.013794	114440000	69471000	44970000	P00519-2	16	P00519-2	P00519-2	Tyrosine-protein kinase ABL1	1	820
-0.787493	-0.746743	0.01281	FAM83B	543	S	NLKANALYTHSRLRSSLVFKPTLPEQKEVNS	3	0.764495	8.49996e-15	107.91	103	107.91	0.20409	1036600000	420100000	616510000	Q5T0W9	543	Q5T0W9	Q5T0W9	Protein FAM83B	1	2969
-0.577229	-0.54893	0.013078	KIAA1671	1662	S	VQLSKRSRRRAPISHSLRRSRFSESESRSPL	3	0.999961	1.00409e-06	108.32	86.269	108.32	-0.12115	833290000	467710000	365580000	Q9BY89;Q9BY89-2	1662;169	Q9BY89	Q9BY89	Uncharacterized protein KIAA1671	1	4730
-0.149633	-0.156267	0.013086	LMNA	632	S	ASSVTVTRSYRSVGGSGGGSFGDNLVTRSYL	2	0.969006	8.11874e-46	177	177	88.57	0.97195	3200500000	1356500000	1844000000	P02545;P02545-3;P02545-5;P02545-4	632;602;533;520	P02545	P02545	Prelamin-A/C;Lamin-A/C	1	838
-0.373159	-0.391218	0.013135	RPS20	9	T	_______MAFKDTGKTPVEPEVAIHRIRITL	3	0.998549	4.85801e-17	118.05	114.87	118.05	1.307	497010000	259470000	237540000	P60866;P60866-2	9;9	P60866	P60866	40S ribosomal protein S20	1	1904
1.0857	1.11754	0.013152	UBE2J1	266	S	SPRQRRAQQQSQRRLSTSPDVIQGHQPRDNH	2	0.96623	4.36748e-23	157.73	143.46	130.36	1.2087	7795600000	3886200000	3909400000	Q9Y385	266	Q9Y385	Q9Y385	Ubiquitin-conjugating enzyme E2 J1	1	5824
0.143524	0.137949	0.013231	SRRM2	1404	S	DAVEKAGMSSNQSISSPVLDAVPRTPSRERS	3	0.983351	3.81546e-87	232.82	222.2	148.61	0.72883	31677000000	16300000000	15377000000	Q9UQ35;Q9UQ35-2	1404;1404	Q9UQ35	Q9UQ35	Serine/arginine repetitive matrix protein 2	1;2;3	5728
-1.18656	-1.26813	0.013421	CTDSPL2	104	S	AGEKPNKQISRVRRKSQVNGEAGSYEMTNQH	2	1	7.81201e-57	187.59	182.79	187.59	-1.1915	1297500000	594970000	702530000	Q05D32-2;Q05D32	104;104	Q05D32-2	Q05D32-2	CTD small phosphatase-like protein 2	1	2226
-0.418388	-0.439464	0.013429	TTC28	1387	S	SPTQDGTSSLPRRQSSFAKPPLRALYDLLIA	3	0.608227	0.000267518	57.106	57.106	57.106	-1.0888	52436000	23772000	28663000	Q96AY4	1387	Q96AY4	Q96AY4	Tetratricopeptide repeat protein 28	1	4156
-0.14256	-0.136323	0.013559	SYNPO	589	S	LSPIKEPAKVSPRAASPAKPSSLDLVPNLPK	3	0.998183	1.22822e-06	58.952	58.952	58.952	0.89085	38986000	18723000	20264000	Q8N3V7-2;Q8N3V7;Q8N3V7-3	589;833;589	Q8N3V7-2	Q8N3V7-2	Synaptopodin	2	3660
-0.11915	-0.113967	0.013589	RASSF8	131	T	IDKSIKRREPKRKSLTFTGGAKGLMDIFGKG	2	0.992854	0.000397292	75.416	60.722	61.344	0.085375	222060000	103500000	118560000	Q8NHQ8;Q8NHQ8-2	131;131	Q8NHQ8	Q8NHQ8	Ras association domain-containing protein 8	1	3823
-0.198345	-0.207768	0.013755	RNF34	166	S	HGLGSEDDMDTSSLNSSRSQTSSFFTRSFFS	4	0.553154	1.08917e-58	144.26	138.68	58.929	1.7537	268350000	124640000	143710000	Q969K3;Q969K3-2	166;167	Q969K3	Q969K3	E3 ubiquitin-protein ligase RNF34	1	4115
-0.381179	-0.362554	0.013974	MYO1E	980	S	GVIRNQYVPYPHAPGSQRSNQKSLYTSMARP	2	1	1.7486e-21	132.64	132.64	132.64	-0.69185	11501000000	5794300000	5707100000	Q12965	980	Q12965	Q12965	Unconventional myosin-Ie	1	2333
-0.334316	-0.318114	0.014088	YBX1	209	S	PPYYMRRPYGRRPQYSNPPVQGEVMEGADNQ	3	1	1.00253e-109	202.68	202.68	151.86	0.30819	4048900000	2052500000	1996300000	P67809	209	P67809	P67809	Nuclease-sensitive element-binding protein 1	1	2037
1.14012	1.17576	0.014245	SEC16A	1191	S	ARSLHSAHSLASRRSSLSSHSHQSQIYRSHN	2	0.970487	1.5323e-77	235.24	226.61	235.24	-0.55632	10218000000	5118400000	5100000000	O15027;O15027-5;O15027-2;O15027-4;O15027-3	1191;1191;1191;1191;1191	O15027	O15027	Protein transport protein Sec16A	1;2	251
0.0688772	0.0719975	0.014445	RPTOR	863	S	QRVLDTSSLTQSAPASPTNKGVHIHQAGGSP	2	0.952306	2.42052e-98	238.69	238.69	185.3	0.31617	38977000000	18684000000	20293000000	Q8N122;Q8N122-3	863;705	Q8N122	Q8N122	Regulatory-associated protein of mTOR	1;2	3627
-0.957496	-0.898015	0.014547	USP42	1133	S	RAGAPHALAPHPDRFSHDRTALVAGDNCNLS	3	1	3.70221e-36	145.02	135.79	131.09	0.46245	3278000000	1495200000	1782800000	Q9H9J4;Q9H9J4-2	1133;1133	Q9H9J4	Q9H9J4	Ubiquitin carboxyl-terminal hydrolase 42	1	4997
-0.350706	-0.332966	0.014639	SCRIB	853	S	ERRGGGLRLPLLPPESPGPLRQRHVACLARS	2	1	7.35563e-15	132.08	65.092	63.682	0.61289	332860000	167510000	165360000	Q14160;Q14160-2;Q14160-3	853;772;853	Q14160;Q14160-3	Q14160	Protein scribble homolog	1	2503;2504
-0.427537	-0.451224	0.014678	CASKIN2	858	S	PSVTPTPARGTPRSQSFALRARRKGPPPPPP	2	0.999996	0.00123848	111.39	69.317	111.39	0.056473	667830000	328010000	339820000	Q8WXE0;Q8WXE0-2	858;776	Q8WXE0	Q8WXE0	Caskin-2	1	3981
0.0164963	0.0172711	0.014681	ASAP1	837	T	LSKKRPPPPPPGHKRTLSDPPSPLPHGPPNK	3	0.948525	1.18904e-23	128.05	128.05	128.05	0.12786	2570200000	1258000000	1312200000	Q9ULH1;Q9ULH1-2	837;840	Q9ULH1	Q9ULH1	Arf-GAP with SH3 domain, ANK repeat and PH domain-containing protein 1	1;2	5637
0.0607391	0.0580373	0.014775	SETD1B	1659	S	RPPKKRHEDLVPPAGSPELSPPQPLFRPRSE	4	1	9.74582e-54	144.44	144.44	53.123	0.27608	2397400000	1122500000	1274900000	Q9UPS6;Q9UPS6-2	1659;1616	Q9UPS6	Q9UPS6	Histone-lysine N-methyltransferase SETD1B	1;2	5715
-0.0432148	-0.0453032	0.01479	RPUSD2	68	S	HQQNGDAGGDAKVELSPGPPKPAGREVEPAP	2	1	1.39626e-06	129.89	90.264	114.86	-0.31543	289500000	124810000	164690000	Q8IZ73;Q8IZ73-2	68;68	Q8IZ73	Q8IZ73	RNA pseudouridylate synthase domain-containing protein 2	1	3612
-0.029647	-0.0282861	0.01481	PRPF4B	131	S	IKAELDNELMEGKVQSGMGLILQGYESGSEE	3	0.840264	4.6871e-05	41.086	41.086	41.086	-0.30851	204570000	97769000	106810000	Q13523	131	Q13523	Q13523	Serine/threonine-protein kinase PRP4 homolog	2	2428
0.298776	0.286216	0.015096	NKTR	463	S	CRRHKQTKKRRILIPSDIESSKSSTRRMKSS	2	0.999722	1.50155e-05	82.663	75.298	82.663	-1.1065	2421800000	1249900000	1171900000	P30414	463	P30414	P30414	NK-tumor recognition protein;Putative peptidyl-prolyl cis-trans isomerase	1;2	1359
-1.53278	-1.41121	0.015128	Sep-10	440	S	ATSEIFHSQSFLATGSNLRKDKDRKNSNFL_	3	0.988768	7.94501e-52	149.64	146.21	149.64	0.29271	356020000	98858000	257160000	Q9P0V9;Q9P0V9-2;Q9P0V9-3	440;440;417	Q9P0V9	Q9P0V9	Septin-10	1	5403
0.108357	0.10341	0.01542	GON4L	2107	S	CPVHESPSGIDTSETSPKAPRGGLAKDSGTQ	3	0.641659	7.45882e-26	106.72	106.72	106.72	0.74846	179950000	95444000	84502000	Q3T8J9;Q3T8J9-3	2107;2106	Q3T8J9	Q3T8J9	GON-4-like protein	1	2837
-0.808084	-0.757621	0.015453	NIPBL	305	S	GSRPPLILQSQSLPCSSPRDVPPDILLDSPE	2	0.587463	1.12003e-18	96.793	89.843	87.72	-0.62752	4998500000	3150300000	1848300000	Q6KC79;Q6KC79-2;Q6KC79-3	305;305;305	Q6KC79	Q6KC79	Nipped-B-like protein	1	3134
0.445833	0.464803	0.015461	SRSF1	199	S	EGETAYIRVKVDGPRSPSYGRSRSRSRSRSR	2	0.997932	1.07499e-07	115.1	77.852	71.279	-0.67813	116140000000	58451000000	57691000000	Q07955	199	Q07955	Q07955	Serine/arginine-rich splicing factor 1	1;2	2253
-0.0932786	-0.09815	0.015667	MKI67	1679	S	TEPTGDGKSMKAFMESPKQILDSAASLTGSK	2	1	0.00185375	99.815	81.375	90.15	-0.3388	200510000	88444000	112060000	P46013;P46013-2	1679;1319	P46013;P46013-2	P46013	Antigen KI-67	1	1571;1572
0.196985	0.187855	0.016128	ZC3H13	207	S	IIKKEVSPEVVRSKLSPSPSLRKSSKSPKRK	2	0.99787	9.05651e-06	87.647	77.802	66.683	-0.23265	10694000000	5501900000	5192500000	Q5T200;Q5T200-2	207;207	Q5T200	Q5T200	Zinc finger CCCH domain-containing protein 13	1;2	2973
-0.0842573	-0.0799754	0.016128	STAG2	1061	S	NSLLAGGDDDTMSVISGISSRGSTVRSKKSK	2	0.983521	3.86086e-50	158.67	145.99	145.19	-0.10337	494760000	230610000	264160000	Q8N3U4;Q8N3U4-2	1061;1061	Q8N3U4	Q8N3U4	Cohesin subunit SA-2	1;2	3659
-0.24619	-0.260267	0.016186	SNX9	116	S	VGSGNDPWSAWSASKSGNWESSEGWGAQPEG	2	0.99992	1.22308e-21	102.69	99.275	102.69	-0.64264	449330000	245130000	204200000	Q9Y5X1	116	Q9Y5X1	Q9Y5X1	Sorting nexin-9	1	5942
0.024887	0.0261757	0.016202	LRCH1	370	S	MEEEQIIKEDSCHRLSPVKGEFHQEFQPEPS	2	0.999862	6.62376e-06	94.781	73.975	83.54	-0.80036	1024500000	504990000	519540000	Q9Y2L9;Q9Y2L9-2;Q9Y2L9-3	370;370;370	Q9Y2L9	Q9Y2L9	Leucine-rich repeat and calponin homology domain-containing protein 1	1	5786
0.184598	0.193651	0.016253	GAS2L1	438	S	AQLSVPSPARRARSQSREEQAVLLVRRDRDG	3	1	5.01582e-13	89.917	87.628	89.917	0.41072	449020000	227320000	221700000	Q99501	438	Q99501	Q99501	GAS2-like protein 1	2	4477
0.171079	0.162993	0.016315	RPAP3	119	S	ELDKDDSTHESLSQESESEEDGIHVDSQKAL	4	0.988205	6.58055e-65	146.76	146.76	146.76	0.4992	188110000	102120000	85985000	Q9H6T3;Q9H6T3-2	119;119	Q9H6T3	Q9H6T3	RNA polymerase II-associated protein 3	1	4943
-0.262988	-0.278698	0.016781	MYBBP1A	1314	S	KARLSLVIRSPSLLQSGAKKKAQVRKAGKP_	2	1	3.3571e-39	161.68	131.33	159.97	1.1881	300480000	111880000	188600000	Q9BQG0;Q9BQG0-2	1314;1314	Q9BQG0	Q9BQG0	Myb-binding protein 1A	2	4560
-0.00708655	-0.00748264	0.01725	LARP4	583	S	SSVQKDGLNQTTIPVSPPSTTKPSRASTASP	3	0.933603	1.21956e-19	103.92	100.86	50.858	-0.30249	10618000000	5098200000	5520200000	Q71RC2;Q71RC2-5;Q71RC2-3;Q71RC2-4;Q71RC2-2;Q71RC2-6	583;512;582;589;484;512	Q71RC2	Q71RC2	La-related protein 4	1	3316
0.0913952	0.0867066	0.017278	BUB1	655	S	SCEENMVVPSRDGKFSPIQEKSPKQALSSHM	3	1	1.65423e-10	134.04	96.863	42.426	0.093699	400720000	203230000	197480000	O43683;O43683-2;O43683-3	655;655;635	O43683	O43683	Mitotic checkpoint serine/threonine-protein kinase BUB1	1	397
-0.044717	-0.0472592	0.017315	CDK11B;CDK11A	752	S	TWPAKSEQQRVKRGTSPRPPEGGLGYSQLGD	3	0.999199	5.40323e-42	130.21	130.21	65.152	1.0068	29524000000	15007000000	14518000000	P21127;P21127-6;P21127-9;P21127-8;P21127-3;P21127-2;P21127-10;P21127-5;Q9UQ88-8;P21127-12;P21127-4;Q9UQ88;Q9UQ88-4;Q9UQ88-3;Q9UQ88-2;Q9UQ88-5;Q9UQ88-10	752;695;705;729;738;739;522;483;124;396;418;740;727;736;737;354;396	P21127;Q9UQ88	P21127	Cyclin-dependent kinase 11B;Cyclin-dependent kinase 11A	1;2;3	1197;5732
-0.225009	-0.212134	0.017361	TBC1D10A	409	S	LDAEPGPRPALQPSPSIRLPLDAPLPGSKAK	3	0.931958	1.37462e-21	88.582	87.802	88.582	-0.26715	820880000	419170000	401720000	Q9BXI6;Q9BXI6-2	409;416	Q9BXI6	Q9BXI6	TBC1 domain family member 10A	1	4708
0.0817487	0.0775129	0.017401	SRRM2	857	S	PKVKSGTPPRQGSITSPQANEQSVTPQRRSC	3	0.810123	4.85117e-17	92.147	92.147	72.316	-0.29339	65373000000	32897000000	32476000000	Q9UQ35;Q9UQ35-2	857;857	Q9UQ35	Q9UQ35	Serine/arginine repetitive matrix protein 2	1;2;3	5728
0.116631	0.110635	0.017463	PPME1	42	S	SGAKMRMGPGRKRDFSPVPWSQYFESMEDVE	3	0.999905	8.09103e-65	157.75	157.75	148.2	-0.8739	2872800000	1399800000	1473000000	Q9Y570;Q9Y570-4	42;42	Q9Y570	Q9Y570	Protein phosphatase methylesterase 1	1	5912
-0.415711	-0.443288	0.017544	PALMD	271	T	EYHEPVYANPFYRPTTPQRETVTPGPNFQER	3	0.769191	1.24105e-28	106.61	106.61	106.61	-0.21127	1161100000	502290000	658850000	Q9NP74;Q9NP74-3;Q9NP74-2	271;96;191	Q9NP74	Q9NP74	Palmdelphin	2	5096
-0.0451039	-0.0426443	0.017573	TAF3	339	T	PKVTTHIPQTPVRPETPNRTPSATLSEKISK	4	0.982906	5.5319e-18	82.364	75.89	55.575	1.8555	757920000	375540000	382380000	Q5VWG9	339	Q5VWG9	Q5VWG9	Transcription initiation factor TFIID subunit 3	1;2	3039
0.443713	0.465261	0.017587	CLASP2	759	S	RLSVARSSRIPRPSVSQGCSREASRESSRDT	3	0.986496	6.67926e-06	71.909	68.651	68.413	-0.40258	1618600000	799260000	819330000	O75122;O75122-3	525;759	O75122;O75122-3	O75122-3	CLIP-associating protein 2	1;2	519;520
-1.42961	-1.57778	0.017825	CDC5L	430	T	TPSNGAEGLTPRSGTTPKPVINSTPGRTPLR	2	0.600625	5.83541e-05	45.072	41.322	41.53	0.425	244660000	144200000	100460000	Q99459	430	Q99459	Q99459	Cell division cycle 5-like protein	1	4471
0.343123	0.360749	0.017958	PCYT1A	331	S	PKQSPSSSPTRERSPSPSFRWPFSGKTSPPC	2	0.742145	0.0108914	56.916	44.68	43.149	0.091025	45433000	19822000	25611000	P49585	331	P49585	P49585	Choline-phosphate cytidylyltransferase A	1	1658
0.0969364	0.0917713	0.017995	YTHDC1	308	S	GSDEKKKERKRARGISPIVFDRSGSSASESY	2	1	2.73778e-06	119.03	119.03	110.08	-0.40234	1540300000	764110000	776180000	Q96MU7;Q96MU7-2	308;308	Q96MU7	Q96MU7	YTH domain-containing protein 1	1	4359
-0.352161	-0.375623	0.018042	MARK2	444	T	RKKTTPTPSTNSVLSTSTNRSRNSPLLERAS	2	0.629315	8.25015e-28	141.78	129.88	101.05	1.137	165140000	79794000	85345000	Q7KZI7-13;Q7KZI7-16;Q7KZI7-4;Q7KZI7-7;Q7KZI7-2;Q7KZI7-15;Q7KZI7-9;Q7KZI7-14;Q7KZI7;Q7KZI7-10;Q7KZI7-5;Q7KZI7-3;Q7KZI7-6;Q7KZI7-8;Q7KZI7-12;Q7KZI7-11	444;477;478;445;445;477;478;444;478;445;478;445;445;478;445;478	Q7KZI7-13	Q7KZI7-13	Serine/threonine-protein kinase MARK2	1	3326
-0.0636504	-0.0600475	0.018147	CCZ1;CCZ1B	266	S	SLFPRHIEPELAGRDSPIRAEMPGNLQHYGR	5	1	3.60959e-73	163.49	163.49	96.123	0.29409	6557900000	3189100000	3368800000	P86791;P86790	266;266	P86791	P86791	Vacuolar fusion protein CCZ1 homolog;Vacuolar fusion protein CCZ1 homolog B	1	2114
-0.103922	-0.0978804	0.018397	PHKA2	976	S	GKEFGVERSVRPIHSSTSSPTISIHEVGHTG	4	0.532924	7.86434e-18	79.18	79.18	62.487	-0.019048	344930000	156840000	188090000	P46019	976	P46019	P46019	Phosphorylase b kinase regulatory subunit alpha, liver isoform	2	1573
0.214	0.225801	0.01841	YAP1	143	T	SPASLQLGAVSPGTLTPTGVVSGPAATPTAQ	3	0.826629	1.23972e-52	127.33	126.53	126.18	-0.11503	2797000000	1327100000	1469900000	P46937-5;P46937-3;P46937-6;P46937-7;P46937;P46937-2;P46937-8;P46937-9	143;143;143;143;143;143;143;143	P46937-5	P46937-5	Yorkie homolog	2	1595
0.121015	0.127967	0.018547	CCT8	537	S	DQIIMAKPAGGPKPPSGKKDWDDDQND____	2	1	1.12778e-05	87.863	84.371	79.639	0.94479	550940000	274180000	276750000	P50990;P50990-2;P50990-3	537;518;464	P50990	P50990	T-complex protein 1 subunit theta	1	1718
0.236829	0.249891	0.018559	KIAA0430	1571	S	VLKNDMKSRLSSLSLSPANHENQPSEGERIL	3	0.993657	9.8659e-38	125.11	116.9	125.11	0.47415	319400000	164450000	154950000	Q9Y4F3;Q9Y4F3-3;Q9Y4F3-4;Q9Y4F3-5	1571;1512;1568;1571	Q9Y4F3	Q9Y4F3	Meiosis arrest female protein 1	1	5884
0.167358	0.158333	0.018649	TP53BP1	831	S	LKSGTAETEPVEQDSSQPSLPLVRADDPLRL	3	0.765347	5.28657e-29	112.48	112.48	100.39	-0.0082037	2914200000	1456200000	1458000000	Q12888;Q12888-2;Q12888-3	831;836;836	Q12888	Q12888	Tumor suppressor p53-binding protein 1	1;2	2320
-0.0155492	-0.0164963	0.018699	MLLT10	686	S	SRNLVGRGSSPRGSLSPRSPVSSLQIRYDQP	3	0.679202	2.0615e-07	65.855	60.327	65.855	-0.44213	163610000	76679000	86934000	P55197;P55197-1	686;702	P55197	P55197	Protein AF-10	2	1839
0.186881	0.176821	0.018736	PACSIN3	276	S	FHELHRDLHQGIEAASDEEDLRWWRSTHGPG	3	1	9.13304e-36	136.64	128.91	136.64	-0.5614	50109000	25486000	24623000	Q9UKS6	276	Q9UKS6	Q9UKS6	Protein kinase C and casein kinase substrate in neurons protein 3	1	5614
-0.319226	-0.341417	0.019026	ARID4B	133	T	ETLDQLPLTNPEHFGTPVIGKKTNRGRRSNH	3	0.999857	4.36125e-43	129.51	126.19	129.51	1.6349	90780000	44656000	46124000	Q4LE39;Q4LE39-2;Q4LE39-3	133;133;133	Q4LE39	Q4LE39	AT-rich interactive domain-containing protein 4B	1	2862
-0.271862	-0.254594	0.01903	XPO4	521	S	RLHGQLQRHQQQLLASPGSSTVDNKMLDDLY	3	0.99974	9.27479e-54	196.36	196.36	116.39	-0.18473	6288400000	3037300000	3251100000	Q9C0E2	521	Q9C0E2	Q9C0E2	Exportin-4	1	4786
-0.676088	-0.730575	0.019136	NIPBL	306	S	SRPPLILQSQSLPCSSPRDVPPDILLDSPER	3	0.740104	1.54102e-26	115.79	115.79	111.58	-0.46354	2593400000	1212800000	1380600000	Q6KC79;Q6KC79-2;Q6KC79-3	306;306;306	Q6KC79	Q6KC79	Nipped-B-like protein	1	3134
0.0479571	0.0509208	0.019405	KIF1B	1487	S	VRGEENLAGWRPRGDSLILEHQWELEKLELL	2	1	2.96372e-26	156.1	135.15	128.59	-1.2978	1626300000	816950000	809390000	O60333;O60333-2;O60333-4	1487;1441;1487	O60333	O60333	Kinesin-like protein KIF1B	1	452
0.22033	0.23321	0.019529	BCLAF1	222	S	ATSGDIWPGLSAYDNSPRSPHSPSPIATPPS	3	0.99935	1.28281e-49	161.68	144.8	118.05	-0.70366	445620000	161650000	283970000	Q9NYF8;Q9NYF8-3;Q9NYF8-2;Q9NYF8-4	222;220;220;222	Q9NYF8	Q9NYF8	Bcl-2-associated transcription factor 1	1	5329
0.714048	0.749572	0.019691	SNW1	224	S	PPRFKINKKIPRGPPSPPAPVMHSPSRKMTV	3	1	5.70315e-35	158.02	158.02	97.551	0.56423	86566000000	42785000000	43781000000	Q13573	224	Q13573	Q13573	SNW domain-containing protein 1	1;2	2441
-0.147106	-0.157044	0.019718	MMGT1	120	S	DTANSSNQDALSSNTSLKLRKLESLRR____	3	0.916003	1.54968e-53	143.06	137.09	143.06	0.27684	388070000	193490000	194580000	Q8N4V1;Q8N4V1-2	120;185	Q8N4V1	Q8N4V1	Membrane magnesium transporter 1	1	3672
-0.0281604	-0.0264459	0.019791	LARP1	90	S	SPRPLQLPGAEGPAISDGEEGGGEPGAGGGA	3	1	2.90528e-69	145.85	142.77	77.995	1.0613	51932000000	25652000000	26280000000	Q6PKG0	90	Q6PKG0	Q6PKG0	La-related protein 1	1;2	3221
-0.0438243	-0.0467006	0.019905	POLD2	15	S	_MFSEQAAQRAHTLLSPPSANNATFARVPVA	3	0.980151	5.19933e-35	147.6	147.6	141.18	-0.20041	116960000	55997000	60961000	P49005	15	P49005	P49005	DNA polymerase delta subunit 2	1	1635
-0.0737121	-0.0786098	0.019927	DIAPH3	1091	S	RDRRKRTPMPKDVRQSLSPMSQRPVLKVCNH	3	1	8.19134e-17	98.543	98.543	98.543	0.3766	3225400000	1589200000	1636200000	Q9NSV4;Q9NSV4-6;Q9NSV4-5;Q9NSV4-4;Q9NSV4-7;Q9NSV4-1	1091;1021;1045;1080;1091;828	Q9NSV4	Q9NSV4	Protein diaphanous homolog 3	2	5200
0.608904	0.640681	0.019938	ZNF638	510	S	RSRRSSSSHRFRRSRSPMHYMYRPRSRSPRI	3	1	1.48944e-16	140.96	100.47	107.82	0.025827	11929000000	6086900000	5842500000	Q14966;Q14966-3;Q14966-4;Q14966-2	510;510;510;510	Q14966	Q14966	Zinc finger protein 638	1;2	2585
-0.205796	-0.220206	0.019978	HNRNPUL1	718	S	PPQPPPQQPPPPPSYSPARNPPGASTYNKNS	4	0.686807	3.60309e-38	106.02	104.17	64.575	-0.71009	12857000000	5750500000	7106800000	Q9BUJ2;Q9BUJ2-4;Q9BUJ2-2;Q9BUJ2-3;Q9BUJ2-5	718;618;718;604;242	Q9BUJ2	Q9BUJ2	Heterogeneous nuclear ribonucleoprotein U-like protein 1	1	4640
0.0612924	0.0651891	0.020039	SENP1	132	S	SLYLETRKTSSGLSNSFAGKSNHHCHVSAYE	2	0.958055	2.84813e-07	86.497	52.655	86.497	1.3182	168090000	44546000	123540000	Q9P0U3;Q9P0U3-2	132;132	Q9P0U3	Q9P0U3	Sentrin-specific protease 1	1	5400
-0.289016	-0.269512	0.020144	MTSS1L	456	S	SPAASDLAMVLTRGLSLEHQKSSRDSLQYSS	2	1	0.00120496	90.149	78.511	90.149	0.29319	795780000	409470000	386320000	Q765P7	456	Q765P7	Q765P7	MTSS1-like protein	1	3320
-0.131329	-0.140386	0.020232	SMG8	586	S	LTDQHCVHKFHSLPKSGEKPEADRNPPVLYH	4	0.999954	4.65318e-06	49.765	45.644	49.765	0.11973	260340000	137830000	122510000	Q8ND04;Q8ND04-2	586;586	Q8ND04	Q8ND04	Protein SMG8	1	3761
0.202136	0.214776	0.020722	DSP	2825	S	SKGLPSPYNMSSAPGSRSGSRSGSRSGSRSG	2	0.998791	1.30595e-13	101.17	94.395	86.539	-0.32934	17903000000	8805400000	9097600000	P15924;P15924-2;P15924-3	2825;2226;2382	P15924	P15924	Desmoplakin	1;2	1104
-0.2163	-0.232292	0.020971	COIL	303	T	NTTADKLAIKLGFSLTPSKGKTSGTTSSSSD	2	0.99232	7.04805e-06	133.05	113.96	133.05	-0.43304	633100000	289240000	343860000	P38432	303	P38432	P38432	Coilin	1	1475
-0.149393	-0.139339	0.02107	POLM	372	S	QGLILYHQHQHSCCESPTRLAQQSHMDAFER	4	0.847291	2.00569e-29	115.45	111.25	104.6	-0.40424	283400000	137080000	146320000	Q9NP87	372	Q9NP87	Q9NP87	DNA-directed DNA/RNA polymerase mu	1	5098
-0.209895	-0.225522	0.02116	DNTTIP2	145	S	PTKESYTEEIVSEAESHVSGISRIVLPTEKT	2	0.998987	1.15815e-68	185.06	185.06	185.06	0.0027874	2455800000	1220800000	1235000000	Q5QJE6	145	Q5QJE6	Q5QJE6	Deoxynucleotidyltransferase terminal-interacting protein 2	2	2949
0.679063	0.643698	0.021207	ACIN1	561	S	CLKQPSLEQKEGRRASHTLLPSHRLKQSADS	2	0.998454	8.41692e-07	106.3	79.941	106.3	1.3797	629330000	325150000	304190000	Q9UKV3;Q9UKV3-5	561;561	Q9UKV3	Q9UKV3	Apoptotic chromatin condensation inducer in the nucleus	1	5617
-0.172766	-0.16092	0.021311	FOXK1	213	S	KIQFTSLYHKEEAPASPLRPLYPQISPLKIH	2	1	2.14149e-64	192.89	190.01	128.25	0.98861	13177000000	6542900000	6634000000	P85037;P85037-2	213;50	P85037	P85037	Forkhead box protein K1	1;2	2112
-0.0709817	-0.0662615	0.021373	FAM83H	892	S	ERKGSPTPGFSTRRGSPTTGFIEQKGSPTSA	2	0.981919	1.22165e-12	129.82	114.94	109.36	1.7108	2486600000	1300000000	1186600000	Q6ZRV2	892	Q6ZRV2	Q6ZRV2	Protein FAM83H	1	3286
-0.882917	-0.970265	0.021401	CDC5L	377	T	ILQEAQNLMALTNVDTPLKGGLNTPLHESDF	3	0.999933	1.31434e-84	222.78	222.78	179.18	0.018854	250080000	137950000	112140000	Q99459	377	Q99459	Q99459	Cell division cycle 5-like protein	1	4471
-0.110511	-0.118626	0.021658	CLCN7	60	S	ARQSPRSALFRVGHMSSVELDDELLDPDMDP	3	1	1.61167e-25	114.08	108.89	114.08	4.0396	977370000	508240000	469130000	P51798	60	P51798	P51798	H(+)/Cl(-) exchange transporter 7	1;2	1749
0.125254	0.133685	0.021661	ARHGAP29	930	S	EERDIERSMKSLFFSSKEDIHTSESESKIFE	2	0.821849	0.0121684	55.064	21.686	55.064	1.0029	154940000	78565000	76377000	Q52LW3	930	Q52LW3	Q52LW3	Rho GTPase-activating protein 29	1	2871
-0.627315	-0.684011	0.021743	PCM1	960	S	NGKETKNRWKNNCPFSADENYRPLAKTRQQN	2	1	1.60518e-17	114.52	107.9	114.52	0.42006	1127000000	572860000	554140000	Q15154;Q15154-2	960;960	Q15154	Q15154	Pericentriolar material 1 protein	1	2642
-0.872129	-0.794936	0.021783	HIP1R	1045	S	PRSVTTKKPPLAQKPSVAPRQDHQLDKKDGI	3	1	8.75529e-11	114.06	109.89	114.06	0.43865	266720000	131030000	135690000	O75146	1045	O75146	O75146	Huntingtin-interacting protein 1-related protein	1	527
-0.904089	-0.822934	0.021855	FAM83B	542	S	ENLKANALYTHSRLRSSLVFKPTLPEQKEVN	3	0.581469	2.57499e-07	68.413	65.095	63.488	-0.42287	97705000	54366000	43339000	Q5T0W9	542	Q5T0W9	Q5T0W9	Protein FAM83B	1	2969
-0.0628816	-0.067501	0.022038	SEC61B	13	S	___MPGPTPSGTNVGSSGRSPSKAVAARAAG	2	0.900097	2.42994e-85	220.47	211.19	196.95	-0.36426	94097000000	44943000000	49153000000	P60468	13	P60468	P60468	Protein transport protein Sec61 subunit beta	1	1895
-0.0807591	-0.0751904	0.022117	SLC39A3	147	Y	EYESPFMGGARGHALYVEPHGHGPSLSVQGL	4	0.999999	6.59613e-29	112.55	109.13	112.55	-0.52183	59540000	29002000	30537000	Q9BRY0	147	Q9BRY0	Q9BRY0	Zinc transporter ZIP3	1	4589
-0.31502	-0.340733	0.022228	ZC3H4	1275	S	KQTPKTGSGSPFAGNSPAREGEQDAASLKDV	2	1	1.5283e-82	175.95	167.63	175.95	-1.0856	6425200000	3163600000	3261600000	Q9UPT8	1275	Q9UPT8	Q9UPT8	Zinc finger CCCH domain-containing protein 4	1;2	5719
-0.0670468	-0.0720373	0.022286	CCDC86	58	S	REPGSPPSVQRAGLGSPERPPKTSPGSPRLQ	2	1	4.79249e-07	104.7	93.591	54.09	1.1773	25212000000	12865000000	12347000000	Q9H6F5	58	Q9H6F5	Q9H6F5	Coiled-coil domain-containing protein 86	1;2	4934
0.0798389	0.0854968	0.022405	BPTF	1231	S	GIGKTSTNSSKNLSESPVITKAKEGCQSDSM	2	0.974744	0.000800996	55.899	39.49	55.899	-0.02342	235120000	115920000	119190000	Q12830;Q12830-4;Q12830-2	1231;1231;1105	Q12830	Q12830	Nucleosome-remodeling factor subunit BPTF	1	2311
0.120617	0.129055	0.022448	EML2	108	S	SGPPRRVGGYATSPSSPKKEATSGRSSVRRY	2	0.996076	1.12543e-07	91.789	80.206	65.467	-0.87951	1356000000	744400000	611570000	O95834-2;O95834-3	108;162	O95834-2	O95834-2	Echinoderm microtubule-associated protein-like 2	1	789
-0.0554414	-0.0515809	0.022528	NUP98	653	S	SKPVDENHQQDGDEDSLVSHFYTNPIAKPIP	3	0.999992	1.40454e-81	199.8	190.6	169.94	-2.7344	2648500000	1344200000	1304300000	P52948;P52948-2;P52948-5;P52948-6;P52948-4;P52948-3	653;636;636;653;636;653	P52948	P52948	Nuclear pore complex protein Nup98-Nup96;Nuclear pore complex protein Nup98;Nuclear pore complex protein Nup96	1	1784
-0.227405	-0.245739	0.022694	DLG5	1164	S	LQEWAPYSPGHSSRHSNPPLYPSRPSVGTVP	3	0.999999	3.06056e-18	92.913	92.913	92.913	-0.020364	68974000	30980000	37994000	Q8TDM6;Q8TDM6-4;Q8TDM6-2	1164;1054;824	Q8TDM6	Q8TDM6	Disks large homolog 5	1	3884
0.117695	0.109857	0.022795	RANBP2	1573	S	ANATRCVACQNPDKPSPSTSVPAPASFKFGT	3	0.978575	2.85994e-17	86.449	86.449	86.449	-0.39281	507220000	246200000	261020000	P49792	1573	P49792	P49792	E3 SUMO-protein ligase RanBP2;Putative peptidyl-prolyl cis-trans isomerase	1	1683
-0.778531	-0.857663	0.022884	TRIP10	375	S	AILSEISKSVKPRLASFRSLRGSRGTVVTED	2	1	0.00666324	53.237	50.046	44.71	0.91576	479750000	213750000	266000000	Q15642	375	Q15642	Q15642	Cdc42-interacting protein 4	2	2701
-0.778531	-0.857663	0.022884	TRIP10	378	S	SEISKSVKPRLASFRSLRGSRGTVVTEDFSH	2	1	0.00666324	53.237	50.046	44.71	0.91576	479750000	213750000	266000000	Q15642	378	Q15642	Q15642	Cdc42-interacting protein 4	2	2701
0.108491	0.116317	0.023025	HNRNPA2B1	85	S	SSMAEVDAAMAARPHSIDGRVVEPKRAVARE	4	1	5.25618e-19	79.209	78.327	79.209	-0.47403	260740000	118070000	142670000	P22626;P22626-2	85;73	P22626	P22626	Heterogeneous nuclear ribonucleoproteins A2/B1	1	1222
0.10541	0.0982893	0.023039	EPB41L2	87	S	RGISRFIPPWLKKQKSYTLVVAKDGGDKKEP	1	0.978478	8.68776e-05	123.5	72.39	123.5	0.44722	5706900000	2849600000	2857200000	O43491;O43491-2;O43491-3;O43491-4	87;87;87;87	O43491;O43491-4	O43491	Band 4.1-like protein 2		377;378
0.130272	0.139633	0.023118	GOLGA4	71	S	GDTQSFAQKLQLRVPSVESLFRSPIKESLFR	2	0.999977	0.000202095	94.767	70.737	90.913	0.069815	671300000	342940000	328360000	Q13439;Q13439-3;Q13439-4;Q13439-5	71;71;71;93	Q13439	Q13439	Golgin subfamily A member 4	1	2408
-0.697312	-0.635522	0.023221	PDE3A	490	S	SPDSWNNPVMMTLTKSRSFTSSYAISAANHV	3	0.604282	5.03855e-20	110.93	110.93	110.93	0.17259	409940000	183170000	226770000	Q14432	490	Q14432	Q14432	cGMP-inhibited 3',5'-cyclic phosphodiesterase A	1	2530
-0.593855	-0.542902	0.023281	SF3B2	778	S	LIELRKKKIEEAMDGSETPQLFTVLPEKRTA	3	0.533341	1.50121e-09	62.193	62.193	62.193	0.29435	399210000	170880000	228330000	Q13435	778	Q13435	Q13435	Splicing factor 3B subunit 2	1	2406
-0.653037	-0.717474	0.023385	FBXL19	256	S	KPKPPLASAEGPAVPSPSPQREKLERFKRMC	3	0.932423	2.21027e-14	75.82	73.204	75.82	-0.093639	244660000	115870000	128790000	Q6PCT2-2;Q6PCT2;Q6PCT2-3	256;299;299	Q6PCT2-2	Q6PCT2-2	F-box/LRR-repeat protein 19	1	3194
0.202762	0.217424	0.023857	MIS18BP1	365	S	HITIPRRSKRNISKLSPPRIFQTVTNGLKKN	3	0.991335	0.000126261	67.997	61.042	50.222	-0.30257	286430000	146740000	139690000	Q6P0N0;Q6P0N0-2	365;365	Q6P0N0	Q6P0N0	Mis18-binding protein 1	1	3160
-0.391134	-0.358621	0.02417	DNMT1	732	S	KMHQGKKKKQNKNRISWVGEAVKTDGKKSYY	2	1	1.19047e-05	86.873	70.932	62.525	-1.6814	209330000	96307000	113020000	P26358;P26358-2;P26358-3	732;748;396	P26358	P26358	DNA (cytosine-5)-methyltransferase 1	1	1277
-0.117146	-0.108223	0.024223	PRR12	444	S	TGKASGAGGAGGQAYSPGQPQGLLGPQAYGQ	3	0.985743	7.70159e-43	113.98	112.71	101.06	-1.197	164470000	70827000	93644000	Q9ULL5-3	444	Q9ULL5-3	Q9ULL5-3	Proline-rich protein 12	1	5648
0.192573	0.206778	0.024235	LRRC16A	1291	S	PRTASRPDDIPDSPSSPKVALLPPVLKKVPS	2	0.993739	2.24478e-34	168.83	143.42	151.21	1.658	461650000	186060000	275600000	Q5VZK9;Q5VZK9-2	1291;1246	Q5VZK9	Q5VZK9	Leucine-rich repeat-containing protein 16A	1	3048
-0.891375	-0.992768	0.024292	CHD1	1688	S	SGPRSPLDQRSYGSRSPFEHSVEHKSTPEHT	3	0.99858	5.80316e-23	136.85	131.03	65.719	0.39516	4871400000	2547400000	2323900000	O14646-2	1688	O14646-2	O14646-2	Chromodomain-helicase-DNA-binding protein 1	1	204
-0.128977	-0.139731	0.024303	SUGP2	277	S	TPKTQGTNQIQKNTPSPDVTLGTNPGTEDIQ	3	0.821844	6.6407e-17	79.163	79.163	79.163	0.98868	100190000	47381000	52806000	Q8IX01;Q8IX01-4;Q8IX01-3	277;277;277	Q8IX01	Q8IX01	SURP and G-patch domain-containing protein 2	1	3566
-0.0715425	-0.0773797	0.024307	RBM12B	98	S	IEMKRTDRVGRGRPGSGTSGVDSLSNFIESV	3	0.93229	5.44698e-52	149.99	146.13	149.99	-0.09885	360880000	176670000	184210000	Q8IXT5	98	Q8IXT5	Q8IXT5	RNA-binding protein 12B	1	3586
0.0526941	0.0488598	0.02445	KLC4	590	S	GTEPRPSSSNMKRAASLNYLNQPSAAPLQVS	2	1	2.10524e-87	217.93	217.93	139.15	-0.8683	5127900000	2492400000	2635400000	Q9NSK0;Q9NSK0-5;Q9NSK0-3	590;513;608	Q9NSK0	Q9NSK0	Kinesin light chain 4	1	5199
-0.189598	-0.174662	0.024481	SRRM2	1188	S	QEDATASPPRQKDKFSPFPVQDRPESSLVFK	2	1	2.26926e-56	175.85	161.43	175.85	-0.38441	15703000000	7995000000	7708100000	Q9UQ35;Q9UQ35-2	1188;1188	Q9UQ35	Q9UQ35	Serine/arginine repetitive matrix protein 2	1	5728
-0.489463	-0.446892	0.024497	BCLAF1	690	S	FKEENQKGDKKLRCDSADLRHDIDRRRKERS	4	1	5.96065e-17	126.07	126.07	62.94	-0.82953	362570000	188070000	174500000	Q9NYF8;Q9NYF8-3;Q9NYF8-2;Q9NYF8-4	690;688;688;517	Q9NYF8	Q9NYF8	Bcl-2-associated transcription factor 1	1	5329
-0.467434	-0.512581	0.024625	FAM83B	466	S	RKTTNLADRNSNVRRSFNGTDNHIRFLQQRM	2	0.999999	4.93815e-05	83.214	83.214	83.214	-0.19569	431340000	221690000	209650000	Q5T0W9	466	Q5T0W9	Q5T0W9	Protein FAM83B	1	2969
-0.747124	-0.828225	0.024641	PYGO2	50	T	GLQMKSPEKKRRKSNTQGPAYSHLTEFAPPP	4	0.569487	4.52787e-41	109.01	107.42	109.01	0.068642	1121300000	555050000	566210000	Q9BRQ0	50	Q9BRQ0	Q9BRQ0	Pygopus homolog 2	1	4581
-0.138584	-0.15043	0.024797	CHAMP1	286	S	ARTTSPEPRKPSPSESPEPWKPFPAVSPEPR	3	0.999841	1.32858e-16	138.05	126.67	128.71	0.2506	3954800000	1927600000	2027200000	Q96JM3	286	Q96JM3	Q96JM3	Chromosome alignment-maintaining phosphoprotein 1	1;2;3	4323
0.362442	0.388242	0.024833	CDC42EP1	190	S	RDRDGSFPSEPGLRRSDSLLSFRLDLDLGPS	2	0.997485	0.000389579	111.61	98.57	111.61	0.022913	148010000	71717000	76294000	Q00587;Q00587-2	190;190	Q00587	Q00587	Cdc42 effector protein 1	1	2137
-0.143628	-0.132248	0.025015	FTSJ3	573	T	RRKGRQQQQKQQLPQTPPSCLKTEIMSPLYQ	2	0.997059	2.7382e-08	104.95	104.95	104.95	-0.050782	382830000	184710000	198130000	Q8IY81	573	Q8IY81	Q8IY81	pre-rRNA processing protein FTSJ3	1	3598
-0.722039	-0.65205	0.025317	MDC1	1608	T	TSRATRCRTNRSSVKTPEPVVPTAPEPHPTT	3	0.999942	3.94995e-32	111.89	108.36	111.89	-0.29788	2586400000	1362500000	1223800000	Q14676;Q14676-3;Q14676-2	1608;1321;1344	Q14676	Q14676	Mediator of DNA damage checkpoint protein 1	1;2	2552
-0.522799	-0.57599	0.025319	ZBTB8A	161	S	ERSSFYSGGWQEGSSSPRSHLSPEQGTGIIS	2	0.672416	2.30869e-34	150.65	134.13	150.65	-0.94578	279460000	133940000	145520000	Q96BR9-2;Q96BR9	161;161	Q96BR9-2	Q96BR9-2	Zinc finger and BTB domain-containing protein 8A	1	4171
-0.123717	-0.134484	0.025364	FBXL19	258	S	KPPLASAEGPAVPSPSPQREKLERFKRMCQL	3	0.956725	2.83373e-10	71.295	71.295	45.137	0.40625	334800000	169920000	164880000	Q6PCT2-2;Q6PCT2;Q6PCT2-3	258;301;301	Q6PCT2-2	Q6PCT2-2	F-box/LRR-repeat protein 19	1	3194
0.09815	0.090849	0.025391	SLC16A1	466	T	EQKANEQKKESKEEETSIDVAGKPNEVTKAA	3	0.5	3.80221e-15	88.244	88.244	69.805	-0.25063	5959200000	2754700000	3204500000	P53985	466	P53985	P53985	Monocarboxylate transporter 1	1	1807
-0.109281	-0.100574	0.025453	PIGB	39	S	LQNRSHGKIKLRKRKSTLYFNTQEKSARRRG	2	0.499993	1.38766e-06	107.09	98.391	107.09	0.91362	924640000	468230000	456410000	Q92521	39	Q92521	Q92521	GPI mannosyltransferase 3	1	4006
-0.109281	-0.100574	0.025453	PIGB	40	T	QNRSHGKIKLRKRKSTLYFNTQEKSARRRGD	2	0.499993	1.38766e-06	107.09	98.391	107.09	0.91362	924640000	468230000	456410000	Q92521	40	Q92521	Q92521	GPI mannosyltransferase 3	1	4006
0.068602	0.0741828	0.025491	KCTD1	9	S	_______MSRPLITRSPASPLNNQGIPTPAQ	2	0.852743	1.14987e-17	115.5	108.09	115.5	-1.3989	270960000	92985000	177970000	Q719H9	9	Q719H9	Q719H9	BTB/POZ domain-containing protein KCTD1	1	3313
-0.168447	-0.154583	0.02581	ABL2	936	S	PVLPTTHNHKVPVLISPTLKHTPADVQLIGT	2	0.880555	8.1567e-07	111.63	94.965	101.53	-0.33953	75336000	35354000	39983000	P42684;P42684-3;P42684-6;P42684-10;P42684-5;P42684-2;P42684-4;P42684-7	936;921;915;818;833;900;797;812	P42684	P42684	Abelson tyrosine-protein kinase 2	1	1538
-0.0410756	-0.0446039	0.025814	ARHGAP12	231	T	GDELSSSSTEQIRATTPPNQGRPDSPVYANL	3	0.819366	7.95129e-11	73.361	70.866	59.857	0.59328	2767000000	1188700000	1578300000	Q8IWW6;Q8IWW6-3;Q8IWW6-2;Q8IWW6-4	231;231;231;231	Q8IWW6	Q8IWW6	Rho GTPase-activating protein 12	2	3560
-0.383718	-0.421587	0.025947	CLSPN	810	S	RGTSFFPTAGGFRSPSPGLFRASLVSSASKS	2	0.986699	0.00045371	107.21	91.576	70.439	-0.069461	188090000	99194000	88895000	Q9HAW4;Q9HAW4-2;Q9HAW4-3	810;746;810	Q9HAW4	Q9HAW4	Claspin	1	5020
-0.987417	-1.11343	0.025973	NELFA	225	S	TTTPLKGIPKQAPFRSPTAPSVFSPTGNRTP	3	0.98612	7.29398e-13	77.576	73.479	77.576	-0.42498	157120000	85770000	71348000	Q9H3P2	225	Q9H3P2	Q9H3P2	Negative elongation factor A	1	4889
-0.0685892	-0.0630888	0.025981	BOD1L1	3019	S	RSTTRSEAQRSKTQLSPSIKRKREVSPPGAR	2	0.986398	0.0012216	89.827	49.978	89.827	0.18491	1253500000	596170000	657350000	Q8NFC6	3019	Q8NFC6	Q8NFC6	Biorientation of chromosomes in cell division protein 1-like 1	1	3802
0.564427	0.603884	0.026125	ITPR3	934	S	GVGHMMSTMVLSRKQSVFSAPSLSAGASAAE	2	0.999999	2.95141e-45	149.16	137.35	149.16	0.58322	938270000	579970000	358300000	Q14573	934	Q14573	Q14573	Inositol 1,4,5-trisphosphate receptor type 3	1	2543
0.722379	0.770781	0.026412	TRA2B;TRA2A	260	S	GWRAAQDRDQIYRRRSPSPYYSRGGYRSRSR;GYDRYEDYDYRYRRRSPSPYYSRYRSRSRSR	3	1	2.08987e-09	120.53	112.21	105.19	0.55798	19667000000	10475000000	9192500000	P62995;P62995-3;Q13595;Q13595-3	264;164;260;159	P62995;Q13595	Q13595	Transformer-2 protein homolog beta;Transformer-2 protein homolog alpha	1;2	2016;2443
0.665757	0.711512	0.026574	PPP1R13L	526	S	ARVLAEIPRPLKRRGSMEQAPAVALPPTHKK	3	1	1.89935e-25	105.24	100.83	105.24	-0.061933	3597800000	1765000000	1832800000	Q8WUF5	526	Q8WUF5	Q8WUF5	RelA-associated inhibitor	1	3937
-0.807048	-0.905043	0.026699	KCTD3	664	S	PYRESPLLARARRTESFHSYRDFQTINLNRN	2	0.999558	3.61211e-56	176.65	170.65	85.533	-0.34423	2716100000	1338800000	1377300000	Q9Y597;Q9Y597-2;Q9Y597-3	664;662;18	Q9Y597	Q9Y597	BTB/POZ domain-containing protein KCTD3	1	5914
-0.109919	-0.100709	0.026822	CCNYL1	105	S	IFLSKSQTDVREKRKSNHLNHVSPGQLTKKY	2	1	3.29292e-36	184.32	168.48	184.32	-0.49385	6924700000	3406600000	3518200000	Q8N7R7;Q8N7R7-3	105;35	Q8N7R7	Q8N7R7	Cyclin-Y-like protein 1	1;2	3706
0.0610158	0.0662914	0.026952	ARHGEF16	174	S	KGLGKPGGQGDAIQLSPKLQALAEEPSQPHT	2	1	4.40269e-16	147.49	128.92	73.432	1.5048	1057300000	458630000	598670000	Q5VV41	174	Q5VV41	Q5VV41	Rho guanine nucleotide exchange factor 16	1	3034
-0.311829	-0.283803	0.026959	CDC42BPB	1683	S	EPDSDSTKHSTPSNSSNPSGPPSPNSPHRSQ	3	0.870618	5.32608e-52	151.16	148.44	151.16	-0.43567	760840000	348680000	412160000	Q9Y5S2	1683	Q9Y5S2	Q9Y5S2	Serine/threonine-protein kinase MRCK beta	2	5935
0.280956	0.303383	0.026971	SPEN	1219	T	RRSLVHEVGKPPQDVTDDSPPSKKKRMDHVD	2	0.69351	2.02794e-27	107.58	107.58	107.58	1.8761	688330000	316280000	372050000	Q96T58	1219	Q96T58	Q96T58	Msx2-interacting protein	1	4458
-0.144138	-0.157691	0.027103	SQSTM1	182	S	AFPSPFGHLSEGFSHSRWLRKVKHGHFGWPG	3	0.839988	1.02281e-26	117.38	106.77	87.319	-0.62343	184590000	85311000	99279000	Q13501;Q13501-2	182;98	Q13501	Q13501	Sequestosome-1	1	2424
-0.137965	-0.12618	0.027108	XRN2	471	S	NPRQAAYEMRMQNNSSPSISPNTSFTSDGSP	3	0.82547	1.56474e-59	151.64	145.35	126.45	-0.38925	2085900000	1037600000	1048300000	Q9H0D6;Q9H0D6-2	471;395	Q9H0D6	Q9H0D6	5'-3' exoribonuclease 2	1;2	4829
-0.136807	-0.14965	0.027136	ZNF609	746	T	DKKKKESSKELESPLTPGKVCRAEEGKSPFR	2	0.999831	2.454e-05	102.97	84.531	86.288	0.15612	61587000	27791000	33797000	O15014	746	O15014	O15014	Zinc finger protein 609	1	248
-0.860819	-0.969896	0.027174	UBE2O	399	S	KKVKRLLKKQVVRIMSCSPDTQCSRDHSMED	2	0.988706	1.86235e-06	74.296	70.718	74.296	0.46323	269870000	131440000	138430000	Q9C0C9	399	Q9C0C9	Q9C0C9	Ubiquitin-conjugating enzyme E2 O	1	4782
-0.296368	-0.326077	0.027216	ATG9A	656	S	GSRHRAEVASALRSFSPLQPGQAPTGRAHST	2	0.983268	2.11493e-12	101.78	94.417	90.334	-0.30493	719500000	333470000	386040000	Q7Z3C6;Q7Z3C6-2	656;595	Q7Z3C6	Q7Z3C6	Autophagy-related protein 9A	1	3370
-0.119448	-0.130667	0.027323	DHX9	87	S	INEIKSEEVPAFGVASPPPLTDTPDTTANAE	3	0.915852	2.20367e-34	112.91	112.23	112.91	-1.1779	7508900000	2925500000	4583400000	Q08211	87	Q08211	Q08211	ATP-dependent RNA helicase A	1	2260
-1.24298	-1.08902	0.027337	HNRNPA1	365	S	KPRNQGGYGGSSSSSSYGSGRRF________	2	0.890595	5.62409e-51	174.55	174.55	141.69	-1.1288	182450000	112180000	70273000	P09651;P09651-2;P09651-3	365;313;260	P09651	P09651	Heterogeneous nuclear ribonucleoprotein A1	1	966
-0.276765	-0.25181	0.027375	EIF4ENIF1	78	S	PEKWHASLYPASGRSSPVESLKKELDTDRPS	3	0.709445	8.5289e-19	97.124	93.264	75.82	0.6109	2091100000	1098200000	992920000	Q9NRA8;Q9NRA8-3;Q9NRA8-2	78;78;78	Q9NRA8	Q9NRA8	Eukaryotic translation initiation factor 4E transporter	2	5160
-0.382401	-0.346531	0.027528	RBM27	781	T	LNQSGGAGEDCQIFSTPGHPKMIYSSSNLKT	4	0.788854	2.41706e-52	126.71	124.76	126.71	-0.48129	362530000	167240000	195300000	Q9P2N5	781	Q9P2N5	Q9P2N5	RNA-binding protein 27	1	5445
0.241352	0.261431	0.027682	SH2D3A	145	S	MDGPARIEPLRARKWSNSQPADLAHMGRSRE	3	0.988359	2.93674e-18	124.84	120.59	105.5	-0.0083528	163770000	69762000	94007000	Q9BRG2;Q9BRG2-2	145;23	Q9BRG2	Q9BRG2	SH2 domain-containing protein 3A	1	4574
-1.06456	-0.938098	0.027869	PLEKHA1	177	S	ECGESIDRNNLKRSQSHLPYFTPKPPQDSAV	4	0.779046	8.03063e-11	73.936	73.936	73.936	1.3587	185840000	68669000	117170000	Q9HB21;Q9HB21-2	177;177	Q9HB21;Q9HB21-2	Q9HB21	Pleckstrin homology domain-containing family A member 1	1	5026;5027
-0.690451	-0.774334	0.027987	LARP1	1056	S	VVAGGGGGEGRKRCPSQSSSRPAAMISQPPT	3	0.986743	3.41873e-46	124.98	124.98	85.615	-0.50427	2131900000	947660000	1184200000	Q6PKG0;Q6PKG0-3	1056;979	Q6PKG0	Q6PKG0	La-related protein 1	1;2	3221
-0.420627	-0.466549	0.028138	XPO1	1055	S	IALRQADEEKHKRQMSVPGIFNPHEIPEEMC	3	1	1.57094e-14	84.674	80.905	83.202	-1.6257	74212000	28328000	45884000	O14980	1055	O14980	O14980	Exportin-1	1	244
0.290188	0.267583	0.028352	TOP2A	1449	S	KRAAPKGTKRDPALNSGVSQKPDPAKTKNRR	3	0.995514	5.1628e-08	62.65	58.552	62.65	-0.39347	1039300000	490380000	548870000	P11388;P11388-2;P11388-3;P11388-4	1449;1475;1485;1530	P11388	P11388	DNA topoisomerase 2-alpha	1	1022
-0.225869	-0.248899	0.028398	CXADR	332	S	QYNQVPSEDFERTPQSPTLPPAKVAAPNLSR	2	0.999575	1.74347e-07	113.1	107.88	113.1	0.2257	3591800000	1736800000	1855000000	P78310;P78310-7;P78310-2;P78310-6	332;291;332;332	P78310	P78310	Coxsackievirus and adenovirus receptor	1	2051
-0.0718457	-0.0787464	0.028401	TMPO	222	S	KTPVTLKQRRVEHNQSYSQAGITETEWTSGS	3	0.998697	2.08729e-61	168.17	161.53	156.02	0.59495	1584100000	946070000	638030000	P42167	222	P42167	P42167	Lamina-associated polypeptide 2, isoforms beta/gamma;Thymopoietin;Thymopentin	1	1527
-0.0559212	-0.051024	0.028597	DENND4C	453	T	LDPLSLLATECTGGKTPDSEDKLFSPVIARN	3	0.982628	5.88481e-50	127.35	125.14	114.11	-0.87255	272010000	132340000	139670000	Q5VZ89;Q5VZ89-6;Q5VZ89-5;Q5VZ89-3;Q5VZ89-2	980;980;980;162;453	Q5VZ89;Q5VZ89-2	Q5VZ89-2	DENN domain-containing protein 4C	1	3045;3046
-0.0362596	-0.0330883	0.028746	C19orf24	117	S	RYGLLANTEDPTEMASLDSDEETVFESRNLR	3	0.99999	1.96344e-85	171.88	165.48	143.88	-0.40224	11044000000	5078200000	5966200000	Q9BVV8	117	Q9BVV8	Q9BVV8	Uncharacterized membrane protein C19orf24	2	4676
-0.327276	-0.362666	0.028895	SFPQ	225	S	GKMPGGPKPGGGPGLSTPGGHPKPPHRGGGE	2	0.751371	2.61239e-36	144.5	144.5	144.5	-1.1025	30126000000	15882000000	14245000000	P23246;P23246-2	225;225	P23246	P23246	Splicing factor, proline- and glutamine-rich	1	1230
-0.100005	-0.0909888	0.02905	PRKCD	304	S	EALNQVTQRASRRSDSASSEPVGIYQGFEKK	3	0.872704	1.03031e-49	166.57	155.8	104.81	-0.049558	3985100000	1994700000	1990500000	Q05655;Q05655-2	304;304	Q05655	Q05655	Protein kinase C delta type;Protein kinase C delta type regulatory subunit;Protein kinase C delta type catalytic subunit	1	2223
0.0681893	0.0745626	0.029112	EIF5B	66	S	QDFDEDDILKELEELSLEAQGIKADRETVAV	2	1	1.06462e-08	90.725	83.972	43.37	-0.048828	210570000	100970000	109600000	O60841	66	O60841	O60841	Eukaryotic translation initiation factor 5B	1	496
-0.0544822	-0.0496307	0.029118	ATG2B	255	S	SPVCSTAPVETEPKLSPSWNPKIIYEPHPQL	2	0.996598	0.00261991	68.626	55.506	68.626	-0.0090204	103200000	52663000	50534000	Q96BY7	255	Q96BY7	Q96BY7	Autophagy-related protein 2 homolog B	1	4174
-0.511794	-0.458697	0.029294	CSTF2	524	S	MQGASIQGGSQPGGFSPGQNQVTPQDHEKAA	4	0.999893	1.332e-52	122.12	122.12	122.12	-0.20886	15502000000	8143700000	7358100000	P33240;P33240-2	524;507	P33240	P33240	Cleavage stimulation factor subunit 2	1	1405
0.0285691	0.0260729	0.029332	LIMA1	609	S	AASFQSTSVKSPKTVSPPIRKGWSMSEQSEE	2	0.999887	0.00271271	87.806	65.468	60.102	0.81065	9654900000	4849900000	4804900000	Q9UHB6;Q9UHB6-4;Q9UHB6-2;Q9UHB6-5;Q9UHB6-3	609;610;449;450;307	Q9UHB6	Q9UHB6	LIM domain and actin-binding protein 1	1	5534
-0.355368	-0.320196	0.029404	HN1L	125	S	KPKDHVFLCEGEEPKSDLKAARSIPAGAEPG	3	1	9.18254e-23	124.77	121.27	93.92	-0.11822	224230000	94747000	129490000	Q9H910;Q9H910-3;Q9H910-2	125;153;109	Q9H910;Q9H910-2	Q9H910	Hematological and neurological expressed 1-like protein	1	4984;4985
-0.640636	-0.570852	0.029508	EMD	49	S	YEKKIFEYETQRRRLSPPSSSAASSYSFSDL	3	0.999883	2.88627e-91	214.99	203.49	193.65	0.85846	7189900000	3272200000	3917700000	P50402	49	P50402	P50402	Emerin	1;2	1699
-0.0448956	-0.049352	0.029596	IQSEC2	731	S	ATGLCKQTYQRETRHSWDSPAFNNDVVQRRH	3	0.959062	4.66077e-30	119.43	115.33	119.43	-0.53471	355350000	178260000	177090000	Q5JU85;Q5JU85-2;Q5JU85-3	731;741;536	Q5JU85	Q5JU85	IQ motif and SEC7 domain-containing protein 2	1	2939
0.140909	0.153976	0.029651	RPS6KA1	380	S	GIPPSAGAHQLFRGFSFVATGLMEDDGKPRA	2	0.999999	2.48531e-20	114.56	111.5	96.447	-0.26792	90302000	42709000	47593000	Q15418;Q15418-4;Q15418-2;Q15418-3	380;364;389;288	Q15418	Q15418	Ribosomal protein S6 kinase alpha-1	1	2677
-0.362325	-0.403268	0.029717	NHSL1	209	T	TDTLVRRPKKVKRRKTITGVPDNIQKELASG	2	0.922998	6.17091e-06	103.11	77.915	84.173	0.87845	1873800000	851610000	1022200000	Q5SYE7-2	209	Q5SYE7-2	Q5SYE7-2	NHS-like protein 1	1	2964
-0.253378	-0.228849	0.029735	TNKS1BP1	1552	S	PAQTSRRPSQGPPARSPSQDFSFIEDTEILD	4	0.923733	2.92785e-86	161.4	161.4	121.08	-0.28765	1873600000	1072600000	801040000	Q9C0C2	1552	Q9C0C2	Q9C0C2	182 kDa tankyrase-1-binding protein	1;2	4781
0.0893625	0.0978878	0.029909	FOXK1	223	S	EEAPASPLRPLYPQISPLKIHIPEPDLRSMV	2	1	2.14149e-64	192.89	190.01	128.25	0.98861	12043000000	5987000000	6055800000	P85037;P85037-2	223;60	P85037	P85037	Forkhead box protein K1	1;2	2112
-1.09326	-1.26538	0.030065	TATDN2	80	S	CSRRLSWGSSRRRNNSSSSFSPHFLGPGVGG	3	0.708485	1.30838e-07	58.349	58.349	47.286	-0.64285	185640000	72864000	112780000	Q93075	80	Q93075	Q93075	Putative deoxyribonuclease TATDN2	1	4106
-0.292104	-0.324811	0.030258	LIMCH1	61	T	DSFDSLDSFGSRSRQTPSPDVVLRGSSDGRG	2	0.998888	3.41211e-12	113.88	93.045	93.226	0.033972	200190000	81870000	118320000	Q9UPQ0-9;Q9UPQ0-8;Q9UPQ0-6;Q9UPQ0-10;Q9UPQ0-3;Q9UPQ0;Q9UPQ0-5;Q9UPQ0-2;Q9UPQ0-4;Q9UPQ0-7	61;56;61;215;56;215;56;215;215;56	Q9UPQ0-9	Q9UPQ0-9	LIM and calponin homology domains-containing protein 1	2	5710
-0.0497705	-0.0451634	0.030367	DUS3L	276	S	GAQQVPAGPGTSTPPSSPVRTCGPLTDEDVV	2	0.610827	6.03338e-23	90.388	87.893	59.302	0.066666	1521700000	800770000	720930000	Q96G46;Q96G46-2	276;276	Q96G46	Q96G46	tRNA-dihydrouridine(47) synthase [NAD(P)(+)]-like	2	4259
0.0751904	0.08253	0.030416	PAK1IP1	320	S	KVADMKESLPPAAEPSPVSKEQSKIGKKEPG	2	0.98517	1.07777e-11	92.439	84.791	73.918	0.8416	621240000	260390000	360850000	Q9NWT1	320	Q9NWT1	Q9NWT1	p21-activated protein kinase-interacting protein 1	1	5278
-0.171385	-0.154842	0.030474	MPZL1	252	S	GPVIYAQLDHSGGHHSDKINKSESVVYADIR	5	0.980756	5.74814e-25	99.907	99.907	69.142	-0.57948	1138600000	574120000	564470000	O95297;O95297-4;O95297-2	252;128;251	O95297	O95297	Myelin protein zero-like protein 1	1	730
0.524264	0.48342	0.030539	FNBP1L	488	S	SEVEGKTGGRGDRRHSSDINHLVTQGRESPE	2	0.993021	2.63277e-86	162.23	162.23	131.25	-0.2454	13625000000	7135800000	6488900000	Q5T0N5;Q5T0N5-4;Q5T0N5-3;Q5T0N5-2;Q5T0N5-5	488;430;430;483;483	Q5T0N5	Q5T0N5	Formin-binding protein 1-like	1;2;3	2968
-0.14307	-0.158337	0.030573	TAF7	201	S	EDETKEAENQGLDISSPGMSGHRQGHDSLEH	3	0.910307	1.89194e-42	153.83	148.12	79.942	-1.1777	1660200000	835310000	824860000	Q15545	201	Q15545	Q15545	Transcription initiation factor TFIID subunit 7	1	2689
-0.276765	-0.249021	0.030608	EIF4ENIF1	77	S	DPEKWHASLYPASGRSSPVESLKKELDTDRP	3	0.749493	1.1468e-25	104.38	97.793	78.098	3.6151	2736100000	1261700000	1474400000	Q9NRA8;Q9NRA8-3;Q9NRA8-2	77;77;77	Q9NRA8	Q9NRA8	Eukaryotic translation initiation factor 4E transporter	2	5160
1.0092	1.08097	0.030686	NAV1	452	S	SLNSLPSTPTASRRNSTIVLRTDSEKRSLAE	2	0.921194	0.00287498	86.243	49.729	81.09	0.2883	1022500000	472130000	550350000	Q8NEY1;Q8NEY1-3;Q8NEY1-7;Q8NEY1-4;Q8NEY1-5;Q8NEY1-2;Q8NEY1-6	452;452;452;452;61;452;452	Q8NEY1;Q8NEY1-2	Q8NEY1-2	Neuron navigator 1	1	3792;3793
0.0461418	0.0507415	0.030709	AKAP13	983	S	ISADCAKDKALQLSNSPGASSAFLKAETEHN	2	0.998413	1.43215e-28	145.52	136.46	125.73	1.2708	1517000000	736620000	780380000	Q12802;Q12802-2;Q12802-4	983;983;983	Q12802	Q12802	A-kinase anchor protein 13	1	2307
-0.344099	-0.30871	0.03074	MED1	1156	S	SQSKNSSQSGGKPGSSPITKHGLSSGSSSTK	2	0.806781	1.54467e-27	133.16	133.16	133.16	1.037	127930000	64602000	63328000	Q15648	1156	Q15648	Q15648	Mediator of RNA polymerase II transcription subunit 1	1	2704
0.555129	0.601278	0.030801	PPM1H	124	S	AVTSTPNRNSSKRRSSLPNGEGLQLKENSES	2	0.542489	2.08286e-05	57.616	47.113	53.554	-1.2523	269490000	117080000	152410000	Q9ULR3	124	Q9ULR3	Q9ULR3	Protein phosphatase 1H	1	5653
-0.533994	-0.4755	0.030804	EIF4G1	1080	S	DTSRLTKITKPGSIDSNNQLFAPGGRLSWGK	3	0.653079	2.61242e-06	54.582	52.551	54.582	0.39681	1094500000	618740000	475720000	Q04637;Q04637-3;Q04637-5;Q04637-4;Q04637-8;Q04637-9;Q04637-6;Q04637-7	1080;1040;916;993;1081;1087;884;885	Q04637	Q04637	Eukaryotic translation initiation factor 4 gamma 1	1	2206
-0.269321	-0.242206	0.030827	SH3BP4	246	S	PVRRDNPFFRSKRSYSLSELSVLQAKSDAPT	2	0.998416	4.26176e-12	112.03	104.86	112.03	0.059286	61419000	30179000	31240000	Q9P0V3;Q9P0V3-2	246;246	Q9P0V3	Q9P0V3	SH3 domain-binding protein 4	1	5402
-0.17262	-0.155749	0.030862	PLEC	4389	S	SGNAGGFRSRSSSVGSSSSYPISPAVSRTQL	2	0.970401	4.24348e-30	123.29	108.41	123.29	-0.71378	10300000000	5025700000	5274200000	Q15149;Q15149-6;Q15149-9;Q15149-7;Q15149-8;Q15149-5;Q15149-2;Q15149-3;Q15149-4	4389;4256;4238;4220;4230;4252;4279;4275;4252	Q15149;Q15149-2;Q15149-4	Q15149	Plectin	2;3	2639;2640;2641
-0.097008	-0.0877344	0.030921	RNF214	511	S	PSQPSSPLPGSHGRNSPGLGSLVSPHGPHMP	3	0.982026	3.90807e-09	50.232	50.232	50.232	-0.025299	1671400000	776960000	894460000	Q8ND24;Q8ND24-2	511;356	Q8ND24	Q8ND24	RING finger protein 214	1	3762
0.212756	0.194295	0.030928	WDR74	361	S	DELWASLEAAAKRKLSGLEQPQGALQTRRRK	3	1	9.67741e-17	97.256	97.256	92.563	-0.19718	392250000	191250000	201000000	Q6RFH5;Q6RFH5-2	361;342	Q6RFH5	Q6RFH5	WD repeat-containing protein 74	1	3229
0.184598	0.202356	0.03119	WDR62	49	S	PPPAPPICLRRRTRLSTASEETVQNRVSLEK	2	0.847002	8.3031e-34	179.46	142.28	179.46	0.23901	254190000	152580000	101610000	O43379-4;O43379;O43379-3;O43379-2	49;49;49;49	O43379-4	O43379-4	WD repeat-containing protein 62	1	360
0.0486547	0.0535836	0.031215	ANKZF1	361	S	LHVYEEDPREAVRLHSPQTHWKTVREERKKP	3	0.999952	2.54941e-06	120.55	107.79	102.53	-0.18626	5851900000	2865900000	2986000000	Q9H8Y5	361	Q9H8Y5	Q9H8Y5	Ankyrin repeat and zinc finger domain-containing protein 1	1	4980
-0.0897278	-0.0993626	0.031365	SLC4A2	173	S	EDDSADRKAERTSPSSPAPLPHQEATPRASK	2	0.954339	6.53339e-22	103.42	103.42	102.98	0.24377	2616700000	1247300000	1369400000	P04920;P04920-2;P04920-3	173;159;164	P04920	P04920	Anion exchange protein 2	1;2	866
0.0923428	0.101598	0.031384	PLEC	4626	S	YYSPYSVSGSGSTAGSRTGSRTGSRAGSRRG	2	0.984481	1.63048e-56	185.06	182.09	185.06	0.02618	18529000000	9237000000	9292300000	Q15149;Q15149-6;Q15149-9;Q15149-7;Q15149-8;Q15149-5;Q15149-2;Q15149-3;Q15149-4	4626;4493;4475;4457;4467;4489;4516;4512;4489	Q15149;Q15149-2;Q15149-4	Q15149	Plectin	1;2	2639;2640;2641
-0.15404	-0.171079	0.031499	ZNF142	904	S	CPVLLRKNKGLPRPDSPIPLQPVLPGTQASE	4	0.999615	1.4895e-10	53.545	52.054	53.545	0.78307	1133000000	503990000	628980000	P52746	904	P52746	P52746	Zinc finger protein 142	1	1775
-0.230144	-0.256528	0.031666	RAVER1	643	S	SGGSGGGPLSHFYSGSPTSYFTSGLQAGLKQ	3	0.833391	3.04018e-14	69.016	69.016	69.016	1.8792	347450000	175900000	171550000	Q8IY67-2	643	Q8IY67-2	Q8IY67-2	Ribonucleoprotein PTB-binding 1	1	3597
0.0687396	0.0623543	0.031692	USP6NL	680	S	NPSRRPHGSTLSVSASPEKSYSRPSPLVLPS	2	0.999467	4.68357e-23	142.79	127.91	132.14	0.094144	6965500000	3358600000	3606900000	Q92738;Q92738-2	680;697	Q92738	Q92738	USP6 N-terminal-like protein	1	4056
-0.13125	-0.145743	0.031713	PHGDH	326	S	SLTGVVNAQALTSAFSPHTKPWIGLAEALGT	3	0.870711	6.94494e-39	131.94	126.23	131.94	2.2406	37979000	16696000	21283000	O43175	326	O43175	O43175	D-3-phosphoglycerate dehydrogenase	1	338
-0.237302	-0.264717	0.03181	ANLN	658	S	PKPGKFQRTRVPRAESGDSLGSEDRDLLYSI	3	0.995336	4.08236e-15	87.739	87.739	83.755	0.082589	646330000	316150000	330180000	Q9NQW6;Q9NQW6-2	658;621	Q9NQW6	Q9NQW6	Actin-binding protein anillin	1	5142
-0.0605778	-0.0546401	0.032135	PCBP1	173	S	CVKQICLVMLETLSQSPQGRVMTIPYQPMPA	2	0.999964	5.37555e-76	232.82	221.78	219.61	0.33495	4997700000	2441100000	2556600000	Q15365	173	Q15365	Q15365	Poly(rC)-binding protein 1	1	2663
-0.183769	-0.204892	0.032299	BRWD1	1943	S	TRRCAATAANKIKLMSDVEDVSLENVHTRSK	3	1	2.37008e-62	206.59	192.01	135.09	-0.83714	1700100000	826980000	873150000	Q9NSI6-2;Q9NSI6;Q9NSI6-3	1943;1943;1943	Q9NSI6-2	Q9NSI6-2	Bromodomain and WD repeat-containing protein 1	1	5198
0.191815	0.174328	0.032342	NUP35	106	T	VRSIYDDISSPGLGSTPLTSRRQPNISVMQS	2	0.755245	6.13639e-30	119.2	115.96	119.2	-1.5716	245880000	107120000	138760000	Q8NFH5;Q8NFH5-2	106;89	Q8NFH5	Q8NFH5	Nucleoporin NUP53	2	3808
-1.03525	-0.895613	0.032365	BRD4	1117	S	VQPQPLVVVKEEKIHSPIIRSEPFSPSLRPE	2	1	0.000654096	134.26	107.26	134.26	0.35107	993250000	473590000	519660000	O60885	1117	O60885	O60885	Bromodomain-containing protein 4	1	499
-0.257131	-0.287827	0.03256	TRA2A	204	T	RIRVDYSITKRAHTPTPGIYMGRPTHSGGGG	4	0.74933	1.83693e-77	154.75	154.75	86.771	-0.80102	26983000000	12790000000	14193000000	Q13595;Q13595-3;Q13595-4;Q13595-2	204;103;103;103	Q13595;Q13595-4	Q13595	Transformer-2 protein homolog alpha	1;2	2443;2444
0.0761487	0.0688919	0.032626	RFX1	117	S	VVTVSEGAMRASETVSEASPGSTASQTGVPT	3	0.78843	2.63463e-92	173.43	173.43	107.78	-2.0898	514680000	232870000	281800000	P22670	117	P22670	P22670	MHC class II regulatory factor RFX1	1	1223
-0.133195	-0.119555	0.03285	PDXDC1	757	S	ITLEASSTEGHPGAPSPQHTDQTEAFQKGVP	4	0.986252	1.23152e-30	100.26	100.26	100.26	0.3172	2587900000	1194900000	1393000000	Q6P996;Q6P996-4;Q6P996-5;Q6P996-3	757;729;730;666	Q6P996	Q6P996	Pyridoxal-dependent decarboxylase domain-containing protein 1	1	3187
-0.382043	-0.339707	0.032852	AFF4	703	S	FRQRMFSPMEEKELLSPLSEPDDRYPLIVKI	2	1	4.5063e-30	122.34	122.34	103.58	1.4172	959320000	445810000	513500000	Q9UHB7;Q9UHB7-2	703;703	Q9UHB7	Q9UHB7	AF4/FMR2 family member 4	1;2	5535
-0.0523713	-0.0471196	0.033002	LARP1	143	S	TKNALPPVLTTVNGQSPPEHSAPAKVVRAAV	3	0.999814	1.97919e-53	143.5	140.05	142.2	-0.13555	6696100000	3311100000	3384900000	Q6PKG0	143	Q6PKG0	Q6PKG0	La-related protein 1	1	3221
0.404031	0.368756	0.033085	TP53BP2	556	S	GTKPKPAGQQPRVLLSPSIPSVGQDQTLSPG	3	0.92741	1.84743e-52	157.3	152.39	109.71	0.336	93551000	47170000	46381000	Q13625;Q13625-3;Q13625-2	556;562;433	Q13625	Q13625	Apoptosis-stimulating of p53 protein 2	1;2	2455
0.161178	0.145988	0.033154	TNKS1BP1	368	S	SPGLPAEGAPEAPRPSSPPPEVLEPHSLDQP	4	0.743419	2.96848e-42	104.18	104.18	103.37	0.23007	12782000000	6801100000	5980600000	Q9C0C2	368	Q9C0C2	Q9C0C2	182 kDa tankyrase-1-binding protein	1;2	4781
-0.505431	-0.446362	0.03334	SCRIB	703	S	STEEEDKEGAVVSAPSVKGVSFDQANNLLIE	2	0.996152	1.50135e-05	81.327	74.064	65.956	-1.6246	205440000	107060000	98384000	Q14160;Q14160-2;Q14160-3	703;622;703	Q14160;Q14160-3	Q14160	Protein scribble homolog	1	2503;2504
-0.663328	-0.759667	0.033347	KRT18	34	S	VQAPSYGARPVSSAASVYAGAGGSGSRISVS	2	0.999964	2.83402e-135	211.96	186.13	192.27	1.1029	29079000000	14568000000	14511000000	P05783	34	P05783	P05783	Keratin, type I cytoskeletal 18	1;2	882
-1.04059	-0.894992	0.033636	CDC5L	442	T	SGTTPKPVINSTPGRTPLRDKLNINPEDGMA	2	0.999919	2.23047e-07	67.312	67.312	67.312	-0.39296	372070000	163060000	209020000	Q99459	442	Q99459	Q99459	Cell division cycle 5-like protein	1;2	4471
-0.870783	-1.01099	0.03366	PCNP	139	T	MPPEAKMRMKNIGRDTPTSAGPNSFNKGKHG	2	0.999565	2.57477e-53	201.85	197.35	92.289	0.50563	4053200000	2466500000	1586800000	Q8WW12;Q8WW12-3	139;16	Q8WW12	Q8WW12	PEST proteolytic signal-containing nuclear protein	1	3966
-0.51414	-0.453333	0.033669	MAP4	1000	S	QKQPAGKVQIVSKKVSYSHIQSKCGSKDNIK	2	0.990532	1.58169e-06	111.98	102.44	107.64	-0.16878	3269700000	1690900000	1578900000	P27816;P27816-6;P27816-2;P27816-4	1000;1000;827;720	P27816;P27816-4	P27816	Microtubule-associated protein 4	1	1303;1304
-0.319082	-0.359634	0.033721	DDX3X	82	S	DAYSSFGSRSDSRGKSSFFSDRGSGSRGRFD	2	0.911586	0.00436012	78.149	70.919	78.149	-0.56553	28093000	12093000	16000000	O00571;O00571-2	82;66	O00571	O00571	ATP-dependent RNA helicase DDX3X	1	176
0.10165	0.112662	0.033904	PRKDC	2612	S	FRSTVLTPMFVETQASQGTLQTRTQEGSLSA	3	0.999262	2.65957e-46	146.39	146.39	146.39	0.21146	292420000	133740000	158670000	P78527;P78527-2	2612;2612	P78527	P78527	DNA-dependent protein kinase catalytic subunit	1	2073
0.0706641	0.0784571	0.0341	ATXN2	863	S	SSSNCTSGSSKPNSPSISPSILSNTEHKRGP	3	0.889336	5.22957e-17	90.378	86.737	87.319	0.72906	1108400000	556990000	551440000	Q99700;Q99700-2;Q99700-4;Q99700-5	863;863;863;574	Q99700	Q99700	Ataxin-2	2	4510
-0.222077	-0.249749	0.034342	EGFR	1166	S	FDSPAHWAQKGSHQISLDNPDYQQDFFPKEA	2	0.999758	1.22872e-56	181.81	175.98	181.81	-1.0255	3719300000	1686900000	2032400000	P00533	1166	P00533	P00533	Epidermal growth factor receptor	1	821
0.230818	0.208678	0.034533	TJP1	1413	S	YSSKGKPPEADGVDRSFGEKRYEPIQATPPP	3	1	1.44727e-07	62.167	58.741	62.167	1.5999	157820000	70800000	87019000	Q07157;Q07157-2	1413;1333	Q07157;Q07157-2	Q07157	Tight junction protein ZO-1	1	2243;2244
-0.156016	-0.139077	0.034678	RBBP6	1179	S	SMKISKLEVTEIVKPSPKRKMEPDTEKMDRT	2	1	4.18528e-28	176.19	176.19	176.19	0.93189	6994700000	3354700000	3640100000	Q7Z6E9;Q7Z6E9-2	1179;1145	Q7Z6E9	Q7Z6E9	E3 ubiquitin-protein ligase RBBP6	1	3403
-0.430742	-0.490057	0.0348	CASC3	117	S	EGEYSEEENSKVELKSEANDAVNSSTKEEKG	2	1	2.11582e-22	118.36	118.36	118.36	-0.57179	747900000	385400000	362490000	O15234	117	O15234	O15234	Protein CASC3	1	288
0.293488	0.265639	0.034838	CGN	131	S	EEPGAYWNGKLLRSHSQASLAGPGPVDPSNR	2	0.986477	2.94196e-36	145.61	145.61	145.61	-0.48408	1130800000	637780000	493020000	Q9P2M7;Q9P2M7-2	131;131	Q9P2M7	Q9P2M7	Cingulin	1	5443
-0.183556	-0.206643	0.035151	TNKS1BP1	983	S	RTLDAQDRSFGTRPLSSGFSPEEAQQQDEEF	2	0.778221	3.7318e-113	222.68	218.27	222.68	-0.22481	3073900000	1610800000	1463000000	Q9C0C2;Q9C0C2-2	983;434	Q9C0C2	Q9C0C2	182 kDa tankyrase-1-binding protein	1;2	4781
0.35242	0.388695	0.035286	PHLDB2	415	S	QASGTPQPALRERKSSISSISGRDDLMDYHR	3	0.862234	1.47457e-25	108.08	108.08	54.855	-0.64876	613530000	230060000	383470000	Q86SQ0;Q86SQ0-2;Q86SQ0-3	415;415;442	Q86SQ0	Q86SQ0	Pleckstrin homology-like domain family B member 2	1;2	3417
0.145612	0.130966	0.035312	VPS8	26	S	EQSLCAKTSEEELNKSFNLEASLSKFSYIDM	2	1	1.11577e-09	127.78	107.75	105.19	0.59543	59945000	26535000	33410000	Q8N3P4;Q8N3P4-2;Q8N3P4-3	26;26;26	Q8N3P4	Q8N3P4	Vacuolar protein sorting-associated protein 8 homolog	1	3657
-0.733028	-0.850079	0.035346	KDM2A	558	S	MKPAPRLTPVRPAAASPIVSGARRRRVRCRK	4	0.999612	1.89947e-10	72.687	69.253	49.087	-0.071343	1853200000	942560000	910670000	Q9Y2K7;Q9Y2K7-4;Q9Y2K7-5;Q9Y2K7-2;Q9Y2K7-3	558;16;119;252;558	Q9Y2K7	Q9Y2K7	Lysine-specific demethylase 2A	1;2	5782
-0.271113	-0.306729	0.035417	SETD5	1144	S	KFSPSHSSMSHLEAVSPSDSRGTSSSHCRPQ	4	0.941198	4.40309e-15	86.543	84.32	56.172	-0.73567	595310000	282930000	312380000	Q9C0A6;Q9C0A6-2;Q9C0A6-3	1144;1033;1046	Q9C0A6	Q9C0A6	SET domain-containing protein 5	2	4777
-0.255994	-0.226632	0.035556	AKAP2	606	S	GSVNSDKPLTNPRPPSVGGPPEDSGASAAKG	3	0.999928	1.3054e-31	108.72	100.54	108.72	0.52232	508660000	245080000	263580000	Q9Y2D5-4;Q9Y2D5;Q9Y2D5-5;Q9Y2D5-7;Q9Y2D5-6	606;375;464;464;606	Q9Y2D5-4	Q9Y2D5-4	A-kinase anchor protein 2	1	5768
0.037593	0.0336582	0.03556	RNF185	106	T	LYGRGSTGQQDPREKTPPRPQGQRPEPENRG	3	1	3.45284e-18	126.42	116.91	122.44	0.45676	4372400000	2340500000	2031900000	Q96GF1	106	Q96GF1	Q96GF1	E3 ubiquitin-protein ligase RNF185	1	4265
0.132248	0.14717	0.035629	SYNRG	713	S	PTVSGQHPPAAAGSGSPSATSILQKKETSFG	4	0.815219	3.13007e-30	94.92	92.713	94.92	0.5093	486900000	224850000	262060000	Q9UMZ2-6;Q9UMZ2-9	713;796	Q9UMZ2-6	Q9UMZ2-6	Synergin gamma	1	5675
-0.26939	-0.238298	0.035634	CEP170B	655	S	GAAPQAEHQGLPVPGSPGGQKWVSRWASLAD	3	1	1.84724e-11	62.049	59.166	57.845	1.2444	495700000	226660000	269050000	Q9Y4F5;Q9Y4F5-2;Q9Y4F5-3	655;655;585	Q9Y4F5	Q9Y4F5	Centrosomal protein of 170 kDa protein B	1	5885
0.249749	0.225194	0.035652	GOLGA5	116	S	ASVPRPSSHFVRRKKSEPDDELLFDFLNSSQ	3	1	8.29811e-31	127.3	127.3	94.838	-0.26145	264920000	132900000	132020000	Q8TBA6;Q8TBA6-2	116;116	Q8TBA6	Q8TBA6	Golgin subfamily A member 5	1	3848
-0.496488	-0.434882	0.035665	CDK17	122	S	GESDQASGTSSDEVQSPTGVCLRNRIHRRIS	3	0.974985	8.46777e-58	133.4	131.68	131.68	-0.50766	332310000	111830000	220470000	Q00537-2;Q00537	122;122	Q00537-2	Q00537-2	Cyclin-dependent kinase 17	1	2135
-0.660749	-0.764346	0.035794	KRT18	31	S	LGSVQAPSYGARPVSSAASVYAGAGGSGSRI	2	0.984846	2.97711e-64	198.24	176.19	150.69	0.90337	3278400000	1793100000	1485200000	P05783	31	P05783	P05783	Keratin, type I cytoskeletal 18	1	882
0.681134	0.744511	0.035808	CDC42EP1	350	S	DARQERVEVLPQARASWESLDEEWRAPQAGS	3	1	2.3116e-30	126.02	126.02	126.02	-0.28429	519110000	210260000	308850000	Q00587;Q00587-2	350;343	Q00587	Q00587	Cdc42 effector protein 1	1;2	2137
0.427606	0.471109	0.035812	ALS2	483	S	VDIREEETEGGSRRLSLPGLLSQVSPRLLRK	3	1	1.30396e-21	133.94	128.78	117.48	0.3129	602240000	322140000	280100000	Q96Q42;Q96Q42-3	483;483	Q96Q42	Q96Q42	Alsin	2	4400
0.19333	0.214776	0.035831	SMEK1	771	S	LTSQSSTTNLPGSPGSPGSPGSPGSPGSVPK	3	0.891032	7.17009e-21	80.601	80.601	80.601	0.039507	957580000	436760000	520820000	Q6IN85;Q6IN85-4;Q6IN85-2	771;532;758	Q6IN85	Q6IN85	Serine/threonine-protein phosphatase 4 regulatory subunit 3A	1	3126
-1.46041	-1.79917	0.035844	PPHLN1	163	S	SVSSRSYSPERSKSYSFHQSQHRKSVRPGAS	3	0.900196	2.07187e-05	93.649	81.381	89.301	-0.030816	1684200000	900240000	783960000	Q8NEY8;Q8NEY8-2;Q8NEY8-8;Q8NEY8-5;Q8NEY8-6;Q8NEY8-9;Q8NEY8-3	163;170;163;115;115;163;108	Q8NEY8;Q8NEY8-3	Q8NEY8	Periphilin-1	1	3794;3795
0.190046	0.211248	0.035983	SF3A1	451	S	PRWLEQRDRSIREKQSDDEVYAPGLDIESSL	3	0.999842	3.67406e-14	75.193	73.572	75.193	-0.49438	841490000	381610000	459880000	Q15459;Q15459-2	451;386	Q15459	Q15459	Splicing factor 3A subunit 1	1	2684
0.0958569	0.0858794	0.036024	STRN	137	S	GTELNQGDMKPPSYDSDEGNETEVQPQQNSQ	4	0.634836	4.35868e-22	84.183	84.183	84.183	-0.31982	1180400000	551030000	629380000	O43815;O43815-2	137;125	O43815	O43815	Striatin	1	417
-0.151282	-0.170566	0.036025	PCBP1	190	S	QGRVMTIPYQPMPASSPVICAGGQDRCSDAA	2	0.953409	5.33244e-53	139.67	139.67	136.3	3.1597	8114200000	4027800000	4086400000	Q15365	190	Q15365	Q15365	Poly(rC)-binding protein 1	1	2663
-0.869913	-1.02148	0.03614	CDC5L	396	T	GGLNTPLHESDFSGVTPQRQVVQTPNTVLST	3	0.998064	2.63072e-30	144.83	125.25	120.31	-0.32698	2326600000	928260000	1398300000	Q99459	396	Q99459	Q99459	Cell division cycle 5-like protein	1;2	4471
0.15056	0.167734	0.036235	DYNC1H1	4368	S	DDLAYAETEKKTRTDSTSDGRPAWMRTLHTT	3	0.997329	6.47795e-23	132.79	132.79	130.2	0.029273	30959000000	15396000000	15563000000	Q14204	4368	Q14204	Q14204	Cytoplasmic dynein 1 heavy chain 1	1	2515
0.227371	0.204499	0.036256	SRRM2	890	S	SSPDPELKSRTPSRHSCSGSSPPRVKSSTPP	3	0.842531	3.0173e-11	75.868	75.868	57.802	1.3242	2602200000	1425200000	1177000000	Q9UQ35;Q9UQ35-2	890;890	Q9UQ35	Q9UQ35	Serine/arginine repetitive matrix protein 2	2	5728
-0.304434	-0.268315	0.036269	ST5	622	S	SRRARRIPKLVQRINSIYNAKRGKKRLKKLS	2	0.999982	0.00373267	59.908	19.411	59.908	-0.25501	260890000	126480000	134410000	P78524;P78524-2;P78524-3	622;202;94	P78524	P78524	Suppression of tumorigenicity 5 protein	1	2072
-0.0754744	-0.0848807	0.036277	RNF5	94	T	LYGRGSQKPQDPRLKTPPRPQGQRPAPESRG	3	1	2.90194e-13	97.776	97.776	96.143	0.055071	2585100000	1337100000	1248000000	Q99942	94	Q99942	Q99942	E3 ubiquitin-protein ligase RNF5	1	4532
-0.122523	-0.108759	0.036351	TTYH3	522	S	AKYLATSQPRPDSSGSH______________	2	0.97624	2.0757e-31	165.2	156.19	154.39	-0.83297	4161800000	2135900000	2026000000	Q9C0H2;Q9C0H2-3;Q9C0H2-2	522;351;490	Q9C0H2	Q9C0H2	Protein tweety homolog 3	1	4789
-0.161411	-0.143002	0.036472	PHLDA3	119	S	KFKNQQAIQTVRARQSLGTGTLVS_______	2	0.871454	2.49482e-05	62.759	61.265	62.759	0.68197	402390000	205370000	197030000	Q9Y5J5	119	Q9Y5J5	Q9Y5J5	Pleckstrin homology-like domain family A member 3	1	5920
-0.207744	-0.235482	0.036829	MARK2	481	S	QNGKDSTAPQRVPVASPSAHNISSSGGAPDR	3	0.999206	7.87387e-62	174.99	163.59	118.51	0.037435	1120700000	556000000	564720000	Q7KZI7-13;Q7KZI7-16;Q7KZI7-4;Q7KZI7-7;Q7KZI7-2;Q7KZI7-15;Q7KZI7-9;Q7KZI7-14;Q7KZI7;Q7KZI7-10;Q7KZI7-5;Q7KZI7-3;Q7KZI7-6;Q7KZI7-8;Q7KZI7-12;Q7KZI7-11	481;514;515;482;482;514;515;535;569;482;515;536;536;569;536;569	Q7KZI7-13	Q7KZI7-13	Serine/threonine-protein kinase MARK2	1	3326
-0.378926	-0.331705	0.037284	PDE4B	318	S	QLMTQISGVKKLMHSSSLNNTSISRFGVNTE	2	0.558046	9.1809e-17	132.64	116.46	124.29	-0.37543	192650000	87238000	105410000	Q07343;Q07343-3;Q07343-2;Q07343-4	318;303;146;85	Q07343	Q07343	cAMP-specific 3',5'-cyclic phosphodiesterase 4B	1	2245
-0.126864	-0.143524	0.03738	EPS8L2	479	S	PTSEPTPPGDALPPVSSPHTHRGYQPTPAMA	4	0.586904	2.33358e-42	130.72	127.54	85.937	-0.22371	3464100000	1623100000	1841000000	Q9H6S3;Q9H6S3-3;Q9H6S3-2	479;495;91	Q9H6S3	Q9H6S3	Epidermal growth factor receptor kinase substrate 8-like protein 2	2	4942
-0.256752	-0.225768	0.037526	SORBS2	306	S	SSILQHERPASLYQSSIDRSLERPMSSASMA	3	0.836911	1.87509e-85	220.86	220.86	180.66	0.412	828110000	381030000	447080000	O94875-9;O94875-11;O94875;O94875-7	306;335;235;139	O94875-9	O94875-9	Sorbin and SH3 domain-containing protein 2	1	672
-0.27235	-0.239154	0.037731	TBC1D10B	160	T	GPGTPTGTPTRTPSRTAPGALTAKPPLAPKP	3	0.645368	2.77667e-30	119.48	117.91	82.177	0.19204	4280500000	2118100000	2162400000	Q4KMP7	160	Q4KMP7	Q4KMP7	TBC1 domain family member 10B	1	2858
-0.241577	-0.212383	0.037772	SLTM	1002	S	GRAGAGMITQHSSNASPINRIVQISGNSMPR	3	0.998213	2.51286e-64	197.99	197.99	92.289	0.55553	22520000000	11478000000	11043000000	Q9NWH9;Q9NWH9-3	1002;571	Q9NWH9	Q9NWH9	SAFB-like transcription modulator	1	5273
0.0596321	0.0670319	0.037964	KLC1	599	S	SSRESEPKNPGMKRASSLNVLNVGGKAAEDR	3	0.778518	1.71021e-10	114.96	107.45	74.89	0.78164	3870500000	1939700000	1930800000	Q07866-4;Q07866-7;Q07866-6;Q07866-9	599;546;590;599	Q07866-4	Q07866-4	Kinesin light chain 1	1	2251
-0.157013	-0.138421	0.03801	NADK	44	S	DETWSYNHPIRGRAKSRSLSASPALGSTKEF	2	0.977941	4.07564e-30	166.21	166.21	166.21	0.39148	255860000	117810000	138050000	O95544;O95544-2	44;44	O95544	O95544	NAD kinase	1	759
-0.243557	-0.277747	0.038064	ANTXR1;ANTXR2	381	S	DDDGLPKKKWPTVDASYYGGRGVGGIKRMEV	3	0.999991	1.84173e-09	101.01	94.058	101.01	-1.497	128980000	60426000	68552000	Q9H6X2;Q9H6X2-5;P58335;P58335-4;P58335-2	381;381;379;379;276	Q9H6X2	Q9H6X2	Anthrax toxin receptor 1;Anthrax toxin receptor 2	1	4946
-0.467214	-0.405884	0.038275	ZNF574	298	S	AIGRDRRGRRARRNNSGEAGGAATQELFCSA	4	1	1.82905e-112	187.76	186.94	146.76	-0.12996	1325200000	655720000	669450000	Q6ZN55;Q6ZN55-2	298;387	Q6ZN55	Q6ZN55	Zinc finger protein 574	1	3278
-0.321513	-0.368489	0.03834	BTF3	30	S	RGRARGGCPGGEATLSQPPPRGGTRGQEPQM	3	0.997885	2.01121e-34	152.01	146.88	86.8	-0.46591	1285100000	867930000	417220000	P20290	30	P20290	P20290	Transcription factor BTF3	1	1186
-0.433019	-0.499374	0.038362	TRA2B	201	T	GRRIRVDFSITKRPHTPTPGIYMGRPTYGSS	3	0.999974	1.29262e-37	148.7	121.93	106.38	-0.3859	103840000000	59992000000	43846000000	P62995;P62995-3	201;101	P62995	P62995	Transformer-2 protein homolog beta	1;2	2016
-0.512349	-0.443925	0.038404	POLR2A	1875	S	YSPTSPKYSPTSPKYSPTSPTYSPTTPKYSP	2	0.919835	7.78997e-12	95.662	89.046	95.662	-0.064129	1892900000	968020000	924850000	P24928	1875	P24928	P24928	DNA-directed RNA polymerase II subunit RPB1	1;2	1255
-0.0281457	-0.024887	0.038721	CCDC6	367	S	SPIPYTPSPSSSRPISPGLSYASHTVGFTPP	3	0.999925	7.77443e-68	146.42	146.42	121.19	0.15332	4179100000	2083600000	2095500000	Q16204	367	Q16204	Q16204	Coiled-coil domain-containing protein 6	1;2;3	2744
-0.243113	-0.213005	0.038754	ERC1	94	S	NVGSETPKSTMTLGRSGGRLPYGVRMTAMGS	2	1	9.33921e-05	73.082	61.847	73.082	0.54969	70804000	35485000	35319000	Q8IUD2;Q8IUD2-3;Q8IUD2-4;Q8IUD2-2;Q8IUD2-5	94;94;94;94;94	Q8IUD2	Q8IUD2	ELKS/Rab6-interacting/CAST family member 1	1	3515
-0.0376065	-0.0332292	0.038819	NUP188	1717	S	FRRGAPSSPATGVLPSPQGKSTSLSKASPES	3	0.999999	9.90686e-19	99.799	91.885	99.799	0.75996	1778000000	907870000	870140000	Q5SRE5;Q5SRE5-2	1717;1606	Q5SRE5	Q5SRE5	Nucleoporin NUP188 homolog	1;2	2956
-0.334589	-0.291721	0.038986	ATP2B1;ATP2B2;ATP2B3	1165	S	ISTPTHIRVVNAFRSSLYEGLEKPESRSSIH	2	0.909933	6.10762e-09	96.673	93.477	55.04	-0.39319	410670000	209340000	201320000	P20020;P20020-6;P20020-3;P20020-4;Q01814;Q01814-6;Q01814-8;Q01814-5;Q16720;Q16720-4	1165;1091;1127;1156;1150;1105;1119;1136;1124;1110	P20020	P20020	Plasma membrane calcium-transporting ATPase 1;Plasma membrane calcium-transporting ATPase 2;Plasma membrane calcium-transporting ATPase 3	1	1182
-0.16075	-0.183201	0.039087	GAB1	419	S	DCYDIPRAFPSDRSSSLEGFHNHFKVKNVLT	3	0.567879	3.1717e-07	79.659	79.659	57.434	0.062851	126110000	60487000	65625000	Q13480-2;Q13480	419;419	Q13480-2	Q13480-2	GRB2-associated-binding protein 1	1	2420
-0.384716	-0.334454	0.039151	TRA2A	202	T	GRRIRVDYSITKRAHTPTPGIYMGRPTHSGG	5	0.998762	4.86435e-109	189.3	189.3	182.96	0.85717	189290000000	94921000000	94365000000	Q13595;Q13595-3;Q13595-4;Q13595-2	202;101;101;101	Q13595;Q13595-4	Q13595	Transformer-2 protein homolog alpha	1;2	2443;2444
-0.179531	-0.204892	0.039224	EEF2K	74	S	YYSNLTKSERYSSSGSPANSFHFKEAWKHAI	3	0.985677	9.95011e-07	66.809	65.012	65.231	-0.048509	1252400000	547990000	704430000	O00418	74	O00418	O00418	Eukaryotic elongation factor 2 kinase	1;2	150
-0.0373548	-0.0329472	0.039386	SLC4A2	144	S	DEASEAEGARALTQPSPVSTPSSVQFFLQED	3	0.900145	5.39589e-96	176.53	171.93	129.32	0.11779	2313200000	1073200000	1239900000	P04920;P04920-2;P04920-3	144;130;135	P04920	P04920	Anion exchange protein 2	1;2	866
-0.0964063	-0.0847446	0.039661	PRPF38B	5	S	___________MANNSPALTGNSQPQHQAAA	3	0.999999	3.29776e-112	186.02	186.02	186.02	0.41765	8889100000	4339500000	4549600000	Q5VTL8;Q5VTL8-2	5;5	Q5VTL8	Q5VTL8	Pre-mRNA-splicing factor 38B	1	3029
-0.0476217	-0.0540844	0.039691	ERCC6L	1188	S	SLGAPEPLSGEQLVGSPQDKAAEATNDYETL	3	0.999999	9.47489e-108	195.47	195.47	195.47	0.26785	3634900000	1647300000	1987700000	Q2NKX8	1188	Q2NKX8	Q2NKX8	DNA excision repair protein ERCC-6-like	1	2813
0.287827	0.322181	0.039711	HUWE1	2362	S	ELEDLIDELLERDGGSGNSTIIVSRSGEDES	2	1	1.00564e-23	167.92	159.67	167.92	-0.042129	291220000	147650000	143570000	Q7Z6Z7;Q7Z6Z7-2;Q7Z6Z7-3	2362;2362;2353	Q7Z6Z7	Q7Z6Z7	E3 ubiquitin-protein ligase HUWE1	1	3407
-0.10855	-0.0953169	0.039836	FTSJ3	584	S	QLPQTPPSCLKTEIMSPLYQDEAPKGTEASS	2	0.99943	2.78961e-12	101.05	95.402	101.05	1.4657	909970000	441230000	468740000	Q8IY81	584	Q8IY81	Q8IY81	pre-rRNA processing protein FTSJ3	1	3598
-0.0655062	-0.0745054	0.039883	FAM21A	539	S	NLKPSSETKTQKGLFSDEEDSEDLFSSQSAS	2	1	8.77133e-52	151.89	149.27	151.89	-0.069981	2057600000	1005400000	1052200000	Q641Q2-2;Q641Q2	539;539	Q641Q2-2	Q641Q2-2	WASH complex subunit FAM21A	1	3065
-0.241287	-0.277033	0.040041	MTM1	18	S	SASTSKYNSHSLENESIKRTSRDGVNRDLTE	2	1	2.73955e-28	180.7	176.2	169.69	-0.10633	370170000	194530000	175640000	Q13496;Q13496-2	18;18	Q13496	Q13496	Myotubularin	1	2423
-0.579491	-0.678793	0.040078	ZC3H4	904	S	DPRLARALPTSKPEGSLHSSPVGPSSSKGSG	3	0.9703	6.85811e-21	90.98	90.98	64.213	-2.1128	2088500000	1475400000	613120000	Q9UPT8	904	Q9UPT8	Q9UPT8	Zinc finger CCCH domain-containing protein 4	1;2	5719
-0.0817054	-0.0717627	0.04011	ARHGEF2	151	S	GSRRGRSSLSLAKSVSTTNIAGHFNDESPLG	3	0.968142	5.02728e-98	221.04	215.15	181.82	-0.58026	726830000	353150000	373680000	Q92974;Q92974-2;Q92974-3	151;151;124	Q92974	Q92974	Rho guanine nucleotide exchange factor 2	1	4090
-1.2862	-1.05873	0.040111	SUPT5H	658	T	LVLAGGSKPRDVTNFTVGGFAPMSPRISSPM	2	0.939076	7.48819e-20	116.73	110.5	70.216	-0.91951	716130000	308850000	407280000	O00267;O00267-2	658;654	O00267	O00267	Transcription elongation factor SPT5	1	136
0.113567	0.128204	0.040118	SLC12A6	45	S	KARIQDSDEPDLSQNSITGEHSQLLDDGHKK	4	0.925578	2.68098e-71	150.82	148.13	86.191	-0.93087	1507100000	727220000	779920000	Q9UHW9-2	45	Q9UHW9-2	Q9UHW9-2	Solute carrier family 12 member 6	1	5553
0.125783	0.111383	0.040206	AMOTL2	602	S	AATAAAQRDTTLIRHSPQPSPSSSFNEGLLT	4	0.921684	1.16529e-71	156.95	156.95	156.95	-0.11495	430160000	201900000	228260000	Q9Y2J4;Q9Y2J4-3;Q9Y2J4-2;Q9Y2J4-4	602;600;602;660	Q9Y2J4	Q9Y2J4	Angiomotin-like protein 2	1;2	5778
0.153805	0.173384	0.040235	NCOA5	6	S	__________MNTAPSRPSPTRRDPYGFGDS	2	0.824834	9.45834e-05	59.709	54.804	51.004	0.43031	1034300000	477050000	557260000	Q9HCD5	6	Q9HCD5	Q9HCD5	Nuclear receptor coactivator 5	1	5053
-0.0568813	-0.0647449	0.040251	PPFIBP1	443	S	GATVDTQLCDKLLTSSLQKSSSLGNLKKETS	2	0.972871	0.00121005	90.05	31.782	85.533	0.54058	87619000	42405000	45214000	Q86W92-2;Q86W92;Q86W92-4;Q86W92-3	443;460;429;307	Q86W92-2	Q86W92-2	Liprin-beta-1	1	3469
-0.516491	-0.444349	0.040264	ECEL1	32	S	VKYVSRCGAGGARGASLPPGFPLGAARSATG	2	1	1.44337e-06	63.682	63.682	55.755	1.5698	288610000	147660000	140950000	O95672;O95672-2	32;32	O95672	O95672	Endothelin-converting enzyme-like 1	1	767
0.0632269	0.0716031	0.040425	PIAS1	485	S	EEEEEPSAKRTCPSLSPTSPLNNKGILSLPH	3	0.984765	7.77995e-27	147.01	137.24	94.71	0.12492	1880600000	925360000	955220000	O75925;O75925-2	485;487	O75925	O75925	E3 SUMO-protein ligase PIAS1	1;2	630
0.115566	0.130602	0.040505	YTHDC2	1281	S	ASPSPPSSGKGSKSPSPRPNMPVRYFIMKSS	2	0.995362	8.9987e-06	91.307	85.121	43.696	-0.27649	2685500000	1553800000	1131700000	Q9H6S0	1281	Q9H6S0	Q9H6S0	Probable ATP-dependent RNA helicase YTHDC2	1;2	4941
0.114367	0.129276	0.040563	TRA2B;TRA2A	262	S	DRYEDYDYRYRRRSPSPYYSRYRSRSRSRSY;RAAQDRDQIYRRRSPSPYYSRGGYRSRSRSR	3	0.999989	1.35312e-06	105.19	105.19	105.19	0.55798	12239000000	6416600000	5822100000	P62995;P62995-3;Q13595;Q13595-3	266;166;262;161	P62995;Q13595	Q13595	Transformer-2 protein homolog beta;Transformer-2 protein homolog alpha	1;2	2016;2443
0.184471	0.163542	0.040575	SNRPC	17	S	PKFYCDYCDTYLTHDSPSVRKTHCSGRKHKE	4	0.960935	2.81918e-36	143.47	140.42	112.85	0.27329	826010000	408730000	417280000	P09234	17	P09234	P09234	U1 small nuclear ribonucleoprotein C	1	956
-0.266524	-0.231801	0.0406	TOE1	358	S	EKRKRALLNLPGTQTSGEAKDGPPKKQVCGD	2	0.788103	2.24817e-07	66.809	58.26	60.062	0.8052	124070000	58110000	65965000	Q96GM8;Q96GM8-2	358;278	Q96GM8	Q96GM8	Target of EGR1 protein 1	1	4268
0.290424	0.258373	0.040759	TRIP10	296	S	DVEFEDFSQPMNRAPSDSSLGTPSDGRPELR	2	0.999872	7.26146e-50	166.38	148.82	162.92	0.093268	19075000000	9657300000	9417600000	Q15642;Q15642-2;Q15642-3;Q15642-4;Q15642-5	296;296;296;296;296	Q15642	Q15642	Cdc42-interacting protein 4	1;2	2701
0.350271	0.392326	0.040818	EIF2AK3	719	S	ATKEHIEIIAPSPQRSRSFSVGISCDQTSSS	3	0.959084	1.50079e-12	102.08	102.08	102.08	0.9499	189620000	102090000	87529000	Q9NZJ5	719	Q9NZJ5	Q9NZJ5	Eukaryotic translation initiation factor 2-alpha kinase 3	1	5365
0.189666	0.167977	0.040984	TSC1	1080	S	TTMGEASASIPTTVGSLPSSKSFLGMKAREL	3	0.924161	9.88268e-17	78.978	76.276	58.342	0.55109	285100000	118860000	166240000	Q92574;Q92574-2	1080;1029	Q92574	Q92574	Hamartin	1	4025
-0.247885	-0.285816	0.04115	RAVER1	707	S	TPLGGQKRSFAHLLPSPEPSPEGSYVGQHSQ	5	0.997015	4.58403e-95	167.02	167.02	134.34	0.32503	12631000000	6129000000	6502200000	Q8IY67-2	707	Q8IY67-2	Q8IY67-2	Ribonucleoprotein PTB-binding 1	1;2	3597
-0.708679	-0.601126	0.041306	EIF4G1	1077	S	RPIDTSRLTKITKPGSIDSNNQLFAPGGRLS	2	1	2.03299e-100	248.18	236.54	248.18	0.24766	3724700000	1999100000	1725700000	Q04637;Q04637-3;Q04637-5;Q04637-4;Q04637-8;Q04637-9;Q04637-6;Q04637-7	1077;1037;913;990;1078;1084;881;882	Q04637	Q04637	Eukaryotic translation initiation factor 4 gamma 1	1	2206
-0.0833094	-0.0953169	0.041429	TBC1D10A	383	S	QLRRWQETRGELQCRSPPRLHGAKAILDAEP	2	1	0.000187611	67.234	44.869	67.234	0.39437	120590000	49986000	70600000	Q9BXI6;Q9BXI6-2	383;390	Q9BXI6	Q9BXI6	TBC1 domain family member 10A	1	4708
-0.460747	-0.538737	0.041551	PIP5K1A	473	S	RRAGSSGNSCITYQPSVSGEHKAQVTTKAEV	3	0.965456	2.4841e-38	130.98	130.98	73.245	-0.57619	4518700000	1925200000	2593400000	Q99755-3;Q99755;Q99755-4	473;486;446	Q99755-3	Q99755-3	Phosphatidylinositol 4-phosphate 5-kinase type-1 alpha	1;2	4521
0.171847	0.151811	0.041594	INCENP	239	T	KARILESITVSSLMATPQDPKGQGVGTGRSA	3	0.994026	9.71126e-06	66.467	58.262	49.66	0.12037	201750000	97237000	104510000	Q9NQS7;Q9NQS7-2	239;239	Q9NQS7	Q9NQS7	Inner centromere protein	1	5136
0.923644	1.01625	0.041647	EML4	94	S	PMSCITNGSGANRKPSHTSAVSIAGKETLSS	3	0.940428	3.11751e-06	63.681	63.681	60.489	0.68554	285010000	129930000	155090000	Q9HC35;Q9HC35-2	94;94	Q9HC35	Q9HC35	Echinoderm microtubule-associated protein-like 4	1	5045
0.0666747	0.0757936	0.0417	CHAMP1	152	T	LGSVLSPESPKPTPLTPLEPQKPGSVVSPEL	3	0.988649	4.53803e-11	74.058	71.49	53.545	-0.040333	1571900000	712080000	859830000	Q96JM3	152	Q96JM3	Q96JM3	Chromosome alignment-maintaining phosphoprotein 1	2	4323
-0.168609	-0.193961	0.041729	FOXK1	468	S	FGSKLASVPEYRYSQSAPGSPVSAQPVIMAV	3	0.579193	3.4681e-20	89.752	87.881	74.527	-0.60911	881060000	367340000	513720000	P85037;P85037-2	468;305	P85037	P85037	Forkhead box protein K1	2	2112
0.22367	0.252518	0.041765	TBC1D4	754	S	ESSDGEGRKRTSSTCSNESLSVGGTSVTPRR	2	0.97455	7.05753e-21	111.55	88.969	71.623	-0.61021	3588000000	1967900000	1620100000	O60343;O60343-2;O60343-3	754;691;746	O60343	O60343	TBC1 domain family member 4	1;2;3	456
-0.135475	-0.155879	0.042319	RANBP2	1160	S	PTLETANKNHETDGGSAHGDDDDDGPHFEPV	3	0.999913	4.03322e-72	156.7	156.7	148.4	-0.55556	53263000000	19694000000	33569000000	P49792	1160	P49792	P49792	E3 SUMO-protein ligase RanBP2;Putative peptidyl-prolyl cis-trans isomerase	1	1683
0.104873	0.092171	0.042388	CD44	325	S	VEDRKPSGLNGEASKSQEMVHLVNKESSETP	2	1	4.37816e-21	167.59	166.62	133.15	-0.92891	196960000000	93708000000	103250000000	P16070-12;P16070-14;P16070-13;P16070-8;P16070;P16070-18;P16070-11;P16070-10;P16070-16;P16070-17;P16070-6;P16070-4;P16070-3;P16070-7;P16070-5	325;360;389;638;706;304;393;457;632;655;663;663;675;677;698	P16070-12	P16070-12	CD44 antigen	1	1107
0.630405	0.564841	0.04256	PCYT1A	315	S	KHMLKEGKGRMLQAISPKQSPSSSPTRERSP	3	0.999935	5.22398e-09	68.657	68.657	68.657	0.26971	524430000	288470000	235960000	P49585	315	P49585	P49585	Choline-phosphate cytidylyltransferase A	3	1658
0.630405	0.564841	0.04256	PCYT1A	319	S	KEGKGRMLQAISPKQSPSSSPTRERSPSPSF	3	0.994717	5.22398e-09	68.657	68.657	68.657	0.26971	524430000	288470000	235960000	P49585	319	P49585	P49585	Choline-phosphate cytidylyltransferase A	3	1658
-0.609839	-0.517225	0.042749	VANGL1	45	S	RHKSPRNKDGRGSEKSVTIQPPTGEPLLGND	3	0.858511	8.27579e-43	152.27	152.27	152.27	0.35631	997200000	467810000	529390000	Q8TAA9;Q8TAA9-2	45;45	Q8TAA9	Q8TAA9	Vang-like protein 1	1	3834
-0.269077	-0.23217	0.042875	TBC1D22B	154	S	NSSDTCLRNPLHKQQSLPLRPIIPLVARISD	3	1	2.69829e-11	86.488	82.953	66.022	-0.13333	169340000	72548000	96790000	Q9NU19	154	Q9NU19	Q9NU19	TBC1 domain family member 22B	1	5208
0.323428	0.364775	0.042906	SHROOM3	582	S	EDASLKRHLTPPQGNSPHSNERKSTHSNKPS	3	0.981331	4.29108e-05	51.001	46.652	51.001	0.4366	59673000	30295000	29378000	Q8TF72	582	Q8TF72	Q8TF72	Protein Shroom3	2	3922
-0.441556	-0.377513	0.043016	CAMK2G	338	S	KKSDGGVKPQSNNKNSLVSPAQEPAPLQTAM	3	0.982925	5.22911e-66	135.95	135.95	65.604	-0.45889	1476600000	637580000	838970000	Q13555-2;Q13555-8;Q13555;Q13555-6;Q13555-4	338;338;349;370;349	Q13555-2	Q13555-2	Calcium/calmodulin-dependent protein kinase type II subunit gamma	1	2435
-0.0790208	-0.0687396	0.043113	SH2D3A	125	S	VSRPVTWQGPLRRSFSEDTLMDGPARIEPLR	2	0.998829	4.99149e-24	171.76	165.56	171.76	-0.31047	78886000	40784000	38103000	Q9BRG2	125	Q9BRG2	Q9BRG2	SH2 domain-containing protein 3A	1	4574
-0.252742	-0.293724	0.04332	BCR	215	S	ISSLGSQAMQMERKKSQHGAGSSVGDASRPP	3	1	1.6165e-36	146.17	146.17	115.54	0.91887	9134200000	4519100000	4615100000	P11274;P11274-2	215;215	P11274	P11274	Breakpoint cluster region protein	1	1018
-2.037	-1.55459	0.043435	CTNNA1;CTNNA2	655	S	DSDFETEDFDVRSRTSVQTEDDQLIAGQSAR	2	0.944067	8.27511e-57	184.6	176.25	184.6	0.76417	745720000	284850000	460870000	P35221;P35221-2;P35221-3;P26232;P26232-2;P26232-5;P26232-4;P26232-6;P26232-3	655;655;285;654;654;688;286;333;654	P35221	P35221	Catenin alpha-1;Catenin alpha-2	1	1420
-0.694485	-0.831715	0.043451	PPFIA1	520	S	EALRAELDHMRLRGASLHHGRPHLGSVPDFR	3	1	1.93326e-25	105.06	90.703	105.06	0.97278	2173400000	1235300000	938120000	Q13136;Q13136-2	520;520	Q13136	Q13136	Liprin-alpha-1	1	2358
-0.13005	-0.1503	0.043729	HSP90AB1;HSP90AB3P;HSP90AB2P	532	S	IDEYCVQQLKEFDGKSLVSVTKEGLELPEDE;TEPIDGYQLKEFDGKSLVSVTKEGLELPEDG	2	0.995219	0.00353125	84.083	15.359	84.083	0.064365	116250000	53180000	63066000	P08238;Q58FF7;Q58FF8	532;405;305	P08238;Q58FF8	P08238	Heat shock protein HSP 90-beta;Putative heat shock protein HSP 90-beta-3;Putative heat shock protein HSP 90-beta 2	1	937;2900
0.0625362	0.0715728	0.043829	LMO7	300	S	KMQDYNKDDMSYRRISAVEPKTALPFNRFLP	2	1	0.0293785	42.485	10.888	42.485	0.071501	135680000	69891000	65787000	Q8WWI1-3;Q8WWI1;Q8WWI1-2;Q8WWI1-4;Q8WWI1-5	300;300;300;300;15	Q8WWI1-3	Q8WWI1-3	LIM domain only protein 7	1	3969
0.111165	0.126927	0.04383	TCOF1	1341	S	KKKKLGAGEGGEASVSPEKTSTTSKGKAKRD	2	0.999244	4.15879e-19	131.67	120.55	130.09	-0.63164	244750000	107130000	137620000	Q13428-3;Q13428-8;Q13428;Q13428-2;Q13428-4;Q13428-7;Q13428-6	1379;1302;1378;1301;1414;1341;1340	Q13428-3;Q13428-7	Q13428-7	Treacle protein	1	2404;2405
-0.0400815	-0.0461418	0.044013	RPS2	264	S	SYLTPDLWKETVFTKSPYQEFTDHLVKTHTR	2	0.999993	4.40543e-08	99.344	99.344	91.789	-1.3635	517050000	257020000	260030000	P15880	264	P15880	P15880	40S ribosomal protein S2	1	1102
-0.721325	-0.869477	0.044466	TMPO	265	S	STRGSRRTPRKRVETSEHFRIDGPVISESTP	3	0.859929	0.000233822	86.463	65.675	67.08	0.042923	248770000	144860000	103910000	P42167	265	P42167	P42167	Lamina-associated polypeptide 2, isoforms beta/gamma;Thymopoietin;Thymopentin	1	1527
0.081067	0.0928786	0.044467	ZC3HC1	62	S	VDAKDTSATSQSVNGSPQAEQPSLESTSKEA	2	0.999485	3.49905e-43	132.02	132.02	132.02	0.22369	2351700000	1113800000	1237900000	Q86WB0;Q86WB0-2;Q86WB0-3	62;41;62	Q86WB0	Q86WB0	Nuclear-interacting partner of ALK	1	3470
-0.10197	-0.117961	0.044484	ROBO1	1442	S	AGRRHFHASQCPRPTSPVSTDSNMSAAVMQK	4	0.855641	4.59128e-85	162.87	161.2	140.38	-0.25521	15151000000	7133000000	8018200000	Q9Y6N7;Q9Y6N7-4;Q9Y6N7-3;Q9Y6N7-2;Q9Y6N7-5;Q9Y6N7-6	1442;1403;1406;1446;1397;1342	Q9Y6N7	Q9Y6N7	Roundabout homolog 1	1;2	5991
-1.28683	-1.0378	0.044493	SUPT5H	666	S	PRDVTNFTVGGFAPMSPRISSPMHPSAGGQR	2	0.999997	1.69644e-86	235.98	230.59	212.74	-1.0533	3315800000	1638400000	1677400000	O00267;O00267-2	666;662	O00267	O00267	Transcription elongation factor SPT5	1	136
0.922122	0.829331	0.044876	SRRM2	2030	S	RRRSRSRTPPAIRRRSRSRTPLLPRKRSRSR	3	1	0.000188056	62.287	19.996	41.621	-0.14008	2330700000	1233500000	1097200000	Q9UQ35	2030	Q9UQ35	Q9UQ35	Serine/arginine repetitive matrix protein 2	2;3	5728
-0.685385	-0.573956	0.044926	RALY	135	S	RDDFYDRLFDYRGRLSPVPVPRAVPVKRPRV	2	1	3.57893e-07	115.34	103.07	57.434	0.37789	32478000000	16387000000	16091000000	Q9UKM9;Q9UKM9-2	135;119	Q9UKM9	Q9UKM9	RNA-binding protein Raly	1	5612
0.200002	0.175126	0.044932	PRR14L	1029	S	DLLVSSGSNNSLPCGSPKKCNLKGAFVKMSG	2	1	1.32579e-50	173.18	164.13	173.18	0.47932	1423600000	702790000	720790000	Q5THK1;Q5THK1-3;Q5THK1-2;Q5THK1-4	1029;1029;1029;1029	Q5THK1	Q5THK1	Protein PRR14L	1	3013
-1.19962	-0.971443	0.044961	BRD4	1126	S	KEEKIHSPIIRSEPFSPSLRPEPPKHPESIK	3	0.981554	1.56833e-07	73.498	68.286	73.498	0.044206	254690000	94904000	159790000	O60885	1126	O60885	O60885	Bromodomain-containing protein 4	1	499
-0.283123	-0.331705	0.045088	YBX1	165	S	RRRGPPRNYQQNYQNSESGEKNEGSESAPEG	2	0.988787	6.87631e-38	189.8	185.16	189.8	-1.4658	220910000	100310000	120590000	P67809	165	P67809	P67809	Nuclease-sensitive element-binding protein 1	1	2037
0.242084	0.21225	0.045089	SYNE2	6389	S	QTDSWRKRGESEEPSSPQSLCHLVAPGHERS	4	0.740637	6.3132e-12	70.391	70.391	70.391	-0.24382	785590000	387480000	398110000	Q8WXH0;Q8WXH0-2;Q8WXH0-7;Q8WXH0-10;Q8WXH0-4;Q8WXH0-3;Q8WXH0-13;Q8WXH0-12;Q8WXH0-5	6389;6389;2774;172;267;359;539;23;23	Q8WXH0	Q8WXH0	Nesprin-2	1	3986
-0.161524	-0.138945	0.045328	MACF1	3927	S	GSSPETLPSLLKRQGSFSEDVISHKGDLRFV	2	0.987129	2.23682e-10	109.24	77.924	81.51	0.60049	5110700000	2610000000	2500700000	Q9UPN3;Q9UPN3-2;Q9UPN3-4;Q9UPN3-3;Q9UPN3-5	3927;1860;1860;1825;2362	Q9UPN3	Q9UPN3	Microtubule-actin cross-linking factor 1, isoforms 1/2/3/5	1	5704
-0.358694	-0.304978	0.045783	TBC1D10A	407	S	AILDAEPGPRPALQPSPSIRLPLDAPLPGSK	3	0.914218	1.05061e-09	66.33	66.33	55.417	-0.44091	292730000	139590000	153140000	Q9BXI6;Q9BXI6-2	407;414	Q9BXI6	Q9BXI6	TBC1 domain family member 10A	1	4708
-0.0705725	-0.081885	0.045929	ANKRD11	1878	S	DALHCPPAAVVTVTPSPEGVFSSLQAKPSPS	3	0.997161	1.40017e-36	115.67	115.67	115.67	-0.52694	196460000	93340000	103120000	Q6UB99	1878	Q6UB99	Q6UB99	Ankyrin repeat domain-containing protein 11	1	3238
-0.0442111	-0.0381552	0.046059	CHAMP1	214	S	LAPVPSPEPQKPAPVSPESVKATLSNPKPQK	2	0.977894	7.03418e-10	84.892	77.005	82.85	-0.14987	10122000000	4832700000	5289500000	Q96JM3	214	Q96JM3	Q96JM3	Chromosome alignment-maintaining phosphoprotein 1	1;2	4323
0.192321	0.16741	0.04679	WDR44	471	S	SVRDEVFHTDQDDPSSSDDEGMPYTRPVKFK	4	0.948462	1.56814e-27	100.24	99.025	100.24	-0.469	8361200000	3614600000	4746600000	Q5JSH3;Q5JSH3-2;Q5JSH3-4	471;471;446	Q5JSH3	Q5JSH3	WD repeat-containing protein 44	2	2930
0.192321	0.16741	0.04679	WDR44	472	S	VRDEVFHTDQDDPSSSDDEGMPYTRPVKFKA	4	0.948462	1.56814e-27	100.24	99.025	100.24	-0.469	8361200000	3614600000	4746600000	Q5JSH3;Q5JSH3-2;Q5JSH3-4	472;472;447	Q5JSH3	Q5JSH3	WD repeat-containing protein 44	2	2930
-0.0650835	-0.0757379	0.04692	FAM129B	696	S	SPQPKAAPEASSPPASPLQHLLPGKAVDLGP	2	0.998247	4.64238e-14	75.524	71.125	73.676	-1.3223	10681000000	3076300000	7604500000	Q96TA1;Q96TA1-2	696;683	Q96TA1	Q96TA1	Niban-like protein 1	2	4462
0.200128	0.174182	0.046953	TNS1	1157	S	SSYSSPDYSLQHFSSSPESQARAQFSVAGVH	4	0.773068	1.13513e-50	127.47	127.47	50.099	2.8223	61002000	24074000	36928000	Q9HBL0	1157	Q9HBL0	Q9HBL0	Tensin-1	1	5037
-1.05418	-0.854714	0.046998	CHD1	1686	S	SSSGPRSPLDQRSYGSRSPFEHSVEHKSTPE	4	0.739672	1.14885e-10	87.654	75.023	43.946	-0.25573	5309500000	2905100000	2404400000	O14646-2	1686	O14646-2	O14646-2	Chromodomain-helicase-DNA-binding protein 1	1	204
-0.0285723	-0.0246034	0.047	WIZ	1106	S	RTQSRPGGPPNPPGPSPKALAKMMGGAGPGS	2	1	3.94059e-23	120.44	113.37	120.44	0.32925	1171700000	596020000	575690000	O95785;O95785-4;O95785-3;O95785-2	1106;290;420;249	O95785	O95785	Protein Wiz	1	781
-0.403637	-0.480162	0.047077	SEC16A	1220	S	HNVAAGSYEAPLPPGSFHGDFAYGTYRSNFS	3	0.999998	7.40809e-72	156.9	146.28	156.9	-1.8041	1519800000	644660000	875120000	O15027;O15027-5;O15027-2;O15027-4;O15027-3	1220;1220;1220;1220;1220	O15027	O15027	Protein transport protein Sec16A	1	251
-0.520066	-0.436162	0.047085	GAGE4;GAGE12I;GAGE1;GAGE12G;GAGE12F;GAGE7;GAGE6;GAGE5;GAGE3;GAGE12J;GAGE12H;GAGE12B	7	S	_________MSWRGRSTYYWPRPRRYVQPPE	3	0.983415	0.000330927	86.189	80.003	68.224	0.057482	241090000	106320000	134780000	Q13068;P0CL82;Q13065;P0CL81;P0CL80;O76087;P0CL80-2;Q13070;Q13069;Q13067;A6NER3;A6NDE8;A1L429	7;7;7;7;7;7;7;7;7;8;7;7;7	Q13068	Q13068	G antigen 4;G antigen 12I;G antigen 1;G antigen 12G;G antigen 12F;G antigen 7;G antigen 6;G antigen 5;G antigen 3;G antigen 12J;G antigen 12H;G antigen 12B/C/D/E	1	651
1.31237	1.44481	0.047331	PI4KB	511	S	KEPVFIAAGDIRRRLSEQLAHTPTAFKRDPE	3	1	7.4207e-18	131.57	126.3	105.52	0.75103	2407800000	1247200000	1160600000	Q9UBF8;Q9UBF8-2;Q9UBF8-3	511;496;179	Q9UBF8	Q9UBF8	Phosphatidylinositol 4-kinase beta	1;2	5461
0.138683	0.159815	0.04734	ASPM	222	S	TENNSLILEENKIPISPISPAFNECHGATCL	3	1	4.99694e-53	135.72	135.72	103.75	-1.8279	300910000	146520000	154390000	Q8IZT6;Q8IZT6-2	222;222	Q8IZT6	Q8IZT6	Abnormal spindle-like microcephaly-associated protein	2	3621
0.138683	0.159815	0.04734	ASPM	225	S	NSLILEENKIPISPISPAFNECHGATCLPLS	3	1	4.99694e-53	135.72	135.72	135.72	-0.81319	300910000	146520000	154390000	Q8IZT6;Q8IZT6-2	225;225	Q8IZT6	Q8IZT6	Abnormal spindle-like microcephaly-associated protein	2	3621
-0.388507	-0.327802	0.047483	MED24	873	S	MRLLSSNEDDANILSSPTDRSMSSSLSASQL	2	0.973946	1.36256e-98	243.23	234.57	241.13	0.58023	1561100000	776170000	784920000	O75448;O75448-2	873;860	O75448	O75448	Mediator of RNA polymerase II transcription subunit 24	1	573
-0.0432891	-0.0371714	0.047649	ENDOV	261	S	HIRKSLGLPGPPTPRSPKAQRPVACPKGDSG	3	0.98405	6.56324e-12	95.409	87.898	95.409	0.60544	258310000	122470000	135840000	Q8N8Q3;Q8N8Q3-5;Q8N8Q3-2;Q8N8Q3-3	261;67;216;216	Q8N8Q3	Q8N8Q3	Endonuclease V	1	3709
0.0576928	0.0668353	0.047662	USP42	856	S	EGPRDSALAEAPEGLSPAPPARSEEPCEQPL	3	1	1.13842e-30	129.85	129.85	98.76	-0.19381	3741500000	1830900000	1910600000	Q9H9J4;Q9H9J4-2	856;856	Q9H9J4	Q9H9J4	Ubiquitin carboxyl-terminal hydrolase 42	1	4997
-0.0713455	-0.0611541	0.047767	FTSJD2	31	S	QKKRVAELALSLSSTSDDEPPSSVSHGAKAS	3	0.986026	2.11579e-64	152.57	152.57	152.57	-0.29598	2511300000	1261800000	1249500000	Q8N1G2	31	Q8N1G2	Q8N1G2	Cap-specific mRNA (nucleoside-2'-O-)-methyltransferase 1	1	3635
-0.051773	-0.0604624	0.048247	PHRF1	991	S	VLQAATHRVVELRPPSRSRSTSSSRSRKKAK	2	1	0.000259742	91.961	91.961	80.014	0.26143	1327200000	648920000	678300000	Q9P1Y6;Q9P1Y6-2;Q9P1Y6-3	991;991;990	Q9P1Y6	Q9P1Y6	PHD and RING finger domain-containing protein 1	1	5406
-0.576304	-0.697863	0.048308	KRT18	60	S	RISVSRSTSFRGGMGSGGLATGIAGGLAGMG	2	0.999895	1.79102e-38	112.74	101.74	87.155	1.2311	646240000	385200000	261040000	P05783	60	P05783	P05783	Keratin, type I cytoskeletal 18	1	882
-0.210162	-0.248049	0.048502	XRCC6	477	S	MKAIVEKLRFTYRSDSFENPVLQQHFRNLEA	2	0.943876	7.59004e-17	130.47	123.63	130.47	-1.4297	736340000	378930000	357410000	P12956;P12956-2	477;436	P12956	P12956	X-ray repair cross-complementing protein 6	1	1046
-0.269269	-0.319155	0.048596	MCTP2	11	S	_____MDLDKPSVWGSLKQRTRPLLINLSKK	2	0.999971	0.00225673	72.2	59.673	72.2	0.48364	78642000	36148000	42494000	Q6DN12;Q6DN12-2;Q6DN12-6	11;11;11	Q6DN12	Q6DN12	Multiple C2 and transmembrane domain-containing protein 2	1	3108
0.197614	0.227895	0.048614	SRRM2	983	T	SHSGSSSPDTKVKPETPPRQSHSGSISPYPK	2	0.999984	1.71006e-27	106.32	91.978	106.32	0.068543	185360000000	91423000000	93935000000	Q9UQ35;Q9UQ35-2	983;983	Q9UQ35	Q9UQ35	Serine/arginine repetitive matrix protein 2	1;2;3	5728
-0.781926	-0.96584	0.048794	MN1	950	S	VSGGGGRGRGRRKRDSGHVSPGTFFDKYSAA	3	0.98715	3.37401e-07	71.376	69.353	71.376	0.31961	925890000	410250000	515640000	Q10571	950	Q10571	Q10571	Probable tumor suppressor protein MN1	1	2292
-0.148417	-0.12618	0.049056	MAZ	361	S	FSRPDHLNSHVRQVHSTERPFKCEKCEAAFA	3	0.766955	0.0013337	48.822	36.402	40.767	0.27745	724010000	360960000	363050000	P56270;P56270-3;P56270-2	361;338;361	P56270	P56270	Myc-associated zinc finger protein	1	1865
-0.271653	-0.32262	0.049108	NUP155	3	S	_____________MPSSLLGAAMPASTSAAA	3	0.550261	7.4441e-58	135.02	135.02	135.02	0.89491	84895000	42637000	42258000	O75694	3	O75694	O75694	Nuclear pore complex protein Nup155	1	605
0.460166	0.524728	0.049122	MED1	1032	T	TEGKSPSHSSSNRPFTPPTSTGGSKSPGSAG	3	0.957209	1.52859e-38	131.04	131.04	131.04	-0.06458	2769400000	1343100000	1426400000	Q15648	1032	Q15648	Q15648	Mediator of RNA polymerase II transcription subunit 1	1;2	2704
-0.267149	-0.225398	0.049419	SSX2IP	293	S	KKVLQQMKKEMISLLSPQKKKPRERVDDSTG	2	0.998314	1.42927e-05	98.368	98.368	54.729	-0.49716	555940000	250480000	305450000	Q9Y2D8;Q9Y2D8-2;Q9Y2D8-3	293;293;266	Q9Y2D8	Q9Y2D8	Afadin- and alpha-actinin-binding protein	1	5769
0.0220482	0.0257497	0.049615	RIF1	2144	S	SGTAISELIIEDNNASPQKLRELDPSLVSAN	3	1	2.30514e-85	168.34	168.34	153.86	0.064826	7584600000	3645900000	3938700000	Q5UIP0;Q5UIP0-2	2144;2144	Q5UIP0	Q5UIP0	Telomere-associated protein RIF1	1	3019
0.732747	0.646564	0.049886	RBBP6	772	S	RSRSPPYRRYHSRSRSPQAFRGQSPNKRNVP	2	0.992655	0.00118561	91.123	63.209	91.123	0.77525	723450000	323980000	399460000	Q7Z6E9;Q7Z6E9-2	772;738	Q7Z6E9	Q7Z6E9	E3 ubiquitin-protein ligase RBBP6	1	3403
-0.153864	-0.130404	0.049908	C16orf72	167	S	PPPRNSRAPPRLTVVSPNRATSTETSSSVET	2	0.999997	0.00032365	116.13	87.175	116.13	-0.37606	278930000	139660000	139270000	Q14CZ0	167	Q14CZ0	Q14CZ0	UPF0472 protein C16orf72	1	2598
-0.206112	-0.174151	0.04998	Sep-06	416	S	TAAELLQSQGSQAGGSQTLKRDKEKKNNPWL	2	0.986145	5.63675e-77	197.86	197.86	197.86	0.75026	7661800000	3656100000	4005800000	Q14141;Q14141-2;Q14141-4	416;416;416	Q14141	Q14141	Septin-6	1	2494
-0.633211	-0.521654	0.049993	RBMX	352	S	SGRDRVGRQERGLPPSMERGYPPPRDSYSSS	2	1	0.00226738	80.102	80.102	45.829	0.58383	1332000000	688370000	643620000	P38159;P38159-2	352;339	P38159	P38159	RNA-binding motif protein, X chromosome;RNA-binding motif protein, X chromosome, N-terminally processed	1	1473
0.106884	0.124409	0.050079	BPTF	2098	S	SVTTGTKMVLTTKVGSPATVTFQQNKNFHQT	2	0.999979	1.16568e-17	142.45	134.11	142.45	0.2763	431200000	215030000	216170000	Q12830;Q12830-4;Q12830-2	2098;2098;1972	Q12830	Q12830	Nucleosome-remodeling factor subunit BPTF	1	2311
-0.379601	-0.45628	0.050303	PBX2	395	S	GPGGYGDNLGGGQMYSPREMRANGSWQEAVT	2	0.999996	5.89836e-15	85.76	81.861	85.76	0.050813	683620000	308740000	374880000	P40425	395	P40425	P40425	Pre-B-cell leukemia transcription factor 2	1	1495
-0.0805302	-0.0949116	0.050517	INCENP	306	S	STPTGSRTDSQSVRHSPIAPSSPSPQVLAQK	2	0.999979	8.72957e-63	153.37	147.59	133.84	0.47774	28138000000	13120000000	15018000000	Q9NQS7;Q9NQS7-2	306;306	Q9NQS7	Q9NQS7	Inner centromere protein	1;2;3	5136
-0.0865381	-0.102053	0.050586	SPAG9	185	S	YMEHLERTKLHQLSGSDQLESTAHSRIRKER	3	0.999976	1.83628e-20	115.42	110.54	83.31	-0.47345	1276400000	573210000	703220000	O60271;O60271-2;O60271-4;O60271-5;O60271-3	185;185;185;185;185	O60271	O60271	C-Jun-amino-terminal kinase-interacting protein 4	1;2	441
-0.151763	-0.179766	0.050657	SORBS2	237	S	KSHSDNSPNAFKDASSPVPPPHVPPPVPPLR	3	0.867098	5.51213e-15	97.095	95.474	82.877	-2.0043	1741900000	948090000	793800000	O94875-9;O94875-11;O94875;O94875-7;O94875-12;O94875-4;O94875-10;O94875-5;O94875-3;O94875-2;O94875-8;O94875-6	237;266;166;70;252;212;345;212;166;212;235;85	O94875-9;O94875-12	O94875-9	Sorbin and SH3 domain-containing protein 2	1	672;673
-1.28578	-1.00755	0.050731	FNBP1L	489	S	EVEGKTGGRGDRRHSSDINHLVTQGRESPEG	3	0.856951	8.87915e-14	84.895	81.145	66.022	-0.42618	785750000	365650000	420110000	Q5T0N5;Q5T0N5-4;Q5T0N5-3;Q5T0N5-2;Q5T0N5-5	489;431;431;484;484	Q5T0N5	Q5T0N5	Formin-binding protein 1-like	1;2	2968
-0.353893	-0.425352	0.050799	ZC3H4	175	T	PPYAPSHQQYPPSHATPLPKKAYSKMDSKSY	4	0.705113	4.76074e-12	67.71	65.661	62.434	1.0117	485920000	289860000	196060000	Q9UPT8	175	Q9UPT8	Q9UPT8	Zinc finger CCCH domain-containing protein 4	2	5719
-0.252621	-0.30147	0.050837	PDXDC1	736	S	SSVSHIEDLEKVERLSSGPEQITLEASSTEG	4	0.803216	7.23319e-113	187.66	187.66	187.66	-0.24244	14440000000	6932800000	7507400000	Q6P996;Q6P996-4;Q6P996-5;Q6P996-3	736;708;709;645	Q6P996	Q6P996	Pyridoxal-dependent decarboxylase domain-containing protein 1	1	3187
0.535854	0.611888	0.050959	PTRF	366	S	GGAERGEAGDLRRGSSPDVHALLEITEESDA	3	1	2.39039e-113	228.33	222.5	126.33	0.64024	1258200000	636540000	621710000	Q6NZI2;Q6NZI2-2;Q6NZI2-3	366;276;174	Q6NZI2	Q6NZI2	Polymerase I and transcript release factor	1;2;4	3157
0.102457	0.119667	0.051127	COBLL1	344	S	ETDKSPCEAGRVRAGSLQLSSMSAGNSSLRR	3	0.999999	3.27021e-18	91.643	88.115	91.643	-0.71171	1184500000	552850000	631610000	Q53SF7-4;Q53SF7-3;Q53SF7-2;Q53SF7	344;344;382;382	Q53SF7-4	Q53SF7-4	Cordon-bleu protein-like 1	1;2	2890
0.16954	0.197286	0.051148	KLC2	582	S	GTPQEPPNPRMKRASSLNFLNKSVEEPTQPG	2	0.982906	2.32107e-07	117.21	69.875	82.417	-0.049291	12934000000	6360900000	6573300000	Q9H0B6;Q9H0B6-2	582;505	Q9H0B6	Q9H0B6	Kinesin light chain 2	1	4827
-0.266871	-0.319155	0.051155	LENG1	59	S	EARTEFLRKKARHQNSLPELEAAEAGAPGSG	2	1	2.31934e-72	161.55	161.55	103.1	0.026531	1057000000	478760000	578210000	Q96BZ8	59	Q96BZ8	Q96BZ8	Leukocyte receptor cluster member 1	1	4175
-0.490091	-0.596172	0.051177	DIAPH3	26	S	PAQGSAAGTPYPSSASLRGCRESKMPRRKGP	3	0.741379	6.04237e-31	118.05	118.05	113.31	-0.042248	1217500000	620850000	596670000	Q9NSV4;Q9NSV4-6;Q9NSV4-5;Q9NSV4-4;Q9NSV4-7	26;26;26;26;26	Q9NSV4	Q9NSV4	Protein diaphanous homolog 3	1	5200
0.143002	0.122554	0.051186	RAB8A	185	S	KAKMDKKLEGNSPQGSNQGVKITPDQQKRSS	2	1	2.90683e-65	228.85	228.85	228.85	0.32672	147850000	85086000	62763000	P61006	185	P61006	P61006	Ras-related protein Rab-8A	1	1911
-0.245831	-0.294077	0.051656	NUP107	37	S	TARKQSAQKRVLLQASQDENFGNTTPRNQVI	3	1	6.14139e-64	196.95	193.39	103.58	0.085578	1799000000	893970000	905010000	P57740	37	P57740	P57740	Nuclear pore complex protein Nup107	1	1884
0.412944	0.357844	0.051707	EIF4G1	1194	S	TPATKRSFSKEVEERSRERPSQPEGLRKAAS	3	0.999997	8.87851e-11	109.07	109.07	105.17	-0.98317	3547200000	1605400000	1941800000	Q04637;Q04637-3;Q04637-5;Q04637-4;Q04637-8;Q04637-9;Q04637-6;Q04637-7	1194;1154;1030;1107;1195;1201;998;999	Q04637	Q04637	Eukaryotic translation initiation factor 4 gamma 1	1	2206
-0.0516384	-0.0610158	0.051857	ASH1L	918	S	MKPPVLSVAPFVATESPSKLESESDNHRSSS	3	0.959864	7.72928e-32	131.97	128.11	114.75	-0.19096	560290000	276790000	283500000	Q9NR48;Q9NR48-2	918;918	Q9NR48	Q9NR48	Histone-lysine N-methyltransferase ASH1L	1	5155
0.297954	0.256649	0.051971	GATA2	182	S	GSHLFGFPPTPPKEVSPDPSTTGAASPASSS	2	0.991812	2.78461e-53	136.57	136.57	136.57	1.0124	246390000	160440000	85950000	P23769;P23769-2	182;182	P23769	P23769	Endothelial transcription factor GATA-2	1	1246
-0.177294	-0.148869	0.052308	BCL2L12	242	S	KLASDPALRSKLVRLSSDSFARLVELFCSRD	2	0.956761	1.72426e-13	155.17	144.51	114.21	0.80922	1020400000	526190000	494200000	Q9HB09;Q9HB09-3	242;241	Q9HB09	Q9HB09	Bcl-2-like protein 12	1	5023
-0.305646	-0.254715	0.052348	CCNO	81	S	SGSDGAESPSAARGGSPLPGPAQPVAQLDLQ	3	1	1.44266e-21	102.21	96.705	102.21	-1.4678	141570000	64341000	77225000	P22674;P22674-2	81;81	P22674	P22674	Cyclin-O	1	1224
0.0663992	0.0780154	0.052373	SMEK2	840	S	VDYPDDEEEDEEEESSPRKRPRLGS______	3	0.676953	4.43846e-92	199.27	197.55	199.27	0.10436	2173700000	998420000	1175300000	Q5MIZ7;Q5MIZ7-3;Q5MIZ7-2;Q5MIZ7-5	840;755;808;267	Q5MIZ7	Q5MIZ7	Serine/threonine-protein phosphatase 4 regulatory subunit 3B	1	2946
-0.152644	-0.128293	0.052438	PRPF40B	832	S	QDKDRELQQAELPNRSPGFGIKKEKTGWDTS	3	1	5.96367e-37	146.15	136.2	78.098	-1.6235	1128000000	563400000	564580000	Q6NWY9;Q6NWY9-2;Q6NWY9-3	832;819;831	Q6NWY9	Q6NWY9	Pre-mRNA-processing factor 40 homolog B	1	3150
-0.0678632	-0.057277	0.05258	ELL	442	S	LPLLTDCAQPSRPHGSPSRSKPKKKSKKHKD	4	0.891578	6.45903e-52	147.91	143.03	125.39	-0.011622	3633800000	1757800000	1876000000	P55199	442	P55199	P55199	RNA polymerase II elongation factor ELL	1	1841
-0.238885	-0.1995	0.052869	PRRC2C	1545	S	NVLPPKREIAKRSFSSQRPVDRQNRRGNNGP	2	0.876688	9.72701e-05	62.011	50.966	61.154	0.34054	11677000000	5983100000	5693800000	Q9Y520;Q9Y520-6;Q9Y520-4;Q9Y520-5;Q9Y520-7;Q9Y520-2;Q9Y520-3	1545;1545;1545;1545;1547;1302;1545	Q9Y520	Q9Y520	Protein PRRC2C	1	5907
-0.0552914	-0.0655722	0.052913	HIVEP1	569	T	SQAVTELPKVVVHHVTVSPLRTDSPKAMDPK	4	0.880672	7.36372e-12	82.635	80.372	58.758	-0.067427	705160000	359010000	346150000	P15822	569	P15822	P15822	Zinc finger protein 40	2	1101
-0.0972858	-0.081885	0.052928	PCBP1	189	S	PQGRVMTIPYQPMPASSPVICAGGQDRCSDA	2	0.864984	2.19195e-82	176.14	176.14	91.655	0.88256	8768300000	4282000000	4486300000	Q15365	189	Q15365	Q15365	Poly(rC)-binding protein 1	1	2663
-0.228081	-0.273934	0.05315	MSANTD3	98	S	KIMAHERREKVKRSVSPLLSTHVLGKEKIAS	3	0.923503	7.70315e-12	92.679	88.199	92.679	0.40525	226630000	118500000	108120000	Q96H12;Q96H12-2	98;98	Q96H12	Q96H12	Myb/SANT-like DNA-binding domain-containing protein 3	1	4278
-0.0251918	-0.0298416	0.053155	CCDC97	212	S	ELSARTPTHQPPKPGSPGRPACPLSNLLLQS	3	1	7.34387e-109	192.52	188.57	168.2	0.22509	3544100000	1692800000	1851300000	Q96F63	212	Q96F63	Q96F63	Coiled-coil domain-containing protein 97	1;2	4243
-0.202539	-0.169284	0.05325	SAFB2;SAFB	227	S	PENEKILDILGETCKSEPVKEESSELEQPFA	3	0.99978	7.01639e-15	109.72	101.61	109.72	-0.11003	200340000	90350000	109990000	Q14151;Q15424;Q15424-2;Q15424-4;Q15424-3	226;227;158;227;227	Q14151;Q15424	Q15424	Scaffold attachment factor B2;Scaffold attachment factor B1	1	2497;2678
-0.712906	-0.576571	0.053386	ARFIP1	132	S	IKNPAMEKLELVRKWSLNTYKCTRQIISEKL	2	1	0.000275506	122.51	122.51	122.51	-0.66991	838670000	397900000	440770000	P53367;P53367-2	132;100	P53367	P53367	Arfaptin-1	1	1790
0.22885	0.195451	0.053733	SPECC1	361	S	TSNPFKSSKCSTAGSSPNSVSELSLASLTEK	3	0.839843	1.36793e-45	141.83	141.83	141.83	1.3988	70013000	30783000	39231000	Q5M775;Q5M775-4;Q5M775-2;Q5M775-5;Q5M775-3	361;280;361;280;280	Q5M775	Q5M775	Cytospin-B	1	2945
0.312317	0.267705	0.053889	ZBTB48	171	S	TLGLVPRDQEPRGSHSPQRPQLHSPAQSEGP	3	0.790569	2.55246e-73	174.1	174.1	98.002	-0.59384	2877600000	1380800000	1496800000	P10074	171	P10074	P10074	Zinc finger and BTB domain-containing protein 48	1;2	984
1.50574	1.66942	0.053891	SRSF10	133	S	RSRSRSYERRRSRSRSFDYNYRRSYSPRNSR	2	1	4.47503e-08	146.43	132.45	146.43	-0.13084	7412100000	3484900000	3927100000	O75494-3;O75494-6;O75494;O75494-4;O75494-5;O75494-2	133;133;133;133;133;133	O75494-3	O75494-3	Serine/arginine-rich splicing factor 10	1;2	578
-0.422752	-0.517225	0.054081	ATAD2B	16	S	MVNTRKSSLRLLGSKSPGPGPGPGAGAEPGA	3	1	6.58952e-58	136.48	129.93	110.23	-0.39476	687170000	347320000	339840000	Q9ULI0;Q9ULI0-2	16;16	Q9ULI0	Q9ULI0	ATPase family AAA domain-containing protein 2B	1	5639
0.407081	0.471729	0.054147	GATAD2B	129	S	PERGRLTPSPDIIVLSDNEASSPRSSSRMEE	3	0.999985	4.49331e-51	173.78	173.78	144.18	-1.237	4827400000	2406800000	2420600000	Q8WXI9	129	Q8WXI9	Q8WXI9	Transcriptional repressor p66-beta	1;2;3;4	3989
-0.0430363	-0.0361869	0.054162	ZBTB33	237	S	GPVAISDVAPSASNNSPPLTNITPTQKLPTP	4	0.957662	1.35609e-16	70.346	70.346	69.923	1.3228	790940000	365410000	425530000	Q86T24	237	Q86T24	Q86T24	Transcriptional regulator Kaiso	1	3421
0.0122111	0.0102942	0.054298	FMNL1	1103	S	RRRPPGPPLQVTSDLSL______________	3	1	2.17448e-45	180.64	169.23	180.64	-1.4296	547210000	269550000	277650000	O95466-2	1103	O95466-2	O95466-2	Formin-like protein 1	1	754
0.645978	0.74036	0.054384	CDK12	345	S	RRSSSPFLSKRSLSRSPLPSRKSMKSRSRSP	3	0.964562	6.82366e-05	63.682	50.133	63.682	-0.41616	3045300000	1821400000	1223900000	Q9NYV4;Q9NYV4-2	345;345	Q9NYV4;Q9NYV4-2	Q9NYV4	Cyclin-dependent kinase 12	2	5343;5344
-0.0385396	-0.032383	0.054461	CRTC3	443	S	RSQLSFLPTEAQAQVSPPPPYPAPQELTQPL	3	0.996656	1.75248e-53	131.94	131.94	131.94	-0.026289	269320000	125860000	143460000	Q6UUV7;Q6UUV7-3	443;443	Q6UUV7	Q6UUV7	CREB-regulated transcription coactivator 3	1	3241
-0.088899	-0.106214	0.054487	MED1	1223	S	PMKPVPGTPPSSKAKSPISSGSGGSHMSGTS	3	0.999806	7.6986e-141	268.67	252.04	109.44	0.22752	8749300000	4300000000	4449300000	Q15648	1223	Q15648	Q15648	Mediator of RNA polymerase II transcription subunit 1	1	2704
-0.770363	-0.617581	0.054585	SMEK1	741	S	EEKEVLLKTNLSGRQSPSFKLSLSSGTKTNL	2	0.997876	9.01568e-19	155.28	132.29	143.64	0.065239	1889700000	1033100000	856610000	Q6IN85;Q6IN85-4;Q6IN85-2	741;502;728	Q6IN85	Q6IN85	Serine/threonine-protein phosphatase 4 regulatory subunit 3A	1	3126
-0.313674	-0.381283	0.054699	SFSWAP	832	S	ERRREERSVPTAYRVSRSPGASRKRTRSRSP	2	0.866154	1.56484e-05	53.359	46.856	53.359	0.054994	3575700000	2178000000	1397700000	Q12872;Q12872-2	832;884	Q12872	Q12872	Splicing factor, suppressor of white-apricot homolog	2	2316
0.183201	0.215329	0.054788	POM121C	322	S	QIFLDGQENKRRRHDSSGSGHSAFEPLVASG	3	0.753966	4.1651e-27	99.604	99.604	64.221	0.36872	901470000	405140000	496340000	A8CG34;A8CG34-2	322;80	A8CG34	A8CG34	Nuclear envelope pore membrane protein POM 121C	1;2	40
0.13711	0.161685	0.054962	PHF16	566	S	EDHRNSSTETDQQPHSPDSSSSVHSIRNMQV	3	0.998976	8.14902e-113	222.46	222.46	133.15	0.14142	8555400000	4129300000	4426100000	Q92613	566	Q92613	Q92613	Protein Jade-3	1;2	4034
-0.603665	-0.753776	0.055145	ERBB2IP	1133	S	PMMPGSQRPLSARTYSIDGPNASRPQSARPS	3	0.961539	5.25003e-12	65.899	65.899	65.899	0.47163	515350000	255520000	259830000	Q96RT1;Q96RT1-6;Q96RT1-4;Q96RT1-5;Q96RT1-3;Q96RT1-9;Q96RT1-2;Q96RT1-8;Q96RT1-7	1133;1133;1133;1133;1133;1129;1133;1133;1133	Q96RT1	Q96RT1	Protein LAP2	1	4425
0.176706	0.149841	0.055234	PKP2	154	S	RSLRHPLRRLEISPDSSPERAHYTHSDYQYS	3	0.999702	3.22056e-32	112.08	109.97	89.186	-0.41431	4813400000	2620900000	2192600000	Q99959;Q99959-2	154;154	Q99959	Q99959	Plakophilin-2	2;3	4535
-0.492221	-0.60862	0.05526	EMD	159	S	EEECKDRERPMYGRDSAYQSITHYRPVSASR	3	0.746346	1.40723e-08	71.651	68.231	70.994	-0.41426	547970000	265950000	282030000	P50402	159	P50402	P50402	Emerin	2	1699
-0.920543	-0.726918	0.055546	MED1	1440	T	MASSKNYGSPLISGSTPKHERGSPSHSKSPA	2	0.606894	1.30163e-08	101.78	97.769	99.238	0.11185	356540000	171380000	185150000	Q15648	1440	Q15648	Q15648	Mediator of RNA polymerase II transcription subunit 1	1	2704
-0.144967	-0.174534	0.055595	USP6NL	716	S	LPVDTGAGGYSGNSGSPKNGKLIIPPVDYLP	2	0.893456	8.30253e-52	147.22	147.22	140.36	-0.32344	4573300000	2224600000	2348700000	Q92738;Q92738-2	716;733	Q92738	Q92738	USP6 N-terminal-like protein	1	4056
-0.192266	-0.1595	0.055644	KIAA1671	244	S	RPLVEPRPRLKRRPVSAIFTESIQPQKPGPG	3	1	1.41624e-22	120.56	120.56	120.56	-0.18014	712120000	375080000	337030000	Q9BY89	244	Q9BY89	Q9BY89	Uncharacterized protein KIAA1671	1	4730
0.0268709	0.0320052	0.055934	DGCR8	95	S	FSKGRLLIDPNCSGHSPRTARHAPAVRKFSP	2	0.999689	1.68826e-17	140.46	134.03	140.46	0.22365	1488400000	719700000	768720000	Q8WYQ5;Q8WYQ5-2;Q8WYQ5-3	95;95;95	Q8WYQ5	Q8WYQ5	Microprocessor complex subunit DGCR8	1	3999
-0.406503	-0.332393	0.05595	C8orf33	19	T	LGHLAGEAAAAPGPGTPCASRGARLPGPVSS	3	0.994447	5.53882e-23	93.949	90.71	93.949	-0.0043858	622410000	310430000	311980000	Q9H7E9;Q9H7E9-2	19;19	Q9H7E9	Q9H7E9	UPF0488 protein C8orf33	1	4956
-0.0832177	-0.0999011	0.056049	IRF2BP1	453	S	KDPGGGGGPVRAGGASPAASSTAQPPTQHRL	2	1	4.65491e-74	207.43	207.43	203.64	0.064343	42834000000	21759000000	21075000000	Q8IU81	453	Q8IU81	Q8IU81	Interferon regulatory factor 2-binding protein 1	1	3513
-0.22201	-0.183582	0.056066	ZBTB7A	511	S	RRGRKPRVRGGAPDPSPGATATPGAPAQPSS	3	0.870323	1.64131e-08	50.543	44.317	50.543	0.45766	443220000	226470000	216750000	O95365	511	O95365	O95365	Zinc finger and BTB domain-containing protein 7A	2	739
0.224781	0.264807	0.056405	MCM3AP	538	S	DGEVSPSTEDAPFQHSPLGKAAGRTGASSLL	3	1	1.41406e-24	103.04	100.72	103.04	0.51308	1418400000	637460000	780960000	O60318	538	O60318	O60318	80 kDa MCM3-associated protein	1	451
0.0291349	0.0244138	0.056502	MCM2	139	S	AGRGLGRMRRGLLYDSDEEDEERPARKRRQV	3	1	2.34253e-63	211.96	211.96	211.96	1.8388	48194000000	22160000000	26035000000	P49736	139	P49736	P49736	DNA replication licensing factor MCM2	1	1669
0.647729	0.746325	0.05655	PLEKHG3	614	S	LDQASVIAERFVSSFSRRSSVAQEDSKSSGF	2	0.97594	0.00303441	87.639	72.702	87.639	0.36568	313160000	156350000	156810000	A1L390;A1L390-3;A1L390-2	614;558;147	A1L390	A1L390	Pleckstrin homology domain-containing family G member 3	1	12
-0.157592	-0.190552	0.056589	ARHGEF5	652	S	KPAIYSSVTPRRDRRSGRDYSTVSASPTALS	3	0.96101	1.06855e-42	152.23	152.23	104.76	-0.67467	705020000	327490000	377530000	Q12774	652	Q12774	Q12774	Rho guanine nucleotide exchange factor 5	1	2300
0.0972062	0.115566	0.056816	GOLGB1	671	S	DAGVELKSTKQDGDKSLSAVPDIGQCHQDEL	3	0.868993	2.39465e-42	150.65	139.23	149.53	-0.56705	833260000	395230000	438030000	Q14789;Q14789-2;Q14789-4;Q14789-3	671;676;596;637	Q14789	Q14789	Golgin subfamily B member 1	1	2571
-1.02921	-1.36048	0.056958	MBD3	85	S	LMSKMNKSRQRVRYDSSNQVKGKPDLNTALP	2	0.968219	9.57123e-11	139.48	139.48	119.87	-0.32655	1924700000	1025800000	898920000	O95983;O95983-2	85;53	O95983	O95983	Methyl-CpG-binding domain protein 3	1	796
-0.165256	-0.200253	0.057055	CHD1	1677	S	SDWQMDHRASSSGPRSPLDQRSPYGSRSPFE	2	0.773436	7.97013e-09	72.311	46.888	72.311	0.28184	1800800000	984150000	816650000	O14646	1677	O14646	O14646	Chromodomain-helicase-DNA-binding protein 1	1;2	203
-0.165256	-0.200253	0.057055	CHD1	1677	S	SDWQMDHRASSSGPRSPLDQRSYGSRSPFEH	2	0.773436	1.07615e-06	72.311	46.888	72.311	0.28184	1688600000	935660000	752970000	O14646-2	1677	O14646-2	O14646-2	Chromodomain-helicase-DNA-binding protein 1	1	204
-0.281421	-0.34426	0.057162	FAM53B	179	S	RSSSFSLPSRANVLSSPCDQAGLHHRFGGQP	3	0.817058	1.39131e-11	82.877	78.397	82.877	0.21942	337840000	173910000	163930000	Q14153;Q14153-2	179;179	Q14153	Q14153	Protein FAM53B	1	2499
0.129613	0.154008	0.057316	PDLIM2	266	S	AEERGGTPAFLPSSLSPQSSLPASRALATPP	2	0.997847	6.11475e-45	138.96	136.37	138.96	0.042542	640850000	275190000	365660000	Q96JY6;Q96JY6-5;Q96JY6-3	266;516;266	Q96JY6	Q96JY6	PDZ and LIM domain protein 2	1	4327
0.0385766	0.0461165	0.05735	ERCC6L	14	S	__MEASRRFPEAEALSPEQAAHYLRYVKEAK	3	1	9.80371e-27	117.35	112.23	112.36	0.73727	191630000	105220000	86408000	Q2NKX8	14	Q2NKX8	Q2NKX8	DNA excision repair protein ERCC-6-like	1	2813
0.164014	0.194542	0.057458	CPEB4	97	S	SQQQEQQDPLEKQQLSPSPGQEAGILPETEK	2	0.929562	0.000293613	40.533	40.533	40.533	0.14028	160290000	83806000	76480000	Q17RY0;Q17RY0-2	97;97	Q17RY0	Q17RY0	Cytoplasmic polyadenylation element-binding protein 4	1	2795
-0.199868	-0.164658	0.057566	ZFX;ZNF711	657	T	SSNSSDLKRHIISVHTKDYPHKCDMCDKGFH	3	0.999982	3.75658e-05	103.46	64.882	103.46	0.9758	231860000	114530000	117340000	P17010;P17010-2;P17010-3;Q9Y462;Q9Y462-2;Q9Y462-3	657;428;696;614;644;660	P17010	P17010	Zinc finger X-chromosomal protein;Zinc finger protein 711	1	1122
0.0538064	0.0449849	0.057663	WDR44	27	S	DAPEDVHLGGGYPVGSPGKVGLSTFKETENT	3	0.999786	2.04068e-19	79.011	77.796	79.011	0.24582	2994300000	1423200000	1571100000	Q5JSH3;Q5JSH3-2;Q5JSH3-4	27;27;27	Q5JSH3	Q5JSH3	WD repeat-containing protein 44	1;2	2930
0.174534	0.207028	0.057692	INO80B	9	S	_______MSKLWRRGSTSGAMEAPEPGEALE	5	0.607493	2.73014e-38	110.9	110.9	103.34	-1.3293	1290600000	603480000	687120000	Q9C086	9	Q9C086	Q9C086	INO80 complex subunit B	1	4776
0.291014	0.343165	0.058108	HLA-A	343	S	AAVMWRRKSSDRKGGSYSQAASSDSAQGSDV;AAVMWRRNSSDRKGGSYSQAASSDSAQGSDV	2	0.855745	2.80782e-72	168.26	163.21	168.26	-1.4193	1851900000	991160000	860730000	P01891;P05534;P30447;P10316;P01892	343;343;343;343;343	P01891;P05534;P10316	P01891	HLA class I histocompatibility antigen, A-68 alpha chain;HLA class I histocompatibility antigen, A-24 alpha chain;HLA class I histocompatibility antigen, A-23 alpha chain;HLA class I histocompatibility antigen, A-69 alpha chain;HLA class I histocompatibility antigen, A-2 alpha chain	1	836;879;991
-0.254255	-0.311503	0.058203	MKI67	2223	S	DKPTTHEKTTKIACRSPQPDPVGTPTIFKPQ	3	1	1.66681e-42	154.87	143.89	114.49	-1.2167	6816100000	3201900000	3614200000	P46013;P46013-2	2223;1863	P46013;P46013-2	P46013	Antigen KI-67	1;2	1571;1572
-0.262365	-0.214747	0.058312	RPRD2	1099	S	PIETLGYHSASNRRMSGEPIQTVESIRVPGK	3	0.999992	1.33025e-14	117.27	117.27	90.872	-0.12407	991000000	506360000	484650000	Q5VT52;Q5VT52-2;Q5VT52-3	1099;1062;1073	Q5VT52	Q5VT52	Regulation of nuclear pre-mRNA domain-containing protein 2	1	3025
-0.0689978	-0.0833836	0.05838	SASH1	813	S	SCDPPGVTGLNKNRRSLPVSICRSCETLEGP	2	1	0.000329727	115.71	95.508	113.62	-0.06548	244590000	124780000	119800000	O94885	813	O94885	O94885	SAM and SH3 domain-containing protein 1	1	677
-0.460628	-0.575409	0.058581	PKP3	285	S	AVLEPVARAPSVRSLSLSLADSGHLPDVHGF	4	0.933934	7.60246e-73	171.02	171.02	100.66	1.1144	1178400000	506390000	671980000	Q9Y446;Q9Y446-2	285;300	Q9Y446	Q9Y446	Plakophilin-3	1;2	5862
-0.134715	-0.163756	0.058657	PPFIA1	708	S	SPPGSGRSTPRRIPHSPAREVDRLGVMTLLP	4	1	2.33747e-07	83.692	76.081	83.633	0.25395	1414200000	753450000	660710000	Q13136;Q13136-2	708;708	Q13136	Q13136	Liprin-alpha-1	1	2358
-0.0549317	-0.0663991	0.058754	MCM7	121	S	RLMMEQRSRDPGMVRSPQNQYPAELMRRFEL	4	0.996907	1.02656e-06	62.028	51.272	62.028	0.68517	974810000	473540000	501270000	P33993;P33993-2	121;121	P33993	P33993	DNA replication licensing factor MCM7	1	1412
-0.130697	-0.107688	0.058798	SPTBN1	2138	S	KGEQVSQNGLPAEQGSPRMAETVDTSEMVNG;KGEQVSQNGLPAEQGSPRVSYRSQTYQNYKN	2	0.999996	2.4554e-28	136.62	136.62	136.62	-1.413	76888000	32314000	44574000	Q01082;Q01082-2;Q01082-3	2138;2138;2125	Q01082;Q01082-3	Q01082	Spectrin beta chain, non-erythrocytic 1	1	2146;2147
0.870424	0.998414	0.058961	RANBP2	1509	S	GSSTKCAACQNPRKQSLPATSIPTPASFKFG	2	0.997179	1.97534e-11	79.293	79.293	72.568	-0.21049	116050000	78809000	37240000	P49792	1509	P49792	P49792	E3 SUMO-protein ligase RanBP2;Putative peptidyl-prolyl cis-trans isomerase	1	1683
-0.243147	-0.198746	0.05907	CENPC1	734	T	IPKNRIHHKLVLPSNTPNVRRTKRTRLKPLE	2	0.991064	7.38059e-05	88.092	88.092	88.092	0.50619	66221000	33423000	32799000	Q03188	734	Q03188	Q03188	Centromere protein C 1	1	2191
0.179001	0.150049	0.059073	GLCCI1	345	S	RRAPLPAHYRSSSTRSIDTQTPSVQERSSSC	2	0.999999	9.86419e-23	169.04	135.45	169.04	1.0403	179300000	86229000	93074000	Q86VQ1	345	Q86VQ1	Q86VQ1	Glucocorticoid-induced transcript 1 protein	1	3461
0.0423643	0.0352243	0.059198	SLC4A7	1109	S	LSMNTENAKVTRSNMSPDKPVSVKISFEDEP	2	0.998093	2.36895e-09	110.56	110.56	110.56	0.39773	1079200000	531230000	547980000	Q9Y6M7-13;Q9Y6M7-7;Q9Y6M7-6;Q9Y6M7-3;Q9Y6M7-8;Q9Y6M7-5	1109;1233;1105;1010;1220;774	Q9Y6M7-13	Q9Y6M7-13	Sodium bicarbonate cotransporter 3	1	5988
0.107822	0.12904	0.059211	SRGAP1	999	S	HAPDVVLDTLEQVKNSPTPATSTESLSPLHN	3	0.899523	4.33896e-45	140.57	140.57	140.57	1.2373	328970000	151380000	177590000	Q7Z6B7;Q7Z6B7-2	999;976	Q7Z6B7	Q7Z6B7	SLIT-ROBO Rho GTPase-activating protein 1	2	3402
0.107822	0.12904	0.059211	SRGAP1	1008	S	LEQVKNSPTPATSTESLSPLHNVALRSSEPQ	3	0.769218	4.33896e-45	140.57	140.57	140.57	1.2373	328970000	151380000	177590000	Q7Z6B7;Q7Z6B7-2	1008;985	Q7Z6B7	Q7Z6B7	SLIT-ROBO Rho GTPase-activating protein 1	2	3402
0.0600474	0.0499497	0.059379	HIVEP1	1139	T	IELQRHGTGISVIQHTNSLSRPNSFDKPEPF	4	0.947023	1.01229e-26	91.525	91.525	91.525	0.74573	510580000	224170000	286400000	P15822	1139	P15822	P15822	Zinc finger protein 40	1;2	1101
-0.00937905	-0.00776948	0.059401	TRIM28	50	S	APSAAASASASAAASSPAGGGAEALELLEHC	4	0.987297	1.98765e-167	221.27	218.87	221.27	0.2965	28868000000	14514000000	14354000000	Q13263;Q13263-2	50;50	Q13263	Q13263	Transcription intermediary factor 1-beta	1	2381
0.192952	0.229958	0.05968	DDX41	66	S	LQRRRKGAAEEEQQDSGSEPRGDEDDIPLGP	4	1	5.70681e-41	105.03	105.03	103.78	0.64176	17169000000	8540300000	8628900000	Q9UJV9	66	Q9UJV9	Q9UJV9	Probable ATP-dependent RNA helicase DDX41	1;2	5584
0.192952	0.229958	0.05968	DDX41	68	S	RRRKGAAEEEQQDSGSEPRGDEDDIPLGPQS	4	1	5.70681e-41	105.03	105.03	103.78	0.64176	17169000000	8540300000	8628900000	Q9UJV9	68	Q9UJV9	Q9UJV9	Probable ATP-dependent RNA helicase DDX41	1;2	5584
-0.606606	-0.772477	0.059742	OFD1	762	S	ESEMYLEGLGRSHIASPSPCPDRMPLPSPTE	2	0.993051	2.90966e-12	119.62	103.39	93.909	-1.4333	85027000	52988000	32039000	O75665;O75665-3	762;722	O75665	O75665	Oral-facial-digital syndrome 1 protein	1	599
0.157173	0.131313	0.059767	JPH1	216	S	AELAGKKKGGLFRRGSLLGSMKLRKSESKSS	2	1	0.000293467	87.989	67.211	68.751	-0.42147	1006300000	511250000	495070000	Q9HDC5	216	Q9HDC5	Q9HDC5	Junctophilin-1	1;2	5083
0.181548	0.151875	0.059789	RANBP2	1833	S	PSAFTLGSEMKLHDSSGSQVGTGFKSNFSEK	2	0.958568	1.39008e-21	135.55	135.55	135.55	0.43266	974530000	317380000	657150000	P49792	1833	P49792	P49792	E3 SUMO-protein ligase RanBP2;Putative peptidyl-prolyl cis-trans isomerase	1	1683
0.118626	0.142146	0.059854	MBD1	391	S	QCLQFAMKRLLPSVWSESEDGAGSPPPYRRR	2	0.957056	2.31312e-29	117.4	112.76	117.4	-2.49	265290000	142660000	122630000	Q9UIS9;Q9UIS9-4;Q9UIS9-5;Q9UIS9-11;Q9UIS9-7;Q9UIS9-6;Q9UIS9-10;Q9UIS9-9;Q9UIS9-12;Q9UIS9-8;Q9UIS9-2	391;335;342;335;335;391;341;416;391;368;368	Q9UIS9	Q9UIS9	Methyl-CpG-binding domain protein 1	1	5573
0.717386	0.616437	0.059909	AEBP2	24	S	ADLEELSRLSPLPPGSPGSAARGRAEPPEEE	2	0.989434	1.35335e-36	114.11	114.11	91.401	0.071096	779160000	382870000	396290000	Q6ZN18;Q6ZN18-2	24;24	Q6ZN18	Q6ZN18	Zinc finger protein AEBP2	1;2	3276
-0.135792	-0.165815	0.059969	BCL9L	957	T	SPLVTSPSANLKSPQTPSQMVPLPSANPPGP	3	0.938861	4.50426e-38	128.29	125.46	128.29	-0.0099948	3075000000	1398600000	1676400000	Q86UU0;Q86UU0-4;Q86UU0-2;Q86UU0-3	957;957;952;957	Q86UU0	Q86UU0	B-cell CLL/lymphoma 9-like protein	1	3448
-0.164771	-0.201759	0.060108	OSBPL10	209	S	HGTPNSASPCSQRHLSVGAPGVVTITHHKSP	3	1	1.47711e-22	119.8	116.88	119.8	-0.27062	287540000	141840000	145700000	Q9BXB5	209	Q9BXB5	Q9BXB5	Oxysterol-binding protein-related protein 10	1	4705
-0.288505	-0.234256	0.060138	ULK1	477	S	IRRSGSTSPLGFARASPSPPAHAEHGGVLAR	2	1	5.32426e-06	57.238	54.092	57.238	-0.20649	1384400000	615900000	768510000	O75385	477	O75385	O75385	Serine/threonine-protein kinase ULK1	2	560
-0.288505	-0.234256	0.060138	ULK1	479	S	RSGSTSPLGFARASPSPPAHAEHGGVLARKM	2	1	5.32426e-06	57.238	54.092	57.238	-0.20649	1384400000	615900000	768510000	O75385	479	O75385	O75385	Serine/threonine-protein kinase ULK1	2	560
0.244765	0.291151	0.060154	TSSC4	146	S	RSPVEGLGRAHRSPASPRVPPVPDYVAHPER	4	0.999998	5.47544e-21	91.748	89.145	91.748	-0.043399	3452200000	1671000000	1781200000	Q9Y5U2;Q9Y5U2-2	146;82	Q9Y5U2	Q9Y5U2	Protein TSSC4	1;2	5939
0.0732718	0.0608336	0.060239	CCDC86	110	S	QQDLHLESPQRQPEYSPESPRCQPKPSEEAP	4	0.994175	2.33319e-61	172.32	172.32	65.375	-0.36535	9507200000	4774500000	4732700000	Q9H6F5	110	Q9H6F5	Q9H6F5	Coiled-coil domain-containing protein 86	1;2;3	4934
-0.926701	-1.23076	0.060552	PUM1	112	T	GSGGGGYNNSKHRWPTGDNIHAEHQVRSMDE	3	1	7.035e-28	140.63	132.08	101.17	-0.40515	11296000000	5961400000	5334500000	Q14671;Q14671-2;Q14671-3;Q14671-4	112;112;112;148	Q14671	Q14671	Pumilio homolog 1	1	2550
-0.412693	-0.331705	0.060617	PDE4B	319	S	LMTQISGVKKLMHSSSLNNTSISRFGVNTEN	2	0.777144	5.4801e-15	132.64	116.46	69.935	-0.74032	176570000	81378000	95189000	Q07343;Q07343-3;Q07343-2;Q07343-4	319;304;147;86	Q07343	Q07343	cAMP-specific 3',5'-cyclic phosphodiesterase 4B	1	2245
0.138552	0.166244	0.060735	EPPK1	2718	S	LSKVSFRGLRRQVSASELHTSGILGPETLRD	3	0.775733	8.1966e-24	122.18	105.25	70.994	1.3374	1667000000	31892000	1635100000	P58107	2718	P58107	P58107	Epiplakin	1	1886
-0.0525208	-0.0639171	0.060886	HDLBP	31	S	RSGLVPQQIKVATLNSEEESDPPTYKDAFPP	2	0.999976	4.23368e-28	142.97	127.81	118.19	0.1129	1450200000	682880000	767350000	Q00341;Q00341-2	31;67	Q00341	Q00341	Vigilin	1	2130
-0.868121	-1.1462	0.060938	SETD2	1228	S	PNKSWQQTTFQNRPDSRLGKTELSFSSSCEI	2	1	4.99422e-22	142.88	127.95	142.88	0.53763	866980000	445160000	421820000	Q9BYW2;Q9BYW2-3;Q9BYW2-2	1228;1228;1228	Q9BYW2	Q9BYW2	Histone-lysine N-methyltransferase SETD2	1	4742
-0.876334	-1.15898	0.061059	SLTM	1014	S	SNASPINRIVQISGNSMPRGSGSGFKPFKGG	2	0.998743	1.22792e-05	85.287	78.157	85.287	0.14248	815570000	250020000	565550000	Q9NWH9;Q9NWH9-3	1014;583	Q9NWH9	Q9NWH9	SAFB-like transcription modulator	1	5273
-0.196426	-0.242328	0.061525	FOXK2	389	T	PNHAGVLSAHSSGAQTPESLSREGSPAPLEP	3	0.970074	3.22429e-71	151.5	151.5	103.75	-0.37998	2174800000	1013500000	1161300000	Q01167;Q01167-2	389;389	Q01167	Q01167	Forkhead box protein K2	1;2;3	2151
-0.252673	-0.313362	0.061655	FAM126A	376	S	QSGLSNSSHNCSNKPSIGKNHRRSGGSKTGG	3	0.986851	1.80357e-63	149.54	149.54	143.61	1.6315	751720000	382590000	369120000	Q9BYI3;Q9BYI3-2	376;35	Q9BYI3	Q9BYI3	Hyccin	1	4737
0.204391	0.170199	0.061734	USP11	948	S	ARRLLSPAGSSGAPASPACSSPPSSEFMDVN	3	0.995199	2.32726e-19	76.415	75.681	76.415	-0.98383	143300000	60920000	82381000	P51784	948	P51784	P51784	Ubiquitin carboxyl-terminal hydrolase 11	2	1748
0.204391	0.170199	0.061734	USP11	952	S	LSPAGSSGAPASPACSSPPSSEFMDVN____	3	0.554657	2.32726e-19	76.415	75.681	53.674	-1.1981	143300000	60920000	82381000	P51784	952	P51784	P51784	Ubiquitin carboxyl-terminal hydrolase 11	2	1748
0.0632269	0.0765845	0.0621	DENND4C	213	S	SAIVAKHSQPSPEPHSPTEPPAWGSSIVKVP	3	0.990981	5.35242e-63	148.3	145.95	93.191	0.10733	6088500000	3014300000	3074200000	Q5VZ89;Q5VZ89-6;Q5VZ89-5;Q5VZ89-2	737;737;737;213	Q5VZ89;Q5VZ89-2	Q5VZ89-2	DENN domain-containing protein 4C	1;2	3045;3046
-0.235807	-0.292546	0.062163	NR2C2	19	S	PSPRIQIISTDSAVASPQRIQIVTDQQTGQK	2	1	4.15714e-45	195.96	159.93	195.96	0.66436	192840000	158470000	34375000	P49116;P49116-2	19;19	P49116	P49116	Nuclear receptor subfamily 2 group C member 2	1	1639
0.595313	0.505472	0.062213	PDCD4	313	S	ATVLLSMSKGGKRKDSVWGSGGGQQSVNHLV	3	0.999865	1.86557e-20	91.618	91.618	91.618	0.36256	173690000	86811000	86879000	Q53EL6;Q53EL6-2	313;302	Q53EL6	Q53EL6	Programmed cell death protein 4	1	2872
-0.232871	-0.28889	0.062221	PRR12	1135	S	RLPDLVSSCRSRPALSPLGDIDFCPPNPGPD	3	0.997002	1.48864e-41	120.37	115.97	86.722	0.71163	80144000	41157000	38987000	Q9ULL5-3;Q9ULL5;Q9ULL5-2	1135;314;314	Q9ULL5-3	Q9ULL5-3	Proline-rich protein 12	1	5648
0.337311	0.282544	0.062253	SPTBN1	2165	S	MVNGATEQRTSSKESSPIPSPTSDRKAKTAL	2	0.786531	9.81649e-07	73.833	69.075	62.813	0.24082	822450000	351400000	471060000	Q01082	2165	Q01082	Q01082	Spectrin beta chain, non-erythrocytic 1	1	2146
0.455229	0.383529	0.062441	SRRM1	393	S	TSSPPRKTRRLSPSASPPRRRHRPSPPATPP	2	0.999266	6.79846e-11	140.31	133.02	140.31	-0.03999	10332000000	5106100000	5226300000	Q8IYB3;Q8IYB3-2	393;392	Q8IYB3	Q8IYB3	Serine/arginine repetitive matrix protein 1	2	3601
-0.60474	-0.781653	0.063301	AKAP13	1932	S	ENMSNTWKFLSHSTDSLNKISKVNESTESLT	2	0.994644	4.74884e-11	133.04	133.04	113.52	-0.30021	1834500000	780280000	1054200000	Q12802;Q12802-2;Q12802-4	1932;1936;1914	Q12802	Q12802	A-kinase anchor protein 13	1;2	2307
-0.239464	-0.192952	0.063318	ZNF687	1057	S	EKHVQVRHGLQLGAQSPGRGTTLARGSSARA	3	1	2.98933e-42	176.43	169.99	87.863	0.17298	23138000000	11527000000	11611000000	Q8N1G0	1057	Q8N1G0	Q8N1G0	Zinc finger protein 687	1	3633
-0.299187	-0.374956	0.063398	TNRC6B	1318	T	EANMHKNGAIVAPGKTRGGSPYNQFDIIPGD	3	0.622623	1.95246e-14	69.059	67.688	56.008	2.7201	111770000	53834000	57940000	Q9UPQ9-1;Q9UPQ9;Q9UPQ9-2	1318;1428;624	Q9UPQ9-1	Q9UPQ9-1	Trinucleotide repeat-containing gene 6B protein	1	5712
0.121944	0.147681	0.063413	CEP192	612	S	GGNNVKRPSFGYFIRSPEKREPIALIRKSDV	3	1	1.65789e-13	122.14	111.63	122.14	-0.13851	253640000	129150000	124500000	Q8TEP8-3	612	Q8TEP8-3	Q8TEP8-3	Centrosomal protein of 192 kDa	1	3904
-0.0231671	-0.0189191	0.063586	SUDS3	236	S	RTLNKLKSPKRPASPSSPEHLPATPAESPAQ	4	0.617478	9.48875e-29	105.21	105.21	101.86	-0.39346	8848800000	4279300000	4569500000	Q9H7L9	236	Q9H7L9	Q9H7L9	Sin3 histone deacetylase corepressor complex component SDS3	2	4959
1.78354	1.58312	0.063826	RAP1GAP	498	S	KSPTRKKSGPFGSRRSSAIGIENIQEVQEKR	3	0.608759	9.55701e-17	96.881	83.135	96.591	0.38825	727910000	265300000	462610000	P47736;P47736-2;P47736-3;P47736-4	498;524;528;562	P47736	P47736	Rap1 GTPase-activating protein 1	1	1601
0.0589399	0.0483375	0.063864	ABCF1	108	T	EEKELMERLKKLSVPTSDEEDEVPAPKPRGG	2	0.89675	8.73783e-11	84.581	81.501	79.489	-0.48041	1677900000	812770000	865110000	Q8NE71;Q8NE71-2	108;108	Q8NE71	Q8NE71	ATP-binding cassette sub-family F member 1	1	3779
-0.375197	-0.474566	0.063928	CLIP1	287	T	FAPVHKVTKIGFPSTTPAKAKANAVRRVMAT	2	0.591772	0.0263726	43.761	30.361	43.761	-0.42556	51968000	27551000	24417000	P30622;P30622-2;P30622-1	287;287;287	P30622	P30622	CAP-Gly domain-containing linker protein 1	1	1368
-0.0837068	-0.103263	0.064257	ELF4	188	S	KSKKRIRKTKGNRSTSPVTDPSIPIRKKSKD	2	0.912566	4.70223e-06	62.528	62.528	57.197	0.059866	1206900000	639660000	567230000	Q99607	188	Q99607	Q99607	ETS-related transcription factor Elf-4	1	4495
-0.333062	-0.420186	0.06433	HNRNPA1;HNRNPA1L2	337	S	SSNFGPMKGGNFGGRSSGPYGGGGQYFAKPR	2	0.49998	2.12539e-11	71.98	71.98	71.98	-0.74037	2566700000	1296200000	1270500000	P09651;P09651-2;P09651-3;Q32P51	337;285;232;285	P09651	P09651	Heterogeneous nuclear ribonucleoprotein A1;Heterogeneous nuclear ribonucleoprotein A1-like 2	1	966
-0.333062	-0.420186	0.06433	HNRNPA1;HNRNPA1L2	338	S	SNFGPMKGGNFGGRSSGPYGGGGQYFAKPRN	2	0.49998	2.12539e-11	71.98	71.98	71.98	-0.74037	2566700000	1296200000	1270500000	P09651;P09651-2;P09651-3;Q32P51	338;286;233;286	P09651	P09651	Heterogeneous nuclear ribonucleoprotein A1;Heterogeneous nuclear ribonucleoprotein A1-like 2	1	966
-0.494759	-0.635429	0.064693	TSC2	1132	S	GQQVSRGARDRVRSMSGGHGLRVGALDVPAS	2	0.999824	0.000387354	76.843	51.968	76.843	-0.79101	1291700000	652240000	639480000	P49815;P49815-4;P49815-3;P49815-7;P49815-6;P49815-5;P49815-2	1132;1132;1088;1040;1052;1088;1089	P49815	P49815	Tuberin	1	1685
-0.0363779	-0.0295589	0.064874	PAGR1	237	S	GRDLFSLDSEDPSPASPPLRSSGSSLFPRQR	2	0.999972	2.54873e-99	246.61	246.61	184.35	0.63517	6303900000	2964000000	3340000000	Q9BTK6	237	Q9BTK6	Q9BTK6	PAXIP1-associated glutamate-rich protein 1	1	4620
-0.230194	-0.184598	0.0649	ZNF142	1319	S	HALRRHPEPAQPAPGSPAETTEGPLHCSRCG	4	0.999275	1.65917e-32	114.6	114.6	114.6	-0.14557	1127100000	610060000	517000000	P52746	1319	P52746	P52746	Zinc finger protein 142	1	1775
-0.235467	-0.188528	0.065256	MED1	1192	S	KPSSLMNPSLSKPNISPSHSRPPGGSDKLAS	3	0.998238	3.88361e-39	162.72	162.72	85.087	0.25955	14041000000	7086500000	6954400000	Q15648	1192	Q15648	Q15648	Mediator of RNA polymerase II transcription subunit 1	1	2704
0.225768	0.272959	0.065312	PHF10	27	S	SPRPCDSDPATPGAQSPKDDNEDNSNDGTQP	4	0.960408	3.31077e-11	58.599	57.308	58.599	-0.36246	2014600000	980420000	1034200000	Q8WUB8;Q8WUB8-2	27;27	Q8WUB8	Q8WUB8	PHD finger protein 10	1;2	3935
0.0604624	0.0740766	0.065683	NEDD4L	342	S	SSLIQREPSSRLRSCSVTDAVAEQGHLPPPS	3	0.846776	1.39629e-11	65.207	65.207	51.783	-0.013736	800710000	385460000	415250000	Q96PU5;Q96PU5-4;Q96PU5-7	342;221;334	Q96PU5	Q96PU5	E3 ubiquitin-protein ligase NEDD4-like	1	4390
-0.174149	-0.139731	0.065885	HNRNPA2B1	344	S	GPYGGGNYGPGGSGGSGGYGGRSRY______	2	0.955832	1.09279e-113	229.91	226.05	204.34	-0.99697	3202500000	1574800000	1627700000	P22626;P22626-2	344;332	P22626	P22626	Heterogeneous nuclear ribonucleoproteins A2/B1	1	1222
0.0885487	0.0722553	0.066062	EEF1G	43	T	QVRVLSAPPHFHFGQTNRTPEFLRKFPAGKV	4	0.963094	4.50284e-45	140.93	135.16	121.92	0.28772	2817500000	1371400000	1446100000	P26641;P26641-2	43;93	P26641	P26641	Elongation factor 1-gamma	1	1288
0.115832	0.141573	0.066273	ZC3H13	316	S	GRDFERQREKRDKPRSTSPAGQHHSPISSRH	3	0.891563	6.3174e-12	82.177	78.938	82.177	0.97341	2275400000	1173000000	1102400000	Q5T200;Q5T200-2	316;316	Q5T200	Q5T200	Zinc finger CCCH domain-containing protein 13	2	2973
-0.173889	-0.139339	0.066281	DAG1	790	T	YRKKRKGKLTLEDQATFIKKGVPIIFADELD	2	1	3.04288e-09	125.22	110.99	124.16	0.24887	2351700000	1074700000	1277000000	Q14118	790	Q14118	Q14118	Dystroglycan;Alpha-dystroglycan;Beta-dystroglycan	1	2488
0.125254	0.102295	0.066529	EPB41L2	89	T	ISRFIPPWLKKQKSYTLVVAKDGGDKKEPTQ	2	0.960307	0.010577	83.309	53.758	65.719	0.403	15305000000	7515000000	7789700000	O43491;O43491-2;O43491-3;O43491-4	89;89;89;89	O43491;O43491-4	O43491	Band 4.1-like protein 2	1	377;378
-0.211047	-0.168514	0.066561	ITGB5	780	T	RYEMASNPLYRKPISTHTVDFTFNKFNKSYN	3	0.682968	1.75782e-13	108.75	102.45	65.196	-0.019359	1045200000	501080000	544160000	P18084	780	P18084	P18084	Integrin beta-5	1;2	1151
0.197488	0.240367	0.066896	RREB1	1238	S	QGSPPEDKLLRAKRNSYTNCLQKITCPHCPR	2	0.996764	1.24673e-09	130.31	124.41	130.31	0.14027	399810000	194020000	205790000	Q92766;Q92766-2;Q92766-5;Q92766-3	1238;1238;1238;1238	Q92766	Q92766	Ras-responsive element-binding protein 1	1	4058
-0.452649	-0.584097	0.067018	SF3B1	267	T	KIWDPTPSHTPAGAATPGRGDTPGHATPGHG	5	0.975676	2.18378e-40	106.61	104.43	103.43	-0.20109	19953000000	10011000000	9941900000	O75533	267	O75533	O75533	Splicing factor 3B subunit 1	1;2;3	586
0.169284	0.206862	0.067537	RAPGEF6	1494	S	VTSSTEKGLIVYCVTSPKKDDRYREPPPTPP	2	0.987882	2.89983e-07	92.939	87.398	86.214	0.44229	288150000	146870000	141280000	Q8TEU7;Q8TEU7-4	1494;1502	Q8TEU7	Q8TEU7	Rap guanine nucleotide exchange factor 6	1	3908
-0.342762	-0.27011	0.067579	KRT18	15	S	_MSFTTRSTFSTNYRSLGSVQAPSYGARPVS	2	0.999999	8.94056e-88	217.68	210.93	176.56	-0.58375	8147700000	3440200000	4707500000	P05783	15	P05783	P05783	Keratin, type I cytoskeletal 18	1	882
-0.466536	-0.604356	0.067608	ATP2B4	1153	S	SYIKVVKAFHSSLHESIQKPYNQKSIHSFMT	3	0.996068	3.65884e-06	72.898	72.898	72.898	-0.18937	442640000	242360000	200280000	P23634;P23634-6;P23634-7;P23634-8	1153;1117;1105;1141	P23634	P23634	Plasma membrane calcium-transporting ATPase 4	1	1245
0.778881	0.915936	0.06767	RALGAPA1	860	S	ERLRSGNASTMTRRGSSPGSLEIPKDLPDIL	2	0.986799	3.14845e-12	125.67	104.89	57.171	-1.3332	1859800000	900320000	959480000	Q6GYQ0;Q6GYQ0-2;Q6GYQ0-4;Q6GYQ0-7;Q6GYQ0-5;Q6GYQ0-3;Q6GYQ0-6	860;860;860;873;860;907;907	Q6GYQ0	Q6GYQ0	Ral GTPase-activating protein subunit alpha-1	1;2	3117
-0.50539	-0.393087	0.067726	CDK13	1054	S	TIKAPRKDLSLGLDDSRTNTPQGVLPSSQLK	3	0.861061	3.188e-32	115.67	109.67	54.097	1.6639	265800000	125620000	140190000	Q14004;Q14004-2	1054;1054	Q14004	Q14004	Cyclin-dependent kinase 13	1;2	2479
-1.34406	-0.968791	0.067769	HNRNPH1;HNRNPH2	272	S	SDRFGRDLNYCFSGMSDHRYGDGGSSFQSTT;SDRFGRDLNYCFSGMSDHRYGDGGSTFQSTT	2	0.998351	7.56546e-08	101.08	86.992	101.08	0.96315	446300000	222510000	223790000	P31943;P55795	272;272	P31943;P55795	P31943	Heterogeneous nuclear ribonucleoprotein H;Heterogeneous nuclear ribonucleoprotein H, N-terminally processed;Heterogeneous nuclear ribonucleoprotein H2;Heterogeneous nuclear ribonucleoprotein H2, N-terminally processed	1	1389;1856
-0.0723765	-0.0581087	0.067806	DDX42	96	S	EDSSNVDLPYIPAENSPTRQQFHSKPVDSDS	3	0.842891	1.05265e-77	156.48	156.48	156.48	0.50116	9980100000	5075700000	4904300000	Q86XP3	96	Q86XP3	Q86XP3	ATP-dependent RNA helicase DDX42	1	3491
-0.654354	-0.868213	0.067965	ZBTB14	235	T	VESMETPESKDLGSQTPQALTFNDGMSEVKD	2	0.867626	7.42843e-31	133.47	124.31	116.74	-2.9352	172900000	83539000	89358000	O43829	235	O43829	O43829	Zinc finger and BTB domain-containing protein 14	1	421
0.230818	0.188858	0.06808	TUBA1B;TUBA1C	48	S	DGQMPSDKTIGGGDDSFNTFFSETGAGKHVP	2	0.999999	9.25565e-77	193.73	186.15	193.73	0.83646	3130300000	1523500000	1606800000	P68363;P68363-2;Q9BQE3	48;48;48	P68363;Q9BQE3	Q9BQE3	Tubulin alpha-1B chain;Tubulin alpha-1C chain	1	2044;4555
-0.142274	-0.113567	0.068089	RRP1B	513	S	SQSGPSGSHPQGPRGSPTGGAQLLKRKRKLG	1	0.994832	3.35488e-07	129	129	129	0.29019	9168800000	4459700000	4709100000	Q14684;Q14684-2	513;495	Q14684	Q14684	Ribosomal RNA processing protein 1 homolog B	1	2557
-0.377576	-0.295958	0.06834	DDX20	672	S	DSYSSRTSSQSKGNKSYLEGSSDNQLKDSES	2	0.961538	2.76175e-09	109.07	104.09	109.07	-1.0133	218310000	101600000	116720000	Q9UHI6	672	Q9UHI6	Q9UHI6	Probable ATP-dependent RNA helicase DDX20	1	5543
-0.312527	-0.246104	0.068431	SEC16A	1905	S	WDRADSGPTQPPLSLSPAPETKRPGQAAKKE	2	0.949189	6.35281e-09	68.445	45.86	55.247	1.197	5530200000	2414700000	3115500000	O15027;O15027-5;O15027-2;O15027-4;O15027-3	1905;1905;1905;1905;1905	O15027	O15027	Protein transport protein Sec16A	1	251
-0.237745	-0.188021	0.068797	SMARCC2	548	T	VLADTPSGLVPLQPKTPQQTSASQQMLNFPD	2	0.999935	1.35331e-28	142.79	136.43	142.79	-0.55812	751770000	349250000	402520000	Q8TAQ2	548	Q8TAQ2	Q8TAQ2	SWI/SNF complex subunit SMARCC2	1	3841
0.39605	0.478206	0.068976	ARHGAP21	1668	S	FRGKLQEVTKSSRRNSEGSELSCTEGSLTSS	3	0.993415	2.25384e-45	137.82	131.77	130.95	-0.095628	1024200000	492660000	531570000	Q5T5U3	1668	Q5T5U3	Q5T5U3	Rho GTPase-activating protein 21	1	2984
-0.22989	-0.181802	0.068976	DCUN1D5	9	S	_______MPVKKKRKSPGVAAAVAEDGGLKK	2	1	1.32062e-13	100.97	95.297	100.97	0.3539	1322800000	641790000	680990000	Q9BTE7	9	Q9BTE7	Q9BTE7	DCN1-like protein 5	1	4619
0.143132	0.116113	0.069068	MKI67	1207	S	GTPVQKLDLAGTLPGSKRQLQTPKEKAQALE	2	0.999963	6.07667e-17	162.88	145.67	152.88	-0.19429	342860000	155350000	187510000	P46013;P46013-2	1207;847	P46013;P46013-2	P46013	Antigen KI-67	1	1571;1572
-0.126439	-0.100709	0.069075	ERF	327	S	RYLQAHTQSVYNYHLSPRAFLHYPGLVVPQP	3	0.999957	1.52249e-35	138.66	130.91	75.225	-1.0191	698410000	310570000	387840000	P50548;P50548-2	327;252	P50548	P50548	ETS domain-containing transcription factor ERF	1	1705
0.110764	0.0896511	0.069121	SRRM2	2316	T	RTPAALAALSLTGSGTPPTAANYPSSSRTPQ	3	0.980088	2.49555e-46	127.64	127.64	119.61	0.15094	521990000	253870000	268120000	Q9UQ35	2316	Q9UQ35	Q9UQ35	Serine/arginine repetitive matrix protein 2	1;2	5728
-0.0990462	-0.0790197	0.069167	THOC2	1417	S	EPEREQKRRKIDTHPSPSHSSTVKDSLIELK	3	0.994227	4.60763e-10	86.367	86.367	79.195	2.4749	76998000000	37909000000	39089000000	Q8NI27;Q8NI27-2	1417;238	Q8NI27	Q8NI27	THO complex subunit 2	1	3829
-0.274564	-0.35061	0.069186	IRS2	391	S	AAAGARPVSVAGSPLSPGPVRAPLSRSHTLS	2	0.999995	2.92642e-37	179.1	165.8	144.33	0.65561	5413800000	2529300000	2884500000	Q9Y4H2	391	Q9Y4H2	Q9Y4H2	Insulin receptor substrate 2	1;2	5888
-0.589138	-0.782073	0.069997	ALS2	492	S	GGSRRLSLPGLLSQVSPRLLRKAARVKTRTV	3	0.999996	1.30396e-21	133.94	128.78	106.87	0.078382	628330000	333950000	294380000	Q96Q42;Q96Q42-3	492;492	Q96Q42	Q96Q42	Alsin	1;2	4400
-0.358251	-0.462995	0.07006	NDC80	50	S	KEKPTFGKLSINKPTSERKVSLFGKRTSGHG	3	0.903622	1.2256e-05	81.278	71.84	81.278	0.32702	330260000	163130000	167140000	O14777	50	O14777	O14777	Kinetochore protein NDC80 homolog	1	221
-0.0743195	-0.0592169	0.070083	NARG2	416	S	TELETFGVTTTKVSKSPSPASTSTVPNMTDA	2	0.824224	2.55788e-21	101.58	101.58	101.58	-0.39788	2413100000	1198800000	1214300000	Q659A1	416	Q659A1	Q659A1	NMDA receptor-regulated protein 2	1	3068
-0.0993862	-0.0790197	0.070196	KLF3	250	S	PSVIVQPGKRPLPVESPDTQRKRRIHRCDYD	3	0.999933	2.59433e-08	97.797	89.624	81.656	0.072922	1305800000	556520000	749240000	P57682	250	P57682	P57682	Krueppel-like factor 3	1	1881
0.262072	0.320973	0.070662	KIAA0195	445	S	ETVLFFSGKVEPPHSSHEDLTDGLSTRSFCH	3	0.973031	8.39324e-31	130.05	130.05	130.05	0.30303	1339400000	691270000	648110000	Q12767;Q12767-2	445;445	Q12767	Q12767	Uncharacterized protein KIAA0195	1	2296
-0.0151118	-0.012068	0.07067	STRIP1	335	S	LPEDSIKVIRNMRAASPPASASDLIEQQQKR	2	0.999999	5.96177e-40	166.3	160.48	164.69	-0.0039963	10317000000	5171700000	5145600000	Q5VSL9;Q5VSL9-3;Q5VSL9-2	335;71;240	Q5VSL9	Q5VSL9	Striatin-interacting protein 1	1	3020
0.0824301	0.102403	0.0707	RRP8	62	S	LEAASLSQHPPSLCISDSEEEEEERKKKCPK	3	0.999892	2.69287e-71	150.55	150.55	148.14	-0.36906	25649000000	12651000000	12998000000	O43159	62	O43159	O43159	Ribosomal RNA-processing protein 8	1;2	332
-0.497893	-0.383055	0.070846	NAV1	528	S	KGGELKKPISLGHPGSLKKGKTPPVAVTSPI	3	1	3.10988e-09	99.371	99.371	94.71	0.26508	1619600000	851370000	768200000	Q8NEY1;Q8NEY1-3;Q8NEY1-7;Q8NEY1-4;Q8NEY1-5;Q8NEY1-2;Q8NEY1-6	528;528;528;528;137;528;528	Q8NEY1;Q8NEY1-2	Q8NEY1-2	Neuron navigator 1	1	3792;3793
-0.267132	-0.34301	0.070913	IQGAP3	1426	T	CTAQTPEPLRRHRSLTAHSLLPLAEKQRRVL	3	0.803101	6.65639e-11	95.662	95.662	63.462	0.72492	118600000	52082000	66522000	Q86VI3	1426	Q86VI3	Q86VI3	Ras GTPase-activating-like protein IQGAP3	1	3456
-0.264287	-0.340163	0.071647	VIM	26	S	YRRMFGGPGTASRPSSSRSYVTTSTRTYSLG	2	0.891821	3.00266e-13	96.208	89.258	48.376	-0.45392	352400000	205690000	146710000	P08670	26	P08670	P08670	Vimentin	1;2	949
-0.101784	-0.0805212	0.071656	CAMSAP2	600	S	NQSSPDNVTDTKGALSPITDNTEVDTGIHVP	3	0.999	2.70953e-63	135.67	135.67	135.67	0.83456	739970000	356180000	383790000	Q08AD1-3;Q08AD1;Q08AD1-2	600;611;584	Q08AD1-3	Q08AD1-3	Calmodulin-regulated spectrin-associated protein 2	1	2271
-0.091433	-0.115832	0.072009	SF3A2	68	S	SYECKLCLTLHNNEGSYLAHTQGKKHQTNLA	3	0.999892	2.09878e-13	85.881	83.244	85.881	-0.91804	80841000	34519000	46322000	Q15428	68	Q15428	Q15428	Splicing factor 3A subunit 2	1	2679
0.102591	0.127778	0.072076	RIMS1	1677	S	SSLVDPTLTPLTRRASQSSLESSTGPPCIRS	2	0.999947	3.01229e-53	191.73	191.73	177.83	0.70074	16365000000	8325800000	8039700000	Q86UR5;Q86UR5-6;Q86UR5-11;Q86UR5-10;Q86UR5-13;Q86UR5-9;Q86UR5-12;Q86UR5-8;Q86UR5-7;Q86UR5-5;Q86UR5-3;Q86UR5-4	1677;1356;204;745;802;811;997;1276;1327;1460;1466;1526	Q86UR5	Q86UR5	Regulating synaptic membrane exocytosis protein 1	1;2	3445
-0.257908	-0.332278	0.072101	TJP1	1111	S	DKQPYPSRPPFDNQHSQDLDSRQHPEESSER	3	0.999993	1.64388e-38	131.26	126.26	120.42	-0.2373	1533000000	735880000	797080000	Q07157;Q07157-2	1111;1031	Q07157;Q07157-2	Q07157	Tight junction protein ZO-1	1	2243;2244
0.120617	0.0967766	0.072137	MKI67	2231	T	TTKIACRSPQPDPVGTPTIFKPQSKRSLRKA	4	0.90328	6.34579e-21	93.596	93.596	51.758	0.53306	4007400000	1772000000	2235300000	P46013;P46013-2	2231;1871	P46013;P46013-2	P46013	Antigen KI-67	2	1571;1572
-0.118492	-0.15069	0.072385	TP53BP1	265	S	KEQNPPPARSEDMPFSPKASVAAMEAKEQLS	2	1	1.73161e-06	127.17	120.59	127.17	1.3789	135120000	60627000	74494000	Q12888;Q12888-2;Q12888-3	265;270;270	Q12888	Q12888	Tumor suppressor p53-binding protein 1	1	2320
0.187134	0.150513	0.072797	NUP98	681	S	PIPQTPESAGNKHSNSNSVDDTIVALNMRAA	2	0.99998	3.42033e-132	280.32	280.32	280.32	-1.1114	2036500000	996720000	1039700000	P52948;P52948-2;P52948-5;P52948-6;P52948-4;P52948-3	681;664;664;681;664;681	P52948	P52948	Nuclear pore complex protein Nup98-Nup96;Nuclear pore complex protein Nup98;Nuclear pore complex protein Nup96	1	1784
0.358396	0.291398	0.072896	CCDC86	66	S	VQRAGLGSPERPPKTSPGSPRLQQGAGLESP	3	0.795135	2.52518e-13	87.457	87.457	87.319	0.91303	2573800000	1365200000	1208600000	Q9H6F5	66	Q9H6F5	Q9H6F5	Coiled-coil domain-containing protein 86	1;2	4934
0.0617071	0.0491882	0.072915	MYPOP	202	S	CTPQEGGCPRPKERESPPPSALQPVQLPRLA	3	1	5.11414e-46	179.97	179.97	179.97	0.75216	202170000	103030000	99145000	Q86VE0	202	Q86VE0	Q86VE0	Myb-related transcription factor, partner of profilin	1	3455
-0.200283	-0.156397	0.073329	APPL1	410	S	LEAVTPSPSFQQRHESLRPAAGQSRPPTART	4	0.999991	2.74219e-08	68.411	68.411	68.411	0.06226	376840000	222520000	154320000	Q9UKG1	410	Q9UKG1	Q9UKG1	DCC-interacting protein 13-alpha	1	5604
-0.075216	-0.095587	0.073408	SETD2	2080	S	PDKQTQNKEKRKRRSSLSPPSSAYERGTKRP	3	0.974127	5.02131e-13	103.41	103.41	103.41	-0.30868	2770900000	1385400000	1385400000	Q9BYW2	2080	Q9BYW2	Q9BYW2	Histone-lysine N-methyltransferase SETD2	2	4742
-0.456088	-0.604071	0.073458	CEP170	1165	S	LAQPRRTRLGSLSARSDSEATISRSSASSRT	3	0.979814	2.19583e-39	168.3	152.45	150.69	-0.074474	1363600000	653820000	709800000	Q5SW79;Q5SW79-2;Q5SW79-3	1165;1067;1067	Q5SW79	Q5SW79	Centrosomal protein of 170 kDa	1	2960
-1.14242	-0.818851	0.073648	SUPT5H	671	S	NFTVGGFAPMSPRISSPMHPSAGGQRGGFGS	2	0.824173	1.44506e-08	88.311	81.181	78.69	-0.64386	776890000	518230000	258650000	O00267;O00267-2	671;667	O00267	O00267	Transcription elongation factor SPT5	1	136
0.10541	0.0840738	0.073701	INCENP	275	S	AQVSPGPRDSPAFPDSPWRERVLAPILPDNF	4	1	7.63486e-15	131.61	113.37	58.891	-0.12658	2242100000	1092400000	1149600000	Q9NQS7;Q9NQS7-2	275;275	Q9NQS7	Q9NQS7	Inner centromere protein	1;3	5136
-0.0740006	-0.0582473	0.073799	HPS5	601	T	DTCPKEEDTEEEKEVTSPPPEEDRFQELKVA	3	0.654473	1.68328e-06	60.062	53.289	60.062	1.5941	32490000	16236000	16254000	Q9UPZ3;Q9UPZ3-2	601;487	Q9UPZ3	Q9UPZ3	Hermansky-Pudlak syndrome 5 protein	1	5726
-0.201145	-0.156785	0.073843	CD3EAP	136	S	PQQSLSGSPLQPIPASPPPQIPPGLRPRFCA	3	1	7.82909e-78	160.48	160.48	160.48	0.40557	3106900000	1469800000	1637100000	O15446;O15446-2	136;138	O15446	O15446	DNA-directed RNA polymerase I subunit RPA34	1;2	317
0.245861	0.197848	0.073917	ZBTB21	411	S	DDRPQVLQPHRLRSFSASQSTDREGASPVTE	3	0.989162	5.68752e-69	184.47	184.47	101.45	1.2402	1394300000	686660000	707590000	Q9ULJ3;Q9ULJ3-2	411;411	Q9ULJ3	Q9ULJ3	Zinc finger and BTB domain-containing protein 21	1;2	5642
0.0918014	0.0729986	0.074359	SORBS2	373	S	SSTTLTKSFTSSSPSSPSRAKDRESPRSYSS	2	0.886317	7.45128e-19	156.17	148.91	139.58	0.23433	3026000000	1527700000	1498300000	O94875-9;O94875-11;O94875;O94875-7;O94875-12;O94875-4;O94875-10;O94875-5;O94875-3;O94875-2;O94875-8	373;402;302;206;460;420;553;420;374;395;390	O94875-9;O94875-12	O94875-9	Sorbin and SH3 domain-containing protein 2	1	672;673
-1.24376	-0.879	0.074449	CHD1	1687	S	SSGPRSPLDQRSPYGSRSPFEHSVEHKSTPE	3	0.860817	4.62229e-19	103.73	100.3	101.17	-0.28062	4953700000	2835100000	2118600000	O14646	1687	O14646	O14646	Chromodomain-helicase-DNA-binding protein 1	1	203
0.12075	0.151298	0.07452	ARID1A	301	S	TPQPTATPTLNQLLTSPSSARGYQGYPGGDY	3	0.716579	3.66307e-30	90.271	90.271	90.271	-0.90703	34891000	16990000	17901000	O14497;O14497-2	301;301	O14497	O14497	AT-rich interactive domain-containing protein 1A	1	187
0.0299829	0.0237242	0.074534	CENPF	276	S	IGKRDANSSFFDNSSSPHLLDQLKAQNQELR	3	0.9609	9.19488e-46	145.2	145.2	141.48	-0.12362	734870000	341010000	393860000	P49454	276	P49454	P49454	Centromere protein F	1	1656
-0.279231	-0.215617	0.07478	KMT2C	3758	S	KVEGNAVACPVSSAQSPPHSAGAPAAKGDSG	3	0.984111	1.02433e-24	96.842	96.842	96.842	-0.76332	1455100000	735610000	719460000	Q8NEZ4;Q8NEZ4-3;Q8NEZ4-2	3758;3758;2819	Q8NEZ4	Q8NEZ4	Histone-lysine N-methyltransferase 2C	1	3796
0.113967	0.143006	0.0748	KIF3A	687	S	TSKGKARPKTGRRKRSAKPETVIDSLLQ___	2	0.934634	2.10891e-08	85.982	85.982	85.982	1.6989	53162000	30412000	22750000	Q9Y496	687	Q9Y496	Q9Y496	Kinesin-like protein KIF3A	1	5869
0.0501883	0.0633337	0.074809	SUPT20H	437	S	KMSHSSSGSASLSQVSPGKETDQTETVSVQS	3	1	8.54915e-144	284.9	281.35	141.93	0.77614	3783600000	1850100000	1933500000	Q8NEM7;Q8NEM7-2;Q8NEM7-3	437;438;437	Q8NEM7	Q8NEM7	Transcription factor SPT20 homolog	1	3787
-0.192134	-0.248292	0.07488	HNRNPLL	68	S	GGGGGRSFSQPEAGGSHHKVSVSPVVHVRGL	3	0.999977	3.43135e-06	63.614	58.403	63.614	0.66726	166950000	78885000	88068000	Q8WVV9;Q8WVV9-5;Q8WVV9-4;Q8WVV9-2;Q8WVV9-3	68;68;63;68;63	Q8WVV9;Q8WVV9-2	Q8WVV9	Heterogeneous nuclear ribonucleoprotein L-like	1	3962;3963
-1.0318	-0.743644	0.074992	SF3B1	142	T	IISPERLDPFADGGKTPDPKMNARTYMDVMR	3	1	2.10934e-15	86.791	82.987	86.198	0.31548	15892000000	9650100000	6242300000	O75533	142	O75533	O75533	Splicing factor 3B subunit 1	1;2	586
-0.1067	-0.136848	0.075223	TMPO	279	T	TSEHFRIDGPVISESTPIAETIMASSNESLV	3	0.796499	2.83113e-36	114.01	111.69	114.01	0.60851	220520000	103780000	116740000	P42167	279	P42167	P42167	Lamina-associated polypeptide 2, isoforms beta/gamma;Thymopoietin;Thymopentin	1	1527
-0.522489	-0.703101	0.075276	NOTCH2	1804	S	WTQQHLEAADIRRTPSLALTPPQAEQEVDVL	3	0.809132	1.54799e-63	155.15	155.15	138.9	0.45888	196420000	81561000	114860000	Q04721	1804	Q04721	Q04721	Neurogenic locus notch homolog protein 2;Notch 2 extracellular truncation;Notch 2 intracellular domain	1	2208
0.314986	0.253412	0.075533	SRSF7	192	S	RRSRSGSIKGSRYFQSPSRSRSRSRSISRPR	2	0.999231	0.000489982	109.48	101.14	109.48	0.90254	435830000	213280000	222550000	Q16629;Q16629-4	192;192	Q16629	Q16629	Serine/arginine-rich splicing factor 7	1	2762
-0.54886	-0.742351	0.075642	CEP72	311	S	YFTPHPDSMDTEDSASSQKLDLSGEMVPGPL	4	0.837565	2.00633e-53	138.41	133.88	138.41	0.71994	805810000	358180000	447630000	Q9P209	311	Q9P209	Q9P209	Centrosomal protein of 72 kDa	1	5411
-1.09823	-1.63255	0.07568	EIF4ENIF1	946	S	RSGLPHMHSQLEHRPSQRSSSPVGLAKWFGS	5	0.999941	9.5826e-12	75.533	75.533	75.533	-1.1917	78723000	33671000	45052000	Q9NRA8;Q9NRA8-3;Q9NRA8-2	946;947;772	Q9NRA8	Q9NRA8	Eukaryotic translation initiation factor 4E transporter	1	5160
0.200002	0.249891	0.075806	MKI67	2135	S	RPKTPLGKRDIVEELSALKQLTQTTHTDKVP	2	1	2.78056e-07	114.21	91.63	114.21	0.059312	334360000	133730000	200640000	P46013;P46013-2	2135;1775	P46013;P46013-2	P46013	Antigen KI-67	1	1571;1572
-0.152869	-0.197488	0.075963	DOCK7	929	S	EVRSIIGSKGLDRSNSWVNTGGPKAAPWGSN	2	0.996617	6.48049e-10	121.56	110.61	121.56	0.43849	1606400000	803370000	802990000	Q96N67-2;Q96N67-6;Q96N67	929;929;929	Q96N67-2	Q96N67-2	Dedicator of cytokinesis protein 7	1	4368
0.193835	0.154426	0.076049	ATF7IP	899	S	ATRTSLPTVGPSGLYSPSTNRGPIQMKIPIS	2	0.963651	1.44997e-25	110.1	102.78	110.1	0.6293	150550000	78747000	71805000	Q6VMQ6;Q6VMQ6-2;Q6VMQ6-5;Q6VMQ6-4	899;898;898;907	Q6VMQ6	Q6VMQ6	Activating transcription factor 7-interacting protein 1	1	3257
-0.191211	-0.248171	0.076135	RIN1	349	S	PATSPHLGRRRPLLRSMSAAFCSLLAPERQV	2	0.5	9.57039e-12	93.495	90.386	93.495	-1.2223	42383000	22265000	20118000	Q13671;Q13671-2	349;349	Q13671	Q13671	Ras and Rab interactor 1	1	2461
0.537346	0.437604	0.07624	PHKA2	1015	S	INRLRSEMKQMTRRFSADEQFFSVGQAASSS	3	1	1.86521e-53	143.39	140.51	140.74	-1.455	183720000	85139000	98585000	P46019	1015	P46019	P46019	Phosphorylase b kinase regulatory subunit alpha, liver isoform	1	1573
0.241596	0.301248	0.076286	INCENP	899	S	SKPRYHKRTSSAVWNSPPLQGARVPSSLAYS	3	0.999916	3.84151e-08	71.442	65.727	71.442	-1.0138	259050000	150870000	108180000	Q9NQS7;Q9NQS7-2	899;895	Q9NQS7	Q9NQS7	Inner centromere protein	1;2	5136
-0.00550715	-0.0043216	0.076297	THRAP3	624	S	SIFQHIQSAQSQRSPSELFAQHIVTIVHHVK	3	0.832081	1.08621e-26	117.35	117.35	104.3	-0.10341	368450000	169800000	198650000	Q9Y2W1	624	Q9Y2W1	Q9Y2W1	Thyroid hormone receptor-associated protein 3	1	5803
-0.828358	-0.605589	0.076415	FAM117B	307	S	RSKHSSRHHRDKERQSPFHGNHAAINQCQAP	4	1	4.4184e-38	120.92	118.2	73.299	1.8262	379310000	191140000	188180000	Q6P1L5	307	Q6P1L5	Q6P1L5	Protein FAM117B	1	3165
-0.157496	-0.122076	0.076498	SLC9A3R1	2	S	______________MSADAAAGAPLPRLCCL	2	1	5.03943e-08	97.273	92.757	56.29	-0.87905	125620000	70951000	54667000	O14745	2	O14745	O14745	Na(+)/H(+) exchange regulatory cofactor NHE-RF1	1	215
-0.365109	-0.484396	0.07672	SF3B2	780	T	ELRKKKIEEAMDGSETPQLFTVLPEKRTATV	3	0.99804	2.7166e-60	168.35	168.35	152.23	-0.51955	11496000000	4768200000	6727700000	Q13435	780	Q13435	Q13435	Splicing factor 3B subunit 2	1	2406
0.444667	0.546793	0.076958	LSM11	21	S	RGARSAGAGSPARPPSPRLDVSSDSFDPLLA	2	0.999998	1.77983e-09	77.871	68.835	66.448	-0.12576	431320000	185190000	246130000	P83369	21	P83369	P83369	U7 snRNA-associated Sm-like protein LSm11	1;2	2099
0.0635029	0.0806676	0.077293	CD2BP2	194	S	GARGGGKGRKGPGQPSSPQRLDRLSGLADQM	2	0.5	3.88956e-08	79.346	70.064	69.403	-0.65242	10479000000	5357200000	5121500000	O95400	194	O95400	O95400	CD2 antigen cytoplasmic tail-binding protein 2	1	746
-0.162525	-0.125519	0.077452	HUWE1	3927	T	KDEPPPLSPAPLTPATPSSLDPFFSREPSSM	2	0.93205	6.95697e-17	84.362	80.651	84.362	0.36492	438390000	200620000	237770000	Q7Z6Z7;Q7Z6Z7-2;Q7Z6Z7-3	3927;3911;3918	Q7Z6Z7	Q7Z6Z7	E3 ubiquitin-protein ligase HUWE1	3	3407
0.0802483	0.101877	0.077594	SRSF11	207	S	STVDPKLNHVAAGLVSPSLKSDTSSKEIEEA	2	0.990428	5.40996e-30	162.82	162.82	136.66	-0.3172	4264800000	2096900000	2167900000	Q05519;Q05519-2	207;207	Q05519	Q05519	Serine/arginine-rich splicing factor 11	1	2222
-0.614978	-0.848398	0.078044	MTUS1	760	S	PSADRAVSPQRIRRVSSSAGNAAVIKYEEKP	2	0.667358	7.0903e-08	80.596	80.596	80.596	0.17131	195700000	97508000	98193000	Q9ULD2-2	760	Q9ULD2-2	Q9ULD2-2	Microtubule-associated tumor suppressor 1	1	5631
0.0536674	0.0420556	0.078098	CCDC86	18	S	TPLRRSRRLGGLRPESPESLTSVSRTRRALV	3	0.999996	3.71125e-56	200.27	200.27	106.63	0.318	104040000000	51216000000	52826000000	Q9H6F5	18	Q9H6F5	Q9H6F5	Coiled-coil domain-containing protein 86	1;2	4934
-0.768715	-1.08706	0.078121	ARHGEF28	624	S	PAKSESEKYKVSRTFSFLMNRMTSPRNKSKT	2	0.995075	0.00161994	81.972	75.869	81.972	-1.932	23168000	11964000	11204000	Q8N1W1;Q8N1W1-5;Q8N1W1-4;Q8N1W1-3;Q8N1W1-6	624;311;624;624;624	Q8N1W1	Q8N1W1	Rho guanine nucleotide exchange factor 28	1	3638
0.0343565	0.0438987	0.078272	DOCK7	896	S	RSAVRPASLNLNRSRSLSNSNPDISGTPTSP	2	0.966844	7.64406e-92	202.03	194.78	202.03	0.20784	1747700000	815070000	932650000	Q96N67-2;Q96N67-6;Q96N67;Q96N67-3;Q96N67-4;Q96N67-5	896;896;896;896;896;896	Q96N67-2	Q96N67-2	Dedicator of cytokinesis protein 7	1;2	4368
-0.188595	-0.246591	0.078309	SNRK	362	S	TRSASPSNIKAQFRQSWPTKIDVPQDLEDDL	3	0.991406	0.000237	90.005	74.46	46.069	-0.96493	180810000	58116000	122690000	Q9NRH2	362	Q9NRH2	Q9NRH2	SNF-related serine/threonine-protein kinase	1	5169
-0.36576	-0.276794	0.078456	SPECC1	312	S	IDEYKKNIHGNALRTSGSSSSDVTKASLSPD	3	0.63697	1.02512e-08	62.082	53.024	62.082	0.83428	1139200000	599310000	539860000	Q5M775;Q5M775-4;Q5M775-2;Q5M775-5;Q5M775-3	312;231;312;231;231	Q5M775	Q5M775	Cytospin-B	1;2	2945
-0.186246	-0.143002	0.078609	CENPT	188	S	SQEPQGNADASSLTRSLNLTFATPLQPQSVQ	3	0.999995	1.21379e-46	146.39	146.39	96.052	1.1626	189210000	95806000	93403000	Q96BT3;Q96BT3-2	188;188	Q96BT3	Q96BT3	Centromere protein T	1	4172
0.179129	0.141271	0.079006	BOD1L1	800	S	DKTERKSKHRNERKLSVLGKDGKPVSEYIIK	2	1	0.00931257	76.815	40.433	76.815	0.87208	56179000	25013000	31166000	Q8NFC6	800	Q8NFC6	Q8NFC6	Biorientation of chromosomes in cell division protein 1-like 1	1	3802
0.0865121	0.0677422	0.079113	NCL	619	S	RETGSSKGFGFVDFNSEEDAKAAKEAMEDGE	2	1	3.66318e-36	183.7	165.46	108.18	-0.28947	627500000	293880000	333610000	P19338	619	P19338	P19338	Nucleolin	1	1169
0.311038	0.247389	0.079293	LASP1	146	S	MGPSGGEGMEPERRDSQDGSSYRRPLEQQQP	3	0.999976	3.88649e-79	177.82	163.93	177.82	-0.87909	35939000000	17829000000	18110000000	Q14847;Q14847-2;Q14847-3	146;146;90	Q14847	Q14847	LIM and SH3 domain protein 1	1	2578
-0.65649	-0.916553	0.079295	MAP7	291	T	VTPPEGSSRRRIIHGTASYKKERERENVLFL	2	0.499923	0.0285483	44.193	29.562	44.193	-0.36959	81845000	32344000	49501000	Q14244;Q14244-6;Q14244-7;Q14244-3;Q14244-5;Q14244-2;Q14244-4	291;276;313;197;145;254;276	Q14244	Q14244	Ensconsin		2520
-0.226865	-0.29901	0.079341	KIAA1671	1506	S	ASVPWRSHSFCKDRRSGPFVDQLKQCFSRQP	2	1	0.000382108	77.597	66.014	77.597	0.27275	83757000	35544000	48213000	Q9BY89	1506	Q9BY89	Q9BY89	Uncharacterized protein KIAA1671	1	4730
-0.116645	-0.0897694	0.079591	YAP1	251	S	SQSAPVKQPPPLAPQSPQGGVMGGSNSNQQQ	3	1	1.50831e-46	128.71	124.94	128.71	-0.1207	1102600000	530440000	572120000	P46937-5;P46937-3;P46937-6;P46937-7;P46937;P46937-2;P46937-8;P46937-9;P46937-4	251;251;251;251;289;289;289;289;111	P46937-5	P46937-5	Yorkie homolog	1	1595
-0.514017	-0.703632	0.079654	CTAGE5;MIA2	563	S	PPQRQDRFCSNSGRLSGPAELRSFNMPSLDK	2	0.981917	1.76888e-18	129.2	116.53	91.589	0.060739	3506000000	1617100000	1888900000	O15320-7;O15320-2;O15320;O15320-8;O15320-6;O15320-4;O15320-3;O15320-10;O15320-5;O15320-9;Q96PC5	563;592;635;555;560;635;606;623;640;597;1243	O15320-7;Q96PC5	O15320-7	cTAGE family member 5;Melanoma inhibitory activity protein 2	1	296;4382
-0.310969	-0.235237	0.079896	CDC42EP1	19	S	PQGGRGAATMSLGKLSPVGWVSSSQGKRRLT	2	1	1.62919e-13	124.2	116.36	112.03	-1.1222	334210000	162710000	171500000	Q00587;Q00587-2	19;19	Q00587	Q00587	Cdc42 effector protein 1	1	2137
-1.153	-0.802814	0.080069	SF3B1	436	T	YVPIRTPARKLTATPTPLGGMTGFHMQTEDR	3	0.99956	5.31443e-21	113.15	103.46	113.15	-0.69475	1490200000	534700000	955500000	O75533	436	O75533	O75533	Splicing factor 3B subunit 1	1;2	586
-0.043869	-0.0568609	0.080277	SRRM2	421	S	PKSPEKLPQSSSSESSPPSPQPTKVSRHASS	3	0.693755	1.12882e-28	111.64	102.73	111.64	0.70438	743260000	362210000	381060000	Q9UQ35;Q9UQ35-2	421;421	Q9UQ35	Q9UQ35	Serine/arginine repetitive matrix protein 2	2	5728
-0.043869	-0.0568609	0.080277	SRRM2	431	S	SSSESSPPSPQPTKVSRHASSSPESPKPAPA	3	0.919532	1.12882e-28	111.64	102.73	111.64	0.70438	743260000	362210000	381060000	Q9UQ35;Q9UQ35-2	431;431	Q9UQ35	Q9UQ35	Serine/arginine repetitive matrix protein 2	2	5728
-0.0982121	-0.0754641	0.08051	PNISR	211	S	QNRRERPSSFRDRQRSPIALPVKQEPPQIDA	2	1	1.10472e-11	146.08	146.08	111.31	0.37827	2431200000	1252900000	1178300000	Q8TF01;Q8TF01-2	211;211	Q8TF01	Q8TF01	Arginine/serine-rich protein PNISR	1	3913
0.301588	0.378776	0.080515	PHLDB1	578	S	SSGDLRVPVTRERKNSITEISDNEDDLLEYH	3	0.99896	6.05074e-65	200.09	200.09	200.09	-0.020869	426510000	181360000	245150000	Q86UU1;Q86UU1-2;Q86UU1-3	578;578;578	Q86UU1	Q86UU1	Pleckstrin homology-like domain family B member 1	1;2	3449
-0.562836	-0.415001	0.080723	RAPGEF2	960	S	DVAQTGGHKKRVRRSSFLNAKKLYEDAQMAR	2	0.765763	0.00395641	75.819	43.042	75.819	0.32076	282240000	133220000	149020000	Q9Y4G8	960	Q9Y4G8	Q9Y4G8	Rap guanine nucleotide exchange factor 2	1	5887
-0.606825	-0.846393	0.080813	VANGL1	47	T	KSPRNKDGRGSEKSVTIQPPTGEPLLGNDST	3	0.5	8.66833e-36	136.92	134.15	136.92	-0.051818	275460000	118390000	157070000	Q8TAA9;Q8TAA9-2	47;47	Q8TAA9	Q8TAA9	Vang-like protein 1	1	3834
-0.0429174	-0.0330883	0.08083	FAM208B	1025	S	VQTKTGTLQDLIQHGSPINNECHPSLERKDD	3	1	9.10417e-127	243.75	234.97	243.75	0.72637	2159700000	1050700000	1109000000	Q5VWN6	1025	Q5VWN6	Q5VWN6	Protein FAM208B	1	3041
-0.129182	-0.0988237	0.081073	ARGLU1	76	S	TNTAVSRRERDRERASSPPDRIDIFGRTVSK	3	1	3.01857e-15	114.55	110.13	114.55	0.037452	134830000	71018000	63815000	Q9NWB6;Q9NWB6-2	76;76	Q9NWB6	Q9NWB6	Arginine and glutamate-rich protein 1	1;2	5272
-0.0834317	-0.108892	0.081105	UBTF	201	T	LIQNAKKSDIPEKPKTPQQLWYTHEKKVYLK	3	1	8.2751e-25	155.43	145.59	134.04	-0.39966	854750000	434170000	420590000	P17480-2;P17480	201;201	P17480-2	P17480-2	Nucleolar transcription factor 1	1	1134
0.0714881	0.0918787	0.081249	PARN	572	S	SFTAPSTVGKRNLSPSQEEAGLEDGVSGEIS	3	0.725002	1.43999e-131	201.27	201.27	201.27	-0.098606	2673300000	1333600000	1339700000	O95453;O95453-4;O95453-2;O95453-3	572;397;511;526	O95453	O95453	Poly(A)-specific ribonuclease PARN	2	752
0.130667	0.101815	0.081729	SRRM1	775	S	AAKKPPAPPSPVQSQSPSTNWSPAVPVKKAK	3	0.997128	2.70291e-55	146.7	141.6	105.71	-1.0218	70363000000	34434000000	35929000000	Q8IYB3;Q8IYB3-2	775;773	Q8IYB3	Q8IYB3	Serine/arginine repetitive matrix protein 1	1;2;3;4	3601
0.0610158	0.0472489	0.081995	RAB11FIP1	202	S	DTASAIIPSTTPSVDSDDESVVKDKKKKSKI	3	0.989797	4.48263e-71	147.35	147.35	134.98	0.031416	4388400000	2044800000	2343600000	Q6WKZ4;Q6WKZ4-3;Q6WKZ4-2	202;202;54	Q6WKZ4	Q6WKZ4	Rab11 family-interacting protein 1	1;2	3261
-0.218733	-0.165558	0.082001	ZNF281	651	S	HTSGEHSELVQEENLSPGTQTPSNDKASMLQ	3	0.992551	5.66859e-59	144.26	144.26	144.26	0.59394	561160000	259140000	302020000	Q9Y2X9;Q9Y2X9-2	651;615	Q9Y2X9	Q9Y2X9	Zinc finger protein 281	1	5807
-0.843215	-0.601696	0.082066	SF3B1	227	T	PKKLSSWDQAETPGHTPSLRWDETPGRAKGS	2	0.987395	5.90488e-39	166.98	158.32	124.7	-1.1152	10352000000	5358100000	4993500000	O75533	227	O75533	O75533	Splicing factor 3B subunit 1	2	586
-0.41598	-0.567448	0.082149	SBNO1	214	S	EGARMWINDMKMRSFSPTMKVPVVKEDDEPE	2	0.99772	0.00213691	96.668	89.438	96.668	-0.25726	537410000	328240000	209170000	A3KN83;A3KN83-3;A3KN83-2;A3KN83-4	214;212;213;213	A3KN83	A3KN83	Protein strawberry notch homolog 1	1	17
-0.0107156	-0.0139267	0.082155	ZNF335	1153	S	ARAPTQTPTQTIILNSDDETLATLHTALQSS	4	0.998896	1.62057e-130	195.42	195.42	135.88	-0.032508	1348800000	670840000	678000000	Q9H4Z2;Q9H4Z2-2	1153;998	Q9H4Z2	Q9H4Z2	Zinc finger protein 335	1	4917
0.349705	0.4395	0.082177	LYSMD2	29	S	GPRAPRPSAPSPPPRSRSGSESEEAELSLSL	3	0.999997	1.12561e-12	102.57	96.167	102.57	0.82555	1469200000	707030000	762140000	Q8IV50	29	Q8IV50	Q8IV50	LysM and putative peptidoglycan-binding domain-containing protein 2	1;2	3526
0.021764	0.0282192	0.082462	MLF2	238	S	RAEGPPRLAIQGPEDSPSRQSRRYDW_____	2	0.934484	1.19485e-15	130.01	102.43	128.74	0.35498	4550800000	2291300000	2259500000	Q15773	238	Q15773	Q15773	Myeloid leukemia factor 2	1	2724
-0.0684682	-0.0896338	0.082489	NFRKB	226	S	DEEDLSSWLPSSPARSPSPAVPLRVVPTLST	2	0.631522	0.00368584	47.187	36.185	47.187	-0.32905	245060000	118570000	126500000	Q6P4R8;Q6P4R8-3;Q6P4R8-2	226;226;251	Q6P4R8	Q6P4R8	Nuclear factor related to kappa-B-binding protein	1	3182
0.444031	0.353082	0.08251	SRSF10	156	S	SYSPRNSRPTGRPRRSRSHSDNDRPNCSWNT	4	0.588468	6.90476e-74	173.25	173.25	173.25	0.08567	568040000	235250000	332800000	O75494-3;O75494-6	156;155	O75494-3	O75494-3	Serine/arginine-rich splicing factor 10	1	578
0.491699	0.611513	0.082531	LRRFIP2	328	S	ASATTPLSGNSSRRGSGDTSSLIDPDTSLSE	2	0.993762	7.12504e-84	191.97	172.62	179.54	0.22128	7436800000	3938600000	3498200000	Q9Y608;Q9Y608-4	328;96	Q9Y608	Q9Y608	Leucine-rich repeat flightless-interacting protein 2	1	5950
-0.215077	-0.162468	0.082668	NELFB	557	S	SQLGEKLEQLDHRKPSPAQAAETPALELPLP	3	0.992816	8.03597e-43	124.82	124.82	124.82	-1.1437	68576000	37337000	31239000	Q8WX92	557	Q8WX92	Q8WX92	Negative elongation factor B	1	3977
-0.186048	-0.247198	0.082927	FAM83G	650	S	EQVANGPTPPPRRQLSAPHITRGTFVGPQGG	3	0.999995	6.81332e-05	72.891	58.808	72.891	-0.031855	1543200000	773610000	769580000	A6ND36;A6ND36-2	650;402	A6ND36	A6ND36	Protein FAM83G	1	25
-0.583679	-0.425781	0.08304	ZC3HAV1	273	T	QEFLASASASAERSCTPSPDQISHRASLEDA	2	0.964769	7.6282e-09	100.93	94.783	82.925	1.2828	719610000	417720000	301890000	Q7Z2W4;Q7Z2W4-2;Q7Z2W4-3	273;273;273	Q7Z2W4;Q7Z2W4-3	Q7Z2W4	Zinc finger CCCH-type antiviral protein 1	1;3	3360;3361
0.133958	0.1721	0.083074	ANAPC4	777	S	EEASNKPVKIKEEVLSESEAENQQAGAAALA	3	1	1.16514e-58	144.24	144.24	57.932	0.32492	4312400000	2144900000	2167400000	Q9UJX5;Q9UJX5-3	777;778	Q9UJX5	Q9UJX5	Anaphase-promoting complex subunit 4	1;2	5587
-0.07268	-0.0554733	0.083152	WASF2	293	S	VDNQRGSGLAGPKRSSVVSPSHPPPAPPLGS	3	0.753926	6.64771e-42	128.37	128.37	128.37	-0.42485	960400000	453230000	507170000	Q9Y6W5	293	Q9Y6W5	Q9Y6W5	Wiskott-Aldrich syndrome protein family member 2	1;2	5998
0.353888	0.279021	0.083255	SRRM1	391	S	KRTSSPPRKTRRLSPSASPPRRRHRPSPPAT	3	0.702746	4.36649e-05	68.972	68.972	68.972	-0.048729	1004200000	286410000	717760000	Q8IYB3;Q8IYB3-2	391;390	Q8IYB3	Q8IYB3	Serine/arginine repetitive matrix protein 1	2	3601
0.1333	0.171401	0.083333	MDM4	367	S	KENEGNDVPDCRRTISAPVVRPKDAYIKKEN	2	0.989471	5.3853e-05	71.176	60.889	71.176	0.37798	178160000	94763000	83398000	O15151;O15151-5;O15151-4	367;317;41	O15151	O15151	Protein Mdm4	1	275
0.513592	0.639332	0.083526	SEC22B	137	S	TKKLYIDSCARRNLGSINTELQDVQRIMVAN	2	1	3.57398e-26	133.23	105.8	133.23	0.54699	766460000	215210000	551250000	O75396	137	O75396	O75396	Vesicle-trafficking protein SEC22b	1	563
-0.157447	-0.119157	0.083562	FYTTD1	16	S	MNRFGTRLVGATATSSPPPKARSNENLDKID	2	0.951546	5.67167e-18	144.73	140.18	142.45	1.3985	867640000	435680000	431960000	Q96QD9;Q96QD9-4	16;16	Q96QD9	Q96QD9	UAP56-interacting factor	1	4405
0.315914	0.247714	0.084181	CDK13	383	S	PSYSRHSSYERGGDVSPSPYSSSSWRRSRSP	2	0.99762	4.31932e-18	124.29	121.72	124.29	0.10744	989110000	485920000	503190000	Q14004;Q14004-2	383;383	Q14004	Q14004	Cyclin-dependent kinase 13	1	2479
0.0514416	0.0669109	0.084396	AHCTF1	1541	S	EKLEAQDSGEEARNLSFNELYPSGTLKLQYN	2	1	3.14406e-26	155.79	149.22	136.26	0.23237	2184200000	1053100000	1131100000	Q8WYP5;Q8WYP5-2;Q8WYP5-3	1541;1576;1550	Q8WYP5	Q8WYP5	Protein ELYS	1	3998
-0.222549	-0.298658	0.084479	PIK3C2A	338	S	VNGKSLSVATVTRSQSLNIRTTQLAKAQGHI	2	0.999993	0.00127234	110.41	61.311	110.41	-0.06012	860420000	409730000	450690000	O00443;O00443-2	338;338	O00443	O00443	Phosphatidylinositol 4-phosphate 3-kinase C2 domain-containing subunit alpha	1	156
-0.580289	-0.819668	0.08464	SRSF10	106	S	KTPNQMKAKEGRNVYSSSRYDDYDRYRRSRS	3	0.861487	2.76659e-17	136.63	109.6	87.647	0.18821	680360000	305800000	374560000	O75494-3;O75494-6;O75494;O75494-4;O75494-5;O75494-2	106;106;106;106;106;106	O75494-3	O75494-3	Serine/arginine-rich splicing factor 10	1	578
-0.308716	-0.419431	0.084832	SNRNP70	226	S	SGRDDTSRYDERPGPSPLPHRDRDRDRERER	3	0.999999	2.90298e-10	104.78	104.78	71.592	-1.0549	42591000000	21789000000	20802000000	P08621;P08621-4	226;130	P08621	P08621	U1 small nuclear ribonucleoprotein 70 kDa	1	947
-0.36201	-0.267716	0.084996	WNK1	170	S	TVPSSTSKDRPVSQPSLVGSKEEPPPARSGS	2	0.989336	8.95145e-09	90.348	85.999	74.732	0.68979	346260000	162610000	183650000	Q9H4A3;Q9H4A3-5;Q9H4A3-2;Q9H4A3-6;Q9H4A3-7	170;170;170;170;170	Q9H4A3	Q9H4A3	Serine/threonine-protein kinase WNK1	1	4901
-0.106296	-0.0803848	0.085076	ZFX;ZFY;ZNF711	771	T	TTDASGFKRHVISIHTKDYPHRCEYCKKGFR	3	0.999822	2.72261e-05	106.67	73.668	90.697	-0.056403	389780000	197360000	192420000	P17010;P17010-2;P17010-3;P08048;P08048-2;P08048-3;Q9Y462;Q9Y462-2;Q9Y462-3	771;542;810;767;576;690;728;758;774	P17010	P17010	Zinc finger X-chromosomal protein;Zinc finger Y-chromosomal protein;Zinc finger protein 711	1	1122
0.152768	0.197153	0.085151	PFKFB2	483	S	TPLSSSNTIRRPRNYSVGSRPLKPLSPLRAQ	2	0.999997	1.07113e-16	109.96	103.05	107.53	0.18861	14434000000	7154900000	7278800000	O60825	483	O60825	O60825	6-phosphofructo-2-kinase/fructose-2,6-bisphosphatase 2;6-phosphofructo-2-kinase;Fructose-2,6-bisphosphatase	1;2	491
-0.598042	-0.431997	0.085259	SF3B1	273	T	PSHTPAGAATPGRGDTPGHATPGHGGATSSA	4	0.99453	1.15422e-30	99.572	95.606	74.007	-0.29355	25417000000	12442000000	12974000000	O75533	273	O75533	O75533	Splicing factor 3B subunit 1	1;2;3	586
-0.613321	-0.873656	0.085313	FAM122A	189	S	PIPSPTTRFTTRRSQSPINCIRPSVLGPLKR	3	0.999923	2.06594e-13	87.802	87.802	85.013	-0.31704	387210000	180950000	206260000	Q96E09	189	Q96E09	Q96E09	Protein FAM122A	1;2	4213
0.299714	0.233905	0.085354	RAI14	358	S	ADQQDLLSLLQAKVASLTLHNKELQDKLQAK	2	0.993043	0.000754379	61.344	35.332	44.024	-1.1641	290900000	124910000	165980000	Q9P0K7;Q9P0K7-4;Q9P0K7-3;Q9P0K7-2	358;329;350;361	Q9P0K7	Q9P0K7	Ankycorbin	1	5393
-0.319082	-0.434988	0.085363	LLGL2;LLGL1	649	S	LALEGPLSRVKSLKKSLRQSFRRMRRSRVSS	3	1	0.00285347	60.641	49.695	60.641	-0.99022	2289000000	998940000	1290000000	Q6P1M3;Q6P1M3-2;Q15334	649;649;659	Q6P1M3	Q6P1M3	Lethal(2) giant larvae protein homolog 2;Lethal(2) giant larvae protein homolog 1	2	3168
-0.0701484	-0.0927488	0.085387	FAM160A2	467	S	KFLSLIPRCCRHHAPSPPRPEHASWARGPGS	5	0.999998	2.00085e-11	80.59	76.369	80.316	-0.26469	746650000	427750000	318900000	Q8N612;Q8N612-2;Q8N612-3	467;467;392	Q8N612	Q8N612	FTS and Hook-interacting protein	1	3692
-0.404802	-0.558659	0.085465	EZH2	362	S	PKRPGGRRRGRLPNNSSRPSTPTINVLESKD	4	0.554967	7.60351e-15	84.68	84.68	74.516	-0.2613	2965900000	1577000000	1388900000	Q15910;Q15910-2;Q15910-5;Q15910-3;Q15910-4	362;367;353;323;353	Q15910	Q15910	Histone-lysine N-methyltransferase EZH2	1;2	2738
0.154972	0.119557	0.085508	ATP11A	738	S	LHDVLFELSKTVLRHSGSLTRDNLSGLSADM	2	0.83457	6.18092e-05	66.246	56.242	58.885	0.33018	1381000000	655790000	725200000	P98196	738	P98196	P98196	Probable phospholipid-transporting ATPase IH	1;2	2125
-0.0415062	-0.054779	0.085804	TUBA1B;TUBA4A	340	S	PKDVNAAIAAIKTKRSIQFVDWCPTGFKVGI;PKDVNAAIATIKTKRSIQFVDWCPTGFKVGI	2	1	6.31576e-09	96.208	89.258	96.208	-1.7288	50056000	24299000	25757000	P68363;P68363-2;P68366;P68366-2	340;224;340;325	P68363;P68366	P68363	Tubulin alpha-1B chain;Tubulin alpha-4A chain	1	2044;2045
-0.190602	-0.142609	0.086073	NCOR2	1603	S	SQDRKLTSTPREIAKSPHSTVPEHHPHPISP	5	0.960822	1.34185e-52	154.86	152.91	131.04	0.92666	11013000000	5313400000	5699300000	Q9Y618;Q9Y618-5;Q9Y618-4;Q9Y618-3	1603;1586;1586;1595	Q9Y618	Q9Y618	Nuclear receptor corepressor 2	1	5954
0.138552	0.106467	0.086356	CLDN12	228	S	HPPSMHTYSQPYSARSRLSAIEIDIPVVSHT	2	0.714026	3.31794e-23	122.34	122.34	122.34	2.4845	74315000	41831000	32484000	P56749	228	P56749	P56749	Claudin-12	1	1871
-0.408531	-0.299245	0.086446	HEXIM2	29	S	SPVALEEAKTSGAPGSPQTPPERHDSGGSLP	3	0.904817	1.07489e-19	101.34	94.688	41.89	0.17298	946700000	719320000	227380000	Q96MH2	29	Q96MH2	Q96MH2	Protein HEXIM2	2;3	4358
-0.408531	-0.299245	0.086446	HEXIM2	46	T	QTPPERHDSGGSLPLTPRMESHSEDEDLAGA	3	0.665112	1.4535e-05	45.084	41.909	41.89	0.17298	466380000	239000000	227380000	Q96MH2	46	Q96MH2	Q96MH2	Protein HEXIM2	3	4358
0.16543	0.127337	0.086492	SRRM2	322	S	DAPFSEPGTTSTQRPSSPETATKQPSSPYED	3	0.94512	3.26478e-73	166.93	166.93	138.29	-0.21665	12163000000	6268000000	5895000000	Q9UQ35;Q9UQ35-2;Q9UQ35-3	322;322;226	Q9UQ35	Q9UQ35	Serine/arginine repetitive matrix protein 2	1;2	5728
-0.0320347	-0.0423642	0.086738	TTF1	64	S	ITRRKKRKKDFQHLISSPLKKSRICDETANA	3	0.619062	1.32638e-11	143.05	141.85	68.168	-0.43187	344750000	161400000	183350000	Q15361	64	Q15361	Q15361	Transcription termination factor 1	1	2662
0.118891	0.154715	0.086756	SRRM2	440	S	PQPTKVSRHASSSPESPKPAPAPGSHREISS	3	0.996815	1.18204e-50	169.84	156.41	169.84	-1.1962	4284000000	1901300000	2382600000	Q9UQ35;Q9UQ35-2	440;440	Q9UQ35	Q9UQ35	Serine/arginine repetitive matrix protein 2	1	5728
-0.352732	-0.485736	0.086787	MEX3D	514	S	AAGARRSSGAGTPRHSPTLPEPGGLRLELPL	3	0.885073	2.18304e-06	52.144	50.736	52.144	0.54205	535980000	222500000	313480000	Q86XN8;Q86XN8-2;Q86XN8-3	514;514;514	Q86XN8	Q86XN8	RNA-binding protein MEX3D	2	3489
-0.352732	-0.485736	0.086787	MEX3D	510	T	PGPPAAGARRSSGAGTPRHSPTLPEPGGLRL	3	0.959619	2.18304e-06	52.144	50.736	52.144	0.54205	535980000	222500000	313480000	Q86XN8;Q86XN8-2;Q86XN8-3	510;510;510	Q86XN8	Q86XN8	RNA-binding protein MEX3D	2	3489
-0.305146	-0.225152	0.087109	RALGPS2	308	S	SAASREDLVGPEVGASPQSGRKSVAAEGALL	3	0.999598	2.16168e-28	134.52	130.32	107.41	0.70935	2386400000	1034000000	1352400000	Q86X27;Q86X27-3	308;308	Q86X27	Q86X27	Ras-specific guanine nucleotide-releasing factor RalGPS2	1;2	3481
0.0143553	0.0189219	0.087305	ATXN2	889	S	HKRGPEVTSQGVQTSSPACKQEKDDKEEKKD	2	0.956234	1.3753e-25	114.39	103.04	114.39	-0.4969	11722000000	5526900000	6195100000	Q99700;Q99700-2;Q99700-4;Q99700-5	889;889;889;600	Q99700	Q99700	Ataxin-2	1	4510
-0.30902	-0.423847	0.087327	STON2	281	S	PYNSMGSFKKRDRPKSTLMNFSKVQKLDISS	2	0.954374	0.000448622	107.55	98.656	51.765	-1.0667	266190000	116040000	150150000	Q8WXE9;Q8WXE9-3	281;281	Q8WXE9	Q8WXE9	Stonin-2	1	3983
-0.228047	-0.169284	0.087395	FRMD8	439	S	EDGKGIRRVKPKRTTSFFSRQLSLGQGSYTV	2	0.864389	0.00455359	72.531	55.132	48.948	0.49413	367620000	175840000	191790000	Q9BZ67;Q9BZ67-2;Q9BZ67-3	439;383;405	Q9BZ67	Q9BZ67	FERM domain-containing protein 8	1	4747
-0.156949	-0.211137	0.087436	ATXN1L	361	S	SQDYRVVAAQRKEEPSPLNLSHHTPDHQGEG	4	1	8.60365e-69	179.46	179.46	179.46	-0.13513	1481800000	663780000	818040000	P0C7T5	361	P0C7T5	P0C7T5	Ataxin-1-like	1	975
0.0797024	0.104387	0.087512	RTKN	220	S	ALTGGPKRLATKLSSSLGRSSGRRVRASLDS	2	0.981503	0.0035501	83.948	20.132	83.948	0.31097	215150000	105440000	109710000	Q9BST9;Q9BST9-2;Q9BST9-3	220;207;170	Q9BST9	Q9BST9	Rhotekin	1	4605
-0.193008	-0.260989	0.087618	SHB	310	S	QLYDTPYEPEGQSVDSDSESTVSPRLRESKL	3	0.976392	1.32185e-26	91.151	91.151	91.151	2.4615	28490000	13526000	14964000	Q15464	310	Q15464	Q15464	SH2 domain-containing adapter protein B	1	2685
-0.350614	-0.257131	0.087628	CUX1	1216	S	MKRMEKKAYMKRRHSSVSDSQPCEPPSVGTE	3	0.763691	1.12559e-39	117.56	117.56	117.56	-1.0086	3289000000	1499100000	1789900000	P39880;P39880-6;P39880-4;P39880-5;P39880-2;P39880-3	1216;1058;1114;1160;1194;1227	P39880	P39880	Homeobox protein cut-like 1	1;2	1486
-0.630707	-0.449746	0.087785	SF3B1	129	S	DREDEYKKHRRTMIISPERLDPFADGGKTPD	3	0.999955	2.10934e-15	89.831	84.116	73.294	-0.66088	16126000000	9680000000	6445900000	O75533	129	O75533	O75533	Splicing factor 3B subunit 1	1;2	586
-0.302066	-0.414893	0.087951	MKI67	1131	S	EESMTDEKTTKIACKSPPPESVDTPTSTKQW	3	1	1.35392e-30	128.67	128.67	120.41	0.19734	1800500000	915800000	884720000	P46013;P46013-2	1131;771	P46013;P46013-2	P46013	Antigen KI-67	1	1571;1572
-0.2209	-0.163756	0.087975	HNRNPA2B1	259	S	YNGYGGGPGGGNFGGSPGYGGGRGGYGGGGP	3	1	4.42431e-108	201	196.36	114.08	0.36129	2535700000	1231900000	1303800000	P22626;P22626-2	259;247	P22626	P22626	Heterogeneous nuclear ribonucleoproteins A2/B1	1	1222
0.111165	0.145334	0.087997	IRF2BP2	457	S	KDANQVHSTTRRNSNSPPSPSSMNQRRLGPR	2	0.999215	1.8227e-30	171.26	159.06	171.26	-0.44158	4333600000	2186100000	2147500000	Q7Z5L9;Q7Z5L9-2;Q7Z5L9-3	457;441;33	Q7Z5L9	Q7Z5L9	Interferon regulatory factor 2-binding protein 2	1;2	3397
0.0745054	0.0978415	0.088181	MAST2	1256	S	LLHTSRSLSSLNRSLSSGESGPGSPTHSHSL	3	0.832691	1.09653e-28	111.65	108.68	111.65	1.3359	1032800000	513740000	519100000	Q6P0Q8;Q6P0Q8-2	1256;1163	Q6P0Q8	Q6P0Q8	Microtubule-associated serine/threonine-protein kinase 2	1	3161
0.227371	0.174915	0.088256	ASAP3	286	S	TLQLESREEHLSRKNSGCGYSIHQHQGNKQF	3	0.999905	1.08943e-19	114.3	108.48	114.3	-0.052626	753800000	377900000	375910000	Q8TDY4;Q8TDY4-3	286;277	Q8TDY4	Q8TDY4	Arf-GAP with SH3 domain, ANK repeat and PH domain-containing protein 3	1	3892
-0.105473	-0.141433	0.088317	KMT2C	4267	S	AKNSENKESIPSLPQSPMRETPSKAFHQYSN	3	0.997764	4.46673e-17	91.276	68.691	91.276	0.014829	272140000	135010000	137130000	Q8NEZ4;Q8NEZ4-3;Q8NEZ4-2	4267;4324;3385	Q8NEZ4	Q8NEZ4	Histone-lysine N-methyltransferase 2C	1	3796
-0.552643	-0.395611	0.088851	MAP3K1	275	S	RTVKSESPGVRRKRVSPVPFQSGRITPPRRA	3	0.999352	1.82163e-22	118.24	112.53	117.62	0.93289	488630000	265890000	222750000	Q13233	275	Q13233	Q13233	Mitogen-activated protein kinase kinase kinase 1	2	2376
-0.552643	-0.395611	0.088851	MAP3K1	285	T	RRKRVSPVPFQSGRITPPRRAPSPDGFSPYS	3	0.999884	1.82163e-22	118.24	112.53	117.62	0.93289	488630000	265890000	222750000	Q13233	285	Q13233	Q13233	Mitogen-activated protein kinase kinase kinase 1	2	2376
-0.206029	-0.152378	0.089038	YBX3	2	S	______________MSEAGEATTTTTTTLPQ	3	0.989679	1.61684e-15	74.561	74.561	74.561	0.72427	1945500000	879480000	1066000000	P16989;P16989-3;P16989-2	2;2;2	P16989	P16989	Y-box-binding protein 3	1	1121
0.151729	0.115707	0.08912	SNRK	390	S	DDLTATPLSHATVPQSPARAADSVLNGHRSK	3	0.99099	3.46743e-46	123.86	120.64	89.973	0.76625	1396200000	675790000	720410000	Q9NRH2	390	Q9NRH2	Q9NRH2	SNF-related serine/threonine-protein kinase	1	5169
-0.23399	-0.319849	0.089136	PLA2G4A	727	S	MVESIEYRRQNPSRCSVSLSNVEARRFFNKE	3	0.99678	1.38007e-17	99.957	99.957	99.957	-0.7487	1332400000	665030000	667320000	P47712	727	P47712	P47712	Cytosolic phospholipase A2;Phospholipase A2;Lysophospholipase	1;2	1600
-1.25422	-0.829444	0.089165	POLR2A	1899	S	TTPKYSPTSPTYSPTSPVYTPTSPKYSPTSP	2	0.918194	1.45999e-37	119.45	115.25	71.927	0.20042	744560000	333790000	410770000	P24928	1899	P24928	P24928	DNA-directed RNA polymerase II subunit RPB1	2;3	1255
-0.300946	-0.415326	0.089249	SFPQ	226	T	KMPGGPKPGGGPGLSTPGGHPKPPHRGGGEP	3	0.920688	3.74112e-30	130.36	125.15	71.735	0.36946	52846000000	26700000000	26146000000	P23246;P23246-2	226;226	P23246	P23246	Splicing factor, proline- and glutamine-rich	1	1230
-0.260947	-0.358171	0.089271	SPEN	1140	T	EREDVRKNYCSLRDETPERKSGQEKSHSVNT	3	0.999996	4.13478e-10	103.77	88.494	103.77	-0.24926	709050000	380410000	328640000	Q96T58	1140	Q96T58	Q96T58	Msx2-interacting protein	1	4458
-0.228554	-0.312433	0.089347	ACACA	25	S	PLELNQHSRFIIGSVSEDNSEDEISNLVKLD	2	0.99931	1.19043e-68	178.22	178.22	178.22	1.189	147930000	84559000	63375000	Q13085;Q13085-4	25;62	Q13085	Q13085	Acetyl-CoA carboxylase 1;Biotin carboxylase	1	2348
0.485015	0.614624	0.089391	SRRM1	402	S	RLSPSASPPRRRHRPSPPATPPPKTRHSPTP	3	1	5.22789e-07	79.837	78.457	45.618	-1.878	36698000000	18005000000	18693000000	Q8IYB3	402	Q8IYB3	Q8IYB3	Serine/arginine repetitive matrix protein 1	1;2	3601
-0.297023	-0.410341	0.089669	ZC3HAV1	378	S	TSWTNDQGARRKTVFSPTLPAARSSLGSLQT	2	0.999264	6.02014e-06	95.428	83.509	95.428	0.64527	865020000	366810000	498210000	Q7Z2W4;Q7Z2W4-2;Q7Z2W4-3	378;378;378	Q7Z2W4;Q7Z2W4-3	Q7Z2W4	Zinc finger CCCH-type antiviral protein 1	1	3360;3361
-0.0246926	-0.0329472	0.089676	ZFP36L2	57	S	AAPSSGFAPGFLRRHSASNLHALAHPAPSPG	5	0.985179	6.259e-53	135.91	135.91	124.82	-0.42682	13730000000	6645400000	7085000000	P47974	57	P47974	P47974	Zinc finger protein 36, C3H1 type-like 2	1;2;3	1608
-1.31606	-0.860446	0.090035	SUPT6H	1523	T	FRWFKDHYQDPVPGITPSSSSRTRTPASINA	2	0.995046	1.1405e-32	164.94	153.28	164.94	-0.76926	774350000	408030000	366320000	Q7KZ85;Q7KZ85-2	1523;342	Q7KZ85	Q7KZ85	Transcription elongation factor SPT6	1	3324
-0.473691	-0.340277	0.090043	PFKFB2	493	S	RPRNYSVGSRPLKPLSPLRAQDMQEGAD___	3	0.999872	1.07113e-16	96.708	95.582	84.327	0.92998	1938000000	1016100000	921930000	O60825	493	O60825	O60825	6-phosphofructo-2-kinase/fructose-2,6-bisphosphatase 2;6-phosphofructo-2-kinase;Fructose-2,6-bisphosphatase	1;2	491
-0.193651	-0.264236	0.090115	ABI1	216	S	LEPVKPPTVPNDYMTSPARLGSQHSPGRTAS	3	0.83111	2.9105e-07	59.179	53.216	59.179	0.37262	219820000	92649000	127170000	Q8IZP0;Q8IZP0-3;Q8IZP0-2;Q8IZP0-4;Q8IZP0-5;Q8IZP0-6;Q8IZP0-9;Q8IZP0-12;Q8IZP0-10;Q8IZP0-8;Q8IZP0-7;Q8IZP0-11	216;216;211;216;211;216;216;233;211;216;216;152	Q8IZP0	Q8IZP0	Abl interactor 1	1	3618
-0.197931	-0.145873	0.090277	KIDINS220	1163	S	PRYYPGGSQHLISRPSVKTSLPRDQNNGLEV	3	0.939002	9.52427e-17	97.384	97.384	97.384	0.031731	198450000	97980000	100470000	Q9ULH0;Q9ULH0-4	1163;1163	Q9ULH0	Q9ULH0	Kinase D-interacting substrate of 220 kDa	1	5636
-0.126927	-0.171847	0.090339	NUP214	657	S	SVLPSPSGRSAQGSSSPVPSMVQKSPRITPP	2	0.956381	2.94697e-11	86.8	79.434	77.08	0.55728	3268200000	1535000000	1733200000	P35658;P35658-2;P35658-5;P35658-4;P35658-3	657;646;646;647;658	P35658	P35658	Nuclear pore complex protein Nup214	1	1443
-0.381573	-0.535655	0.090619	MTMR1	39	S	GGRRPPRAAGGATAGSRQPSVETLDSPTGSH	3	0.963531	8.8959e-37	115.24	115.24	115.24	-0.13772	3739700000	1791800000	1947900000	Q13613;Q13613-2	39;39	Q13613	Q13613	Myotubularin-related protein 1	2	2448
0.254352	0.194559	0.090812	SCML1	150	S	ESYSPTLPVSRRENNSPSNLPRPSFCMEEYQ	3	0.812337	9.9135e-10	62.032	62.032	62.032	0.83564	117720000	50928000	66794000	Q9UN30;Q9UN30-1;Q9UN30-2	150;29;123	Q9UN30	Q9UN30	Sex comb on midleg-like protein 1	1	5676
0.207143	0.157834	0.090834	SSFA2	92	S	KIAIWLKDCRTPLGASLDEQSSSTLKGVLVR	2	0.999998	6.46068e-28	140.95	140.95	139.44	0.77652	705600000	335100000	370500000	P28290;P28290-3	92;92	P28290	P28290	Sperm-specific antigen 2	1;2	1311
0.245009	0.318704	0.090842	FOXK2	392	S	AGVLSAHSSGAQTPESLSREGSPAPLEPEPG	4	0.665755	9.39526e-11	53.947	48.937	41.212	-0.86015	4197900000	2434300000	1763700000	Q01167;Q01167-2	392;392	Q01167	Q01167	Forkhead box protein K2	2;3	2151
0.245009	0.318704	0.090842	FOXK2	394	S	VLSAHSSGAQTPESLSREGSPAPLEPEPGAA	4	0.665755	9.39526e-11	53.947	48.937	41.212	-0.86015	4197900000	2434300000	1763700000	Q01167;Q01167-2	394;394	Q01167	Q01167	Forkhead box protein K2	2;3	2151
-0.180512	-0.246591	0.09092	KIAA1671	128	S	LVGQEVGSGEGPRTSSPLFNKAVFLRPSSST	2	0.99811	0.00327262	62.201	53.303	62.201	0.33649	356630000	164830000	191800000	Q9BY89	128	Q9BY89	Q9BY89	Uncharacterized protein KIAA1671	1	4730
-0.040393	-0.0542234	0.090945	GBF1	1318	S	PSYHQNDVSLDRGYTSDSEVYTDHGRPGKIH	2	0.986431	3.10095e-23	136.43	130.22	136.43	-1.1521	52668000000	25250000000	27418000000	Q92538;Q92538-2;Q92538-3	1318;1319;1318	Q92538;Q92538-2;Q92538-3	Q92538-3	Golgi-specific brefeldin A-resistance guanine nucleotide exchange factor 1	1	4010;4011;4012
-0.0658081	-0.0886845	0.09119	KAT7	216	S	ERHFSISGCPLYHNLSADECKVRAQSRDKQI	3	1	6.64554e-29	132.83	126.69	132.83	-0.40284	280260000	116750000	163510000	O95251;O95251-4;O95251-2;O95251-3;O95251-5	216;216;136;77;77	O95251	O95251	Histone acetyltransferase KAT7	1	726
-0.684364	-0.478713	0.091315	SEC16A	19	T	LDRPLSRQNPHDGVVTPAASPSLPQPGLQMP	5	0.883596	4.80248e-16	66.817	66.817	49.863	-0.79795	209910000	120540000	89376000	O15027;O15027-5;O15027-2;O15027-4;O15027-3	19;19;19;19;19	O15027	O15027	Protein transport protein Sec16A	2	251
0.136979	0.103612	0.091317	CEP135	1134	S	LATPPLSSTLRSPSHSPEHRNV_________	4	0.970158	2.35118e-15	86.449	86.449	73.361	1.3872	247770000	125450000	122320000	Q66GS9	1134	Q66GS9	Q66GS9	Centrosomal protein of 135 kDa	2	3070
-0.0690583	-0.0932897	0.091786	SEC16A	1172	S	HRDPYGEEVDRRSVHSEHSARSLHSAHSLAS	4	0.858779	9.64815e-05	58.349	58.349	58.349	0.44174	678050000	327270000	350770000	O15027;O15027-5;O15027-2;O15027-4;O15027-3	1172;1172;1172;1172;1172	O15027	O15027	Protein transport protein Sec16A		251
-0.0690583	-0.0932897	0.091786	SEC16A	1175	S	PYGEEVDRRSVHSEHSARSLHSAHSLASRRS	4	0.944312	9.64815e-05	58.349	58.349	58.349	0.44174	678050000	327270000	350770000	O15027;O15027-5;O15027-2;O15027-4;O15027-3	1175;1175;1175;1175;1175	O15027	O15027	Protein transport protein Sec16A		251
-0.218179	-0.300534	0.091823	PTPN12	449	S	LSFEIKKVPLQEGPKSFDGNTLLNRGHAIKI	2	1	5.03024e-30	202.65	166.24	202.65	-0.56323	1811700000	915710000	896020000	Q05209;Q05209-2;Q05209-3	449;319;330	Q05209	Q05209	Tyrosine-protein phosphatase non-receptor type 12	1	2220
0.137766	0.103999	0.091972	KLF3	101	S	SSHRRASPGLSMPSSSPPIKKYSPPSPGVQP	2	0.91291	2.35843e-11	82.302	82.302	82.302	-0.56951	1813200000	893480000	919700000	P57682;P57682-2	101;101	P57682	P57682	Krueppel-like factor 3	2	1881
0.448267	0.346812	0.092074	ASH1L	1226	S	SDRAEKFCGQKKRRHSFEHVSLIPPETSTVL	4	0.987188	2.79671e-23	91.67	91.67	71.117	0.24411	64672000	31917000	32755000	Q9NR48;Q9NR48-2	1226;1226	Q9NR48	Q9NR48	Histone-lysine N-methyltransferase ASH1L	1	5155
-0.0437203	-0.0589399	0.092101	ATP11C	445	S	DGHKYKGVTQEVDGLSQTDGTLTYFDKVDKN	2	0.997356	5.81334e-77	193.77	193.77	193.77	-0.54934	3394200000	1623300000	1770900000	Q8NB49;Q8NB49-2;Q8NB49-3;Q8NB49-4	445;445;445;445	Q8NB49	Q8NB49	Probable phospholipid-transporting ATPase IG	1	3731
-0.204117	-0.281075	0.092264	DOCK7	1383	S	SCFEYKGKKVFERMNSLTFKKSKDMRAKLEE	2	0.999834	0.00345694	84.615	37.04	84.615	-0.16229	393840000	211160000	182690000	Q96N67-2;Q96N67-6;Q96N67;Q96N67-3;Q96N67-4;Q96N67-5	1383;1383;1383;1352;1352;1352	Q96N67-2	Q96N67-2	Dedicator of cytokinesis protein 7	1	4368
-0.780661	-0.537843	0.092509	DSG2	723	S	QHEMSEMDGRWEEHRSLLSGRATQFTGATGA	3	0.991154	1.35469e-05	78.814	72.04	78.814	-0.023324	314300000	148860000	165440000	Q14126	723	Q14126	Q14126	Desmoglein-2	1	2490
-0.118273	-0.161178	0.092532	RTEL1	847	S	RGLLAALEHSEQRAGSPGEEQAHSCSTLSLL	3	0.998514	1.1663e-07	59.628	59.628	59.628	-0.1535	256370000	127450000	128920000	Q9NZ71;Q9NZ71-5;Q9NZ71-9;Q9NZ71-8;Q9NZ71-4;Q9NZ71-7;Q9NZ71-6;Q9NZ71-2	847;92;624;847;847;871;847;847	Q9NZ71	Q9NZ71	Regulator of telomere elongation helicase 1	1	5357
-0.479351	-0.688941	0.09256	PKP3	92	S	RGTSRGQYHTLQAGFSSRSQGLSGDKTSGFR	3	0.800927	2.18545e-08	83.37	78.076	83.37	-0.28623	74202000	38559000	35643000	Q9Y446;Q9Y446-2	92;107	Q9Y446	Q9Y446	Plakophilin-3	1	5862
0.348572	0.267219	0.09256	HIVEP1	575	T	LPKVVVHHVTVSPLRTDSPKAMDPKPELSSA	3	0.913884	1.68751e-17	99.963	99.963	82.635	1.4874	257900000	115170000	142730000	P15822	575	P15822	P15822	Zinc finger protein 40	1;2	1101
0.0945064	0.125573	0.092606	CDC42EP1	113	S	RMASPPAPSPAPPAISPIIKNAISLPQLNQA	3	0.999813	1.49409e-06	54.675	52.813	52.234	0.0038821	764570000	430800000	333770000	Q00587;Q00587-2	113;113	Q00587	Q00587	Cdc42 effector protein 1	2	2137
-0.226865	-0.165301	0.09279	TCF12	386	S	TGTSQWPRPGGQAPSSPSYENSLHSLQSRME	3	0.935586	5.77433e-45	137.52	133.82	137.52	-1.132	816640000	424770000	391880000	Q99081;Q99081-4;Q99081-2	386;150;216	Q99081	Q99081	Transcription factor 12	1	4465
-0.328236	-0.461109	0.092857	CDR2L	344	S	DPASRHAGNLTLHANSVRKRGMSILREVDEQ	4	0.999999	1.05713e-21	135.08	124.22	91.592	0.75945	569960000	300850000	269110000	Q86X02	344	Q86X02	Q86X02	Cerebellar degeneration-related protein 2-like	1	3479
-0.317517	-0.229219	0.09294	ENSA	43	S	LPERAEEAKLKAKYPSLGQKPGGSDFLMKRL	2	0.999537	0.00605021	69.915	54.977	69.915	0.67363	603150000	327600000	275550000	O43768;O43768-6;O43768-5;O43768-2;O43768-9;O43768-7;O43768-3;O43768-4;O43768-8	43;39;39;43;43;39;43;43;43	O43768	O43768	Alpha-endosulfine	1	410
0.192068	0.145206	0.092949	EPS8L2	463	S	VSPVSRQSIRNSQKHSPTSEPTPPGDALPPV	4	0.765433	3.10696e-91	190.48	186.28	99.396	-0.046545	32824000000	16230000000	16593000000	Q9H6S3;Q9H6S3-3;Q9H6S3-2	463;479;75	Q9H6S3	Q9H6S3	Epidermal growth factor receptor kinase substrate 8-like protein 2	1;2	4942
0.265677	0.347234	0.093173	SLC4A7	251	S	RIPLVRSFADIGKKHSDPHLLERNGILASPQ	3	1	3.13664e-06	105.95	97.206	62.732	-0.83271	3527500000	1552500000	1975000000	Q9Y6M7-13;Q9Y6M7-7;Q9Y6M7-6;Q9Y6M7-3;Q9Y6M7;Q9Y6M7-14;Q9Y6M7-2;Q9Y6M7-9;Q9Y6M7-11;Q9Y6M7-4	251;251;247;152;242;251;242;247;247;152	Q9Y6M7-13	Q9Y6M7-13	Sodium bicarbonate cotransporter 3	1	5988
-0.14358	-0.105276	0.093245	CDK16	12	S	____MDRMKKIKRQLSMTLRGGRGIDKTNGA	2	0.997483	0.00262421	83.081	36.675	74.962	-0.84999	653250000	316270000	336980000	Q00536;Q00536-3;Q00536-2	12;18;86	Q00536	Q00536	Cyclin-dependent kinase 16	1	2134
-0.567489	-0.398898	0.093282	BCAR3	290	S	EGSLTKGRPDVAKRLSLTMGGVQAREQNLPR	2	0.994286	0.000426058	49.17	44.404	49.17	0.29541	97505000	51407000	46098000	O75815;O75815-3	290;199	O75815	O75815	Breast cancer anti-estrogen resistance protein 3	1	614
-0.395644	-0.282973	0.093375	AHNAK	5830	S	GKHGKLKFGTFGGLGSKSKGHYEVTGSDDET	1	1	1.62535e-09	143.55	143.55	143.55	-0.83115	21443000000	10726000000	10717000000	Q09666	5830	Q09666	Q09666	Neuroblast differentiation-associated protein AHNAK	1	2280
-1.07713	-1.77926	0.093492	CSNK1D	401	S	LTGRQDTSRMSTSQNSIPFEHHGK_______	3	0.989953	2.47984e-07	63.691	63.691	63.691	0.36783	313840000	162960000	150880000	P48730-2	401	P48730-2	P48730-2	Casein kinase I isoform delta	1	1631
0.133432	0.177164	0.09376	MRE11A	558	S	DDLMSIDLAEQMANDSDDSISAATNKGRGRG	4	0.96157	4.10762e-41	113.38	113.38	90.448	-1.6614	218420000	96972000	121450000	P49959;P49959-2;P49959-3	558;558;561	P49959	P49959	Double-strand break repair protein MRE11A	1	1694
-0.335808	-0.47415	0.093872	MYO1E	987	S	VPYPHAPGSQRSNQKSLYTSMARPPLPRQQS	3	0.999845	2.12113e-16	129.01	121.29	128.85	-0.32828	942060000	495030000	447030000	Q12965	987	Q12965	Q12965	Unconventional myosin-Ie	1	2333
1.57952	1.88076	0.09389	SYNPO	894	S	ICPRGWNGSLRLKRGSLPAEASCTT______	2	0.999997	8.67651e-09	104.26	104.26	104.26	-1.775	260060000	98401000	161650000	Q8N3V7-2	894	Q8N3V7-2	Q8N3V7-2	Synaptopodin	1	3660
-0.509594	-0.359521	0.09392	RPL24	83	T	QKKRTRRAVKFQRAITGASLADIMAKRNQKP	2	0.999848	1.6231e-08	90.348	78.08	66.809	-0.14911	371660000	174990000	196670000	P83731	83	P83731	P83731	60S ribosomal protein L24	1	2101
-0.13519	-0.0989585	0.093969	NPM1	137	S	DAESEDEEEEDVKLLSISGKRSAPGGGSKVP	2	0.99816	0.00330872	82.287	25.855	78.149	-0.037106	6485100000	3259600000	3225500000	P06748;P06748-2;P06748-3	137;137;137	P06748	P06748	Nucleophosmin	1	898
-0.114504	-0.156785	0.094044	MLK4	514	S	KFKRSRLKLKDGHRISLPSDFQHKITVQASP	4	0.999899	1.58245e-09	76.526	73.288	75.143	-0.32996	1479900000	718600000	761280000	Q5TCX8;Q5TCX8-2	514;514	Q5TCX8	Q5TCX8	Mitogen-activated protein kinase kinase kinase MLK4	1	3006
-0.0723463	-0.0985544	0.09414	LMNA	301	S	GAAHEELQQSRIRIDSLSAQLSQLQKQLAAK	3	0.91028	1.14288e-14	104.45	92.532	104.45	-0.75092	99224000	45070000	54154000	P02545;P02545-3;P02545-6;P02545-5;P02545-4;P02545-2	301;301;301;202;189;301	P02545;P02545-2	P02545	Prelamin-A/C;Lamin-A/C	1	838;839
-0.286938	-0.206768	0.094297	SOCS6	18	S	KISLKTLRKSFNLNKSKEETDFMVVQQPSLA	2	0.995987	7.09242e-38	125	125	114.01	-0.011017	739220000	295550000	443660000	O14544	18	O14544	O14544	Suppressor of cytokine signaling 6	1	192
-0.700708	-0.483468	0.094382	SF3B1	296	T	HGGATSSARKNRWDETPKTERDTPGHGSGWA	3	0.999997	6.06258e-06	96.059	91.154	96.059	-1.2414	175630000	113250000	62383000	O75533	296	O75533	O75533	Splicing factor 3B subunit 1	1	586
-0.169923	-0.234747	0.094464	LMO7	1159	S	TPLHNDNSWIRQRSASVNKEPVSLPGIMRRG	2	0.81284	3.86077e-17	101.17	101.17	84.249	0.91221	1631300000	704160000	927120000	Q8WWI1-3;Q8WWI1;Q8WWI1-2;Q8WWI1-4;Q8WWI1-5	1159;1493;1493;1493;1208	Q8WWI1-3	Q8WWI1-3	LIM domain only protein 7	1	3969
-0.128456	-0.176578	0.094638	RFX1	159	S	RLLVQTSVQAKPGHVSPLQLTNIQVPQQALP	2	0.999999	3.37757e-91	191.59	191.59	185.44	-0.17354	790830000	411230000	379600000	P22670	159	P22670	P22670	MHC class II regulatory factor RFX1	1	1223
-0.0312973	-0.0425042	0.094764	CHAMP1	459	S	GSPDLWKLSPDQRKTSPASLDFPESQKSSRG	2	0.499999	4.99836e-12	111.79	111.79	111.79	-0.26077	3440700000	1646400000	1794200000	Q96JM3	459	Q96JM3	Q96JM3	Chromosome alignment-maintaining phosphoprotein 1	1	4323
-0.0312973	-0.0425042	0.094764	CHAMP1	458	T	SGSPDLWKLSPDQRKTSPASLDFPESQKSSR	2	0.499999	4.99836e-12	111.79	111.79	111.79	-0.26077	3440700000	1646400000	1794200000	Q96JM3	458	Q96JM3	Q96JM3	Chromosome alignment-maintaining phosphoprotein 1	1	4323
-0.0797067	-0.109026	0.09506	DCP1A	319	S	EKHAPTYTIPLSPVLSPTLPAEAPTAQVPPS	3	0.995441	1.61692e-62	133.25	133.25	133.25	1.1802	1484200000	724250000	759990000	Q9NPI6;Q9NPI6-2	319;281	Q9NPI6	Q9NPI6	mRNA-decapping enzyme 1A	2	5113
-0.118821	-0.0867838	0.095076	FCHO2	391	S	ELKVSIGNITLSPAISRHSPVQMNRNLSNEE	3	0.987158	4.44653e-61	161.51	161.51	161.51	-1.524	2248100000	1107900000	1140200000	Q0JRZ9;Q0JRZ9-3	391;358	Q0JRZ9	Q0JRZ9	FCH domain only protein 2	1;2	2281
-0.359694	-0.256528	0.095167	ZNF318	698	S	HSNTHSPEVSHPHPPSPVDPYLLTKNSPPFL	4	0.988691	2.01983e-19	83.36	81.207	83.36	0.0060325	1743600000	909700000	833860000	Q5VUA4;Q5VUA4-2	698;698	Q5VUA4	Q5VUA4	Zinc finger protein 318	1;2	3033
0.325732	0.246977	0.095606	SLX4	1315	T	EGNEVAQKFSVIRPQTPPPQTPSSCLTPVSP	4	0.999035	3.39998e-38	119.7	109.62	117.29	0.16757	1057700000	632120000	425590000	Q8IY92;Q8IY92-2	1315;1003	Q8IY92	Q8IY92	Structure-specific endonuclease subunit SLX4	2	3599
0.409255	0.312151	0.095889	TMEM209	248	S	EDYMTDLRTLDTFLRSEEEKQHRVKLGSPDS	2	0.999998	4.42095e-16	132.63	122.74	132.63	-0.84756	196570000	88740000	107830000	Q96SK2-3;Q96SK2-2;Q96SK2	248;247;248	Q96SK2-3	Q96SK2-3	Transmembrane protein 209	1	4445
-0.236062	-0.169925	0.096025	MKL2	846	S	PLPSLQNGPNTPNKPSSPPPPQQFVVQHSLF	3	0.539576	1.11391e-23	98.84	90.556	98.84	0.32143	31806000	17059000	14747000	Q9ULH7;Q9ULH7-4;Q9ULH7-5	846;807;857	Q9ULH7	Q9ULH7	MKL/myocardin-like protein 2	1	5638
-0.871363	-0.585732	0.096069	EHMT2	232	S	LGKVTSDLAKRRKLNSGGGLSEELGSARRSG	2	1	6.23919e-23	135.81	130.44	135.81	0.69947	264900000	135620000	129280000	Q96KQ7-2;Q96KQ7	232;232	Q96KQ7-2	Q96KQ7-2	Histone-lysine N-methyltransferase EHMT2	1	4342
0.191057	0.254066	0.096348	ZCCHC7	226	T	SISDKDIEAQIANNRTPGRWTQRYYSANKNI	3	1	0.000493328	44.391	44.391	44.391	1.1726	232640000	114870000	117760000	Q8N3Z6	226	Q8N3Z6	Q8N3Z6	Zinc finger CCHC domain-containing protein 7	1	3662
-0.0966223	-0.0703892	0.096454	ELAVL2	221	S	PSQKTNQAILSQLYQSPNRRYPGPLAQQAQR	2	1	3.96645e-65	221.37	221.37	221.37	0.31475	701020000	351050000	349970000	Q12926;Q12926-2	221;221	Q12926	Q12926	ELAV-like protein 2	1	2328
0.136848	0.183212	0.096568	GAS2L1	297	S	RPPQPRVCTFSPQRVSPTTSPRPASPVPGSE	3	0.914193	6.97177e-34	131.31	131.31	131.31	0.19177	7663700000	3688800000	3974900000	Q99501;Q99501-4;Q99501-2	297;297;297	Q99501	Q99501	GAS2-like protein 1	1;2	4477
-0.14272	-0.103397	0.096792	FLCN	571	S	GLSKTYKSHLMSTVRSPTASESRN_______	3	0.931032	2.48275e-19	126.91	110.9	110.38	-1.3043	475480000	196220000	279250000	Q8NFG4	571	Q8NFG4	Q8NFG4	Folliculin	1	3805
-0.131835	-0.182692	0.096814	DNAJC6	112	S	FLDSRHLDHYTVYNLSPKSYRTAKFHSRVSE	3	0.999999	7.54587e-14	127.66	127.66	127.66	0.27247	84641000	46657000	37984000	O75061;O75061-4;O75061-2;O75061-3	112;99;169;99	O75061	O75061	Putative tyrosine-protein phosphatase auxilin	1	513
-0.138267	-0.191815	0.096871	MKI67IP	230	S	KKVSGTLDTPEKTVDSQGPTPVCTPTFLERR	2	0.995097	2.12964e-42	154.17	145.76	153.82	-2.2827	2685800000	1288700000	1397000000	Q9BYG3	230	Q9BYG3	Q9BYG3	MKI67 FHA domain-interacting nucleolar phosphoprotein	2;3	4735
-0.364626	-0.523462	0.096939	INTS1	104	S	LGRLAEAAVAEKRAISPSIKEPSVVPIEVLP	2	0.846487	0.0144881	51.979	27.513	51.979	-0.00079178	1091300000	555600000	535730000	Q8N201	104	Q8N201	Q8N201	Integrator complex subunit 1	1	3640
-0.111212	-0.153805	0.097044	TJP2	986	S	AQMRRAASSDQLRDNSPPPAFKPEPPKAKTQ	3	1	3.68119e-17	129.34	126.14	64.705	-0.57849	16934000000	8313400000	8620200000	Q9UDY2;Q9UDY2-3;Q9UDY2-7	986;963;1017	Q9UDY2	Q9UDY2	Tight junction protein ZO-2	1;2	5498
-0.22776	-0.163499	0.097046	SLC39A3	158	S	GHALYVEPHGHGPSLSVQGLSRASPVRLLSL	4	0.886685	1.74694e-29	115.79	114.1	55.662	-0.33416	142320000	73178000	69139000	Q9BRY0	158	Q9BRY0	Q9BRY0	Zinc transporter ZIP3	1	4589
-0.161266	-0.224781	0.097299	PRR12	1061	S	PPPPAPASEPKGGLTSPIFCSTKPKKLLKTS	2	0.984778	5.86212e-05	59.709	41.296	57.414	1.6814	66338000	31845000	34494000	Q9ULL5-3;Q9ULL5;Q9ULL5-2	1061;240;240	Q9ULL5-3	Q9ULL5-3	Proline-rich protein 12	1	5648
0.178364	0.132863	0.097304	SMARCAD1	152	S	TMARRNDDISELEDLSELEDLKDAKLQTLKE	2	1	3.9999e-113	249.29	177.44	155.87	0.78842	531120000	478170000	52953000	Q9H4L7;Q9H4L7-2	152;152	Q9H4L7	Q9H4L7	SWI/SNF-related matrix-associated actin-dependent regulator of chromatin subfamily A containing DEAD/H box 1	1	4914
0.242328	0.321658	0.097614	CIC	1373	S	RFAELPEFRPEEVLPSPTLQSLATSPRAILG	3	0.988613	1.14293e-42	122.81	119.95	100.17	-0.98484	695290000	323510000	371780000	Q96RK0	1373	Q96RK0	Q96RK0	Protein capicua homolog	2	4416
-0.415134	-0.602742	0.097644	WIPF1	340	S	SSGNDETPRLPQRNLSLSSSTPPLPSPGRSG	2	0.999813	2.72719e-39	166.3	166.3	136.96	0.92802	715990000	312150000	403830000	O43516;O43516-2;O43516-3	340;340;340	O43516	O43516	WAS/WASL-interacting protein family member 1	1	380
-0.289774	-0.412511	0.097844	PCDH7	1011	S	YKSSSPLPTVQLHPQSPTAGKKHQAVQDLPP	3	0.963284	5.84577e-57	186.06	180.45	104.67	0.028383	8111700000	3815300000	4296400000	O60245;O60245-2	1011;1011	O60245	O60245	Protocadherin-7	1;2	438
-0.0509656	-0.0701146	0.09786	ASH1L	1170	S	SKGRRRLSPPTLLPNSPSHLSELTSLKEATP	3	0.99363	1.69831e-99	231.16	228.8	195.89	-0.18938	780900000	376810000	404090000	Q9NR48;Q9NR48-2	1170;1170	Q9NR48	Q9NR48	Histone-lysine N-methyltransferase ASH1L	1;2	5155
-0.0245312	-0.033652	0.098038	PHF6	156	S	ADLEESFNEHELEPSSPKSKKKSRKGRPRKT	3	0.957289	8.15601e-84	188.16	181.87	188.16	-0.80558	15650000000	7498500000	8151500000	Q8IWS0-2	156	Q8IWS0-2	Q8IWS0-2	PHD finger protein 6	1	3556
-0.0427243	-0.0311129	0.098084	ATXN2L	558	S	EELRKFGAQFKLQPSSSPENSLDPFPPRILK	2	0.681093	8.86957e-31	146.78	137.21	146.78	0.72926	2346100000	1027900000	1318200000	Q8WWM7;Q8WWM7-6;Q8WWM7-8;Q8WWM7-5;Q8WWM7-4;Q8WWM7-9;Q8WWM7-2;Q8WWM7-3	558;558;558;558;558;558;558;558	Q8WWM7	Q8WWM7	Ataxin-2-like protein	1	3972
0.0526941	0.0716941	0.098509	NUP214	1045	S	PHAAPFAKSHLVHGSSPGVMGTSVATSASKI	3	0.857032	6.60208e-29	109.23	109.23	109.23	-0.25311	237030000	110900000	126130000	P35658;P35658-2;P35658-5;P35658-4;P35658-3	1045;1034;1034;1035;1046	P35658	P35658	Nuclear pore complex protein Nup214	1	1443
-0.021614	-0.0297002	0.098653	EIF2S2	111	T	EGVKDLKIESDVQEPTEPEDDLDIMLGNKKK	2	0.999992	2.97437e-38	126.32	126.32	126.32	0.44097	11484000000	5651300000	5832900000	P20042	111	P20042	P20042	Eukaryotic translation initiation factor 2 subunit 2	1	1183
-0.106467	-0.148088	0.098879	MPST	15	S	_MAEPGSRESETRARSPSVAAMASPQLCRAL	2	0.999629	6.16842e-40	172.99	169.91	109.37	-0.76656	5253900000	2662900000	2591000000	P25325-2	15	P25325-2	P25325-2	3-mercaptopyruvate sulfurtransferase	1	1261
0.090718	0.0666994	0.098939	PUF60	189	S	NSVMLGGRNIKVGRPSNIGQAQPIIDQLAEE	3	1	5.31604e-38	118.57	115.74	60.641	1.0317	60400000	27435000	32966000	Q9UHX1-2;Q9UHX1;Q9UHX1-4;Q9UHX1-6;Q9UHX1-3;Q9UHX1-5	189;206;146;160;163;177	Q9UHX1-2	Q9UHX1-2	Poly(U)-binding-splicing factor PUF60	1	5554
-0.217172	-0.154972	0.09906	PPM1F	454	S	LPSSLPEPETQAPPRS_______________	3	0.891681	3.29395e-06	52.97	47.843	52.97	0.2923	165900000	80468000	85429000	P49593;P49593-2	454;350	P49593	P49593	Protein phosphatase 1F	1	1663
-0.0738335	-0.102322	0.099118	SAP130	300	S	IPPAVVATVSATRAQSPVITTTAAHATDSAL	4	0.999963	5.02256e-32	90.103	89.739	90.103	0.00047772	3585100000	1949100000	1636000000	Q9H0E3;Q9H0E3-3	300;300	Q9H0E3	Q9H0E3	Histone deacetylase complex subunit SAP130	1	4830
0.0918014	0.0674096	0.099365	SPEN	1222	S	LVHEVGKPPQDVTDDSPPSKKKRMDHVDFDI	4	0.946438	8.08299e-45	134.11	130.68	69.578	0.33617	13179000000	6405900000	6772600000	Q96T58	1222	Q96T58	Q96T58	Msx2-interacting protein	1	4458
-0.0722097	-0.10017	0.099468	ZNF281	255	S	SSKPSLVGDGEGAILSPSQKPHICDHCSAAF	3	0.948918	4.6074e-35	151.57	140.8	90.822	-0.36108	612990000	299630000	313360000	Q9Y2X9;Q9Y2X9-2	255;219	Q9Y2X9	Q9Y2X9	Zinc finger protein 281	1	5807
0.1956	0.144855	0.099639	PFKFB2	466	S	NNFPKNQTPVRMRRNSFTPLSSSNTIRRPRN	2	0.999366	1.79421e-30	173.49	159.51	95.662	-0.55289	11124000000	5482900000	5641200000	O60825	466	O60825	O60825	6-phosphofructo-2-kinase/fructose-2,6-bisphosphatase 2;6-phosphofructo-2-kinase;Fructose-2,6-bisphosphatase	1	491
0.354226	0.467474	0.099714	DVL3	643	S	AASEHSHRSHHSLASSLRSHHTHPSYGPPGV	3	0.934919	2.63681e-05	90.697	90.697	57.225	-0.55966	197470000	91261000	106210000	Q92997;Q92997-2	643;626	Q92997	Q92997	Segment polarity protein dishevelled homolog DVL-3	1	4096
-0.95943	-0.62854	0.099779	PRKAA2	491	S	VVEQRSGSSTPQRSCSAAGLHRPRSSFDSTT	3	0.747972	6.1881e-05	64.827	62.975	64.827	0.093678	36419000	16861000	19557000	P54646	491	P54646	P54646	5'-AMP-activated protein kinase catalytic subunit alpha-2	1	1819
-0.175045	-0.125122	0.099788	ANXA1	37	S	VQTVKSSKGGPGSAVSPYPTFNPSSDVAALH	3	0.964403	4.87694e-42	128.4	125.2	111.4	-0.30552	804490000	385210000	419280000	P04083	37	P04083	P04083	Annexin A1	1	850
-0.502015	-0.747344	0.099858	PKP3	283	S	PGAVLEPVARAPSVRSLSLSLADSGHLPDVH	3	0.925022	7.41734e-73	171.08	164.95	171.08	-0.19967	112950000	44847000	68106000	Q9Y446;Q9Y446-2	283;298	Q9Y446	Q9Y446	Plakophilin-3	1;2	5862
-0.605091	-0.920446	0.100094	CHD1	1689	S	GPRSPLDQRSPYGSRSPFEHSVEHKSTPEHT	3	0.99858	1.3089e-20	134.58	120.64	65.719	0.39516	728890000	332580000	396310000	O14646	1689	O14646	O14646	Chromodomain-helicase-DNA-binding protein 1	1;2	203
0.240131	0.321171	0.100099	BEGAIN	246	S	TALYCPEERRRDRRPSVDAPVTDVGFLRAQN	3	1	3.80862e-40	168.3	168.3	138.66	-0.80804	6280400000	3256900000	3023500000	Q9BUH8	246	Q9BUH8	Q9BUH8	Brain-enriched guanylate kinase-associated protein	1	4639
-0.036156	-0.0261627	0.100184	RAVER1	617	S	REPALGPHGPSRHKMSPPPSGFGERSSGGSG	2	1	4.46163e-07	85.271	73.35	85.271	-0.42641	8328800000	4121200000	4207600000	Q8IY67-2	617	Q8IY67-2	Q8IY67-2	Ribonucleoprotein PTB-binding 1	1	3597
-0.275228	-0.394514	0.100258	PDE4D	311	S	PMSQISGVKKLMHSSSLTNSSIPRFGVKTEQ	2	0.856259	4.5439e-11	106.28	99.058	106.28	0.04984	70621000	41518000	29102000	Q08499-6;Q08499;Q08499-2;Q08499-10;Q08499-9;Q08499-11;Q08499-3;Q08499-4;Q08499-5;Q08499-8	311;375;239;245;253;314;170;150;73;84	Q08499-6	Q08499-6	cAMP-specific 3',5'-cyclic phosphodiesterase 4D	1	2266
0.159113	0.117193	0.100332	ATXN2	772	S	NSPAGNKENIKPNETSPSFSKAENKGISPVV	2	0.942177	5.41185e-14	115.73	108.41	103.67	-1.3522	8164800000	3616900000	4547900000	Q99700;Q99700-2;Q99700-4;Q99700-5	772;772;772;483	Q99700	Q99700	Ataxin-2	1	4510
-0.128913	-0.0923428	0.100502	PRPF4B	142	S	GKVQSGMGLILQGYESGSEEEGEIHEKARNG	3	0.9998	4.42312e-43	131.84	131.84	131.84	-0.32127	4394200000	2272400000	2121800000	Q13523	142	Q13523	Q13523	Serine/threonine-protein kinase PRP4 homolog	2	2428
-0.31802	-0.223299	0.100708	CDC42EP1	180	S	RLPRSEKPHDRDRDGSFPSEPGLRRSDSLLS	4	0.997424	3.04967e-06	58.107	58.107	58.107	-0.43809	294630000	152420000	142210000	Q00587;Q00587-2	180;180	Q00587	Q00587	Cdc42 effector protein 1	1	2137
-0.179188	-0.253626	0.100851	LAS1L	641	S	LAQKRGALQGSAWQVSSEDVRWDTFPLGRMP	2	0.96911	6.72495e-23	126.04	105.09	122.18	0.57785	1698300000	858620000	839670000	Q9Y4W2;Q9Y4W2-3;Q9Y4W2-2	641;582;624	Q9Y4W2	Q9Y4W2	Ribosomal biogenesis protein LAS1L	1	5898
0.110096	0.0805913	0.100862	LEMD2	5	S	___________MAGLSDLELRRELQALGFQP	2	1	7.84072e-07	108.56	101.66	108.56	-1.1044	393410000	205220000	188180000	Q8NC56	5	Q8NC56	Q8NC56	LEM domain-containing protein 2	1	3749
-0.106591	-0.149389	0.101054	KANK2	171	S	TASLVGVGLPPPTPRSSGLSTPVPPSAGHLA	3	0.49997	4.38689e-26	111.4	109.47	92.098	-0.40769	921970000	459630000	462340000	Q63ZY3;Q63ZY3-3;Q63ZY3-2	171;171;171	Q63ZY3	Q63ZY3	KN motif and ankyrin repeat domain-containing protein 2	1	3064
-0.106591	-0.149389	0.101054	KANK2	172	S	ASLVGVGLPPPTPRSSGLSTPVPPSAGHLAH	3	0.534383	4.38689e-26	111.4	109.47	67.76	-0.029842	3198300000	1631200000	1567100000	Q63ZY3;Q63ZY3-3;Q63ZY3-2	172;172;172	Q63ZY3	Q63ZY3	KN motif and ankyrin repeat domain-containing protein 2	1;2	3064
-0.395075	-0.27453	0.10133	GIT2	614	S	MEPDGMGSSRKGRQRSMVWPGDGLVPDTAEP	3	0.999973	5.28019e-15	73.602	71.882	73.602	0.47278	167720000	52797000	114920000	Q14161;Q14161-9;Q14161-5;Q14161-3;Q14161-11;Q14161-7;Q14161-6;Q14161-10;Q14161-8;Q14161-4	614;503;584;599;486;501;516;536;549;564	Q14161	Q14161	ARF GTPase-activating protein GIT2	1	2505
-0.198643	-0.282855	0.101692	MYBBP1A	1186	S	KKGFLPETKKRKKRKSEDGTPAEDGTPAATG	3	0.987595	2.86922e-71	150.31	142.55	150.31	-0.48004	3504500000	1866600000	1637900000	Q9BQG0;Q9BQG0-2	1186;1186	Q9BQG0	Q9BQG0	Myb-binding protein 1A	1	4560
-0.208594	-0.297485	0.101695	PTDSS2	16	S	MRRGERRDAGGPRPESPVPAGRASLEEPPDG	3	1	3.06459e-18	126.81	119.57	60.325	0.5712	6010200000	3265600000	2744600000	Q9BVG9	16	Q9BVG9	Q9BVG9	Phosphatidylserine synthase 2	1	4663
0.0720372	0.0987836	0.101709	MKL2	234	T	AQFASVSPTVPEFLKTPPTADQPPPRPAAPV	3	0.989898	6.54673e-33	112.26	112.26	112.26	0.28124	335690000	149220000	186470000	Q9ULH7;Q9ULH7-4;Q9ULH7-5;Q9ULH7-2;Q9ULH7-3	234;245;245;194;234	Q9ULH7	Q9ULH7	MKL/myocardin-like protein 2	1	5638
-0.438777	-0.302992	0.101749	SF3B1	211	T	RKRRWDQTADQTPGATPKKLSSWDQAETPGH	2	0.999594	3.1953e-35	181.94	181.94	160.55	-0.70728	1476200000	767860000	708350000	O75533	211	O75533	O75533	Splicing factor 3B subunit 1	1	586
0.374733	0.49659	0.10195	SRSF1	205	S	IRVKVDGPRSPSYGRSRSRSRSRSRSRSRSN	3	0.996017	0.000147511	47.942	47.942	47.942	0.43786	2358700000	1275200000	1083400000	Q07955	205	Q07955	Q07955	Serine/arginine-rich splicing factor 1	2	2253
-0.0897432	-0.0641931	0.102062	SDE2	274	T	AAKFPSGSQRARVVNTDHGSPEQLQIPVTDS	3	0.680113	1.23727e-37	121.1	116.1	121.1	-0.72286	8594900000	4218600000	4376300000	Q6IQ49;Q6IQ49-2;Q6IQ49-3	274;262;179	Q6IQ49	Q6IQ49	Protein SDE2 homolog	1	3133
-0.154827	-0.219339	0.102109	GATAD2B	333	S	MNLASHIQPGTVNRVSSPLPSPSAMTDAANS	3	0.561638	3.3178e-15	84.646	84.646	47.472	-0.16026	936610000	493510000	443100000	Q8WXI9	333	Q8WXI9	Q8WXI9	Transcriptional repressor p66-beta	1;2	3989
-0.1525	-0.108357	0.10218	SCAF1	1001	T	PALTPDSQTVDSSCKTPEVSFLPEEATEEAG	2	1	2.0812e-55	180.8	180.8	180.8	-0.6444	6566800000	3112200000	3454600000	Q9H7N4	1001	Q9H7N4	Q9H7N4	Splicing factor, arginine/serine-rich 19	1;2;3	4960
0.161307	0.118101	0.102278	BCOR	1438	S	QQLLPASQSTQLPCSSSPQETTQSRPMPPEA	3	0.779226	6.66986e-34	117.33	117.33	94.152	-0.19082	931280000	442540000	488740000	Q6W2J9;Q6W2J9-4;Q6W2J9-2	1438;1386;1404	Q6W2J9	Q6W2J9	BCL-6 corepressor	1	3259
-0.407727	-0.281906	0.102327	SET	7	S	_________MAPKRQSPLPPQKKKPRPPPAL	2	1	0.000484903	92.856	80.854	47.712	0.18912	5934100000	3220100000	2714000000	Q01105	7	Q01105	Q01105	Protein SET	1	2148
0.170822	0.231922	0.102414	WDR4	411	S	PDGHAKKMRPGEATLSC______________	2	0.999415	2.22862e-05	95.417	93.373	95.417	-0.21288	254110000	133740000	120370000	P57081;P57081-3;P57081-2	411;265;410	P57081	P57081	tRNA (guanine-N(7)-)-methyltransferase subunit WDR4	1	1877
0.197614	0.145015	0.102603	PCIF1	14	S	__MANENHGSPREEASLLSHSPGTSNQSQPC	4	0.985541	8.87604e-15	76.889	76.889	48.634	-0.54714	1118800000	479320000	639460000	Q9H4Z3	14	Q9H4Z3	Q9H4Z3	Phosphorylated CTD-interacting factor 1	1	4918
-0.0905264	-0.064607	0.10271	OPHN1	652	S	KLPIQRSGETDPGRKSPSRPILDGKLEPCPE	2	0.987108	1.72058e-06	104.81	87.604	92.99	0.1039	966500000	458430000	508060000	O60890	652	O60890	O60890	Oligophrenin-1	1	501
1.43712	1.15637	0.102896	TNKS1BP1	429	S	GDAHLRPTSLVQRRFSEGVLQSPSQDQEKLG	2	1	3.91006e-45	183.28	170.61	183.28	-0.1249	2167000000	919430000	1247500000	Q9C0C2	429	Q9C0C2	Q9C0C2	182 kDa tankyrase-1-binding protein	1	4781
-0.0787922	-0.110764	0.103072	STK3	406	S	PSFMDYFDKQDFKNKSHENCNQNMHEPFPMS	3	1	9.46392e-20	104.18	99.833	104.18	-0.15207	888520000	419490000	469030000	Q13188;Q13188-2	406;434	Q13188	Q13188	Serine/threonine-protein kinase 3;Serine/threonine-protein kinase 3 36kDa subunit;Serine/threonine-protein kinase 3 20kDa subunit	1	2368
-0.754577	-0.499986	0.103101	DIDO1	1030	S	KPSSSPDPRYLSVPPSPNISTSESRSPPEGD	3	0.936155	6.23332e-27	92.238	89.65	92.238	-0.45728	137720000	69137000	68585000	Q9BTC0;Q9BTC0-1	1030;1030	Q9BTC0	Q9BTC0	Death-inducer obliterator 1	2	4614
-0.0474129	-0.033934	0.103132	ARHGEF17	735	S	SELSNGEAGEAYRSLSDPIPQRHRAATSEEP	2	0.998459	4.71946e-05	103.31	91.729	103.31	-0.57582	161390000	87330000	74059000	Q96PE2	735	Q96PE2	Q96PE2	Rho guanine nucleotide exchange factor 17	1	4384
0.774081	0.991398	0.103303	MARK4	423	S	GQRSSSSTYHRQRRHSDFCGPSPAPLHPKRS	4	0.999166	1.46021e-07	61.276	61.276	61.276	0.17543	120090000	53245000	66848000	Q96L34;Q96L34-2	423;423	Q96L34	Q96L34	MAP/microtubule affinity-regulating kinase 4	1	4345
-0.108659	-0.0772429	0.10333	CEP152	1405	S	GDGSCKHLNSLPRNVSPEFVPCEGEGGFGLH	3	1	2.6507e-36	144.4	136.54	65.833	-1.4914	2071500000	1031900000	1039700000	O94986-3;O94986	1405;1461	O94986-3	O94986-3	Centrosomal protein of 152 kDa	1	695
-0.36762	-0.254231	0.103464	PDLIM1	90	S	DNLTLTVARSEHKVWSPLVTEEGKRHPYKMN	2	0.999998	7.00834e-19	137.84	111.92	137.84	0.34454	115700000	45413000	70286000	O00151	90	O00151	O00151	PDZ and LIM domain protein 1	1	115
-0.616171	-0.414244	0.103562	PHACTR2	560	S	QEAKMELKRRLSRKLSLRPTVAELQARRILR	3	0.999999	6.59442e-22	140.26	121.89	139.12	-0.022585	444700000	263860000	180840000	O75167;O75167-2;O75167-5;O75167-4	560;491;480;571	O75167	O75167	Phosphatase and actin regulator 2	1	536
-0.1376	-0.195474	0.103609	YBX1	174	S	QQNYQNSESGEKNEGSESAPEGQAQQRRPYR	2	0.999991	5.75614e-28	159.04	159.04	127.97	-0.93574	244840000	121900000	122950000	P67809	174	P67809	P67809	Nuclease-sensitive element-binding protein 1	1	2037
-0.123685	-0.175429	0.103751	ARHGEF16	107	S	SLAVASKAKTPARHQSFGAAVLSREAARRDP	3	1	1.24761e-13	156.72	143.71	97.45	-0.099762	8326200000	3859000000	4467200000	Q5VV41	107	Q5VV41	Q5VV41	Rho guanine nucleotide exchange factor 16	1	3034
-0.0855886	-0.0608775	0.10385	WDFY3	817	S	GTPALSRKRHAYHSVSTPPVYPPKNVADLKL	3	0.856067	1.24209e-07	69.331	69.331	69.331	0.74296	133940000	61410000	72527000	Q8IZQ1;Q8IZQ1-2	817;817	Q8IZQ1	Q8IZQ1	WD repeat and FYVE domain-containing protein 3	1	3620
-0.186771	-0.131458	0.103902	ZNF579	482	T	LERAAALQALQAQAPTSPPPPPPPLKAEQEE	3	0.5	7.9593e-17	82.609	81.322	51.688	-0.36423	1041500000	490240000	551230000	Q8NAF0	482	Q8NAF0	Q8NAF0	Zinc finger protein 579	1	3725
-0.161766	-0.230941	0.103964	KIAA1671	774	S	LRSLRSWLSLKDRQLSQEVTPADLECGLEGQ	2	0.999637	5.79303e-93	201	201	156.52	1.09	2360100000	1085700000	1274400000	Q9BY89	774	Q9BY89	Q9BY89	Uncharacterized protein KIAA1671	1	4730
-0.248999	-0.360758	0.104208	EXPH5	341	S	RQRSALPATGHFTARSLHFPATTQSKSGFIP	2	1	1.15305e-11	143.56	134.53	110.25	0.65147	547160000	260410000	286750000	Q8NEV8;Q8NEV8-2	341;334	Q8NEV8	Q8NEV8	Exophilin-5	1	3790
-0.101258	-0.0717627	0.104449	KCTD15	38	S	EGGNMSRLSLTRSPVSPLAAQGIPLPAQLTK	3	0.987646	1.15105e-23	96.461	95.776	63.796	-0.60694	425010000	199280000	225720000	Q96SI1;Q96SI1-2	38;38	Q96SI1	Q96SI1	BTB/POZ domain-containing protein KCTD15	1;2	4443
-0.110355	-0.156655	0.104555	ZNF644	1000	S	HLHRAGLSYEARHVVSPEQIATSDKMQHFKR	2	0.999986	2.15887e-08	114.96	99.449	81.043	-0.064814	242470000	56191000	186280000	Q9H582;Q9H582-2	1000;1000	Q9H582	Q9H582	Zinc finger protein 644	1	4920
0.263155	0.355811	0.104669	SUDS3	32	S	PPAPEYYPEEDEELESAEDDERSCRGRESDE	3	1	2.47135e-30	91.424	91.424	91.424	-0.41755	2389400000	1198700000	1190700000	Q9H7L9	32	Q9H7L9	Q9H7L9	Sin3 histone deacetylase corepressor complex component SDS3	1;2	4959
-0.397429	-0.27274	0.10468	FANCI	1312	S	VLREDGEDENEEGTASEHGGQNKEPAKKKRK	3	0.965144	4.7951e-86	172.74	168.43	172.74	0.033476	246540000	119670000	126870000	Q9NVI1;Q9NVI1-1;Q9NVI1-2	1312;1252;1251	Q9NVI1	Q9NVI1	Fanconi anemia group I protein	1	5247
0.257252	0.348133	0.104731	SPEN	1268	S	EDSERTGGSPSVRHGSFHEDEDPIGSPRLLS	3	1	5.3586e-19	131.18	125.1	119.08	-0.16919	107440000	52185000	55258000	Q96T58	1268	Q96T58	Q96T58	Msx2-interacting protein	1	4458
0.166715	0.228182	0.104887	PPFIA1	693	S	MSSIPPYPASSLASSSPPGSGRSTPRRIPHS	3	0.93759	1.85936e-41	121.91	121.91	121.91	-0.18496	242410000	138520000	103890000	Q13136;Q13136-2	693;693	Q13136	Q13136	Liprin-alpha-1	1	2358
-0.502485	-0.764856	0.104942	KRT18	18	S	FTTRSTFSTNYRSLGSVQAPSYGARPVSSAA	2	0.997077	1.88097e-17	139.73	118.06	125.73	-0.47818	8566400000	4671200000	3895200000	P05783	18	P05783	P05783	Keratin, type I cytoskeletal 18	1;2	882
-0.137838	-0.0969364	0.105608	ZBTB38	130	S	GISFLEDLTDRNFSNSPGPYVFCITEKGVVK	2	0.994828	1.41128e-11	84.107	80.772	84.107	-1.3717	77978000	37219000	40758000	Q8NAP3	130	Q8NAP3	Q8NAP3	Zinc finger and BTB domain-containing protein 38	1	3726
0.153027	0.210296	0.105648	PSME2	10	S	______MAKPCGVRLSGEARKQVEVFRQNLF	3	1	0.000214678	68.262	56.204	40.278	-0.2355	1675900000	1090200000	585610000	Q9UL46	10	Q9UL46	Q9UL46	Proteasome activator complex subunit 2	1	5625
-0.0497257	-0.070252	0.105746	ARHGAP35	975	S	ACSTTEEVFNSPRAGSPLCNSNLQDSEEDIE	2	1	1.97062e-140	247.74	230.91	174.15	-0.5351	3491100000	1856100000	1635000000	Q9NRY4	975	Q9NRY4	Q9NRY4	Rho GTPase-activating protein 35	1;2	5182
0.130008	0.179286	0.105827	PKP4	281	S	LPAARAASPYSQRPASPTAIRRIGSVTSRQT	3	0.947647	1.94974e-16	90.765	75.73	88.176	1.11	2487500000	1186400000	1301100000	Q99569-2;Q99569	281;281	Q99569-2	Q99569-2	Plakophilin-4	1;2	4487
-0.388072	-0.265437	0.105873	SH3PXD2A	1002	S	PPKDNNLSCALRRNESLTATDGLRGVRRNSS	3	0.992338	4.01069e-09	111.7	94.153	72.898	0.15557	1098800000	597560000	501230000	Q5TCZ1;Q5TCZ1-2;Q5TCZ1-3	1002;809;974	Q5TCZ1	Q5TCZ1	SH3 and PX domain-containing protein 2A	1	3007
0.185613	0.134635	0.105925	SYNPO	736	S	PLPPPPPMSPSWSERSVSPLRPETEARPPSR	4	0.576386	1.34158e-07	63.062	63.062	63.062	-0.0025137	178030000	96322000	81706000	Q8N3V7-2	736	Q8N3V7-2	Q8N3V7-2	Synaptopodin	1	3660
-0.138457	-0.198368	0.105958	DCP2	284	S	SRTKFRHSQQLFPDGSPGDQWVKHRQPLQQK	3	0.999999	6.05617e-12	79.467	79.467	73.809	-0.41781	292770000	183240000	109530000	Q8IU60;Q8IU60-2	284;284	Q8IU60	Q8IU60	m7GpppN-mRNA hydrolase	1	3511
-0.0830495	-0.118094	0.106211	CLCN7	61	S	RQSPRSALFRVGHMSSVELDDELLDPDMDPP	3	1	4.40919e-74	174.06	170.06	114.08	4.0396	5532000000	2630100000	2901800000	P51798	61	P51798	P51798	H(+)/Cl(-) exchange transporter 7	1;2	1749
-0.368551	-0.54962	0.106264	LMO7	863	S	SKASESISLKNLKRRSQFFEQGSSDSVVPDL	3	0.999993	1.1625e-96	186.05	186.05	186.05	-1.0672	11191000000	6084900000	5106100000	Q8WWI1-3;Q8WWI1;Q8WWI1-2;Q8WWI1-4;Q8WWI1-5	863;1197;1197;1197;912	Q8WWI1-3	Q8WWI1-3	LIM domain only protein 7	1	3969
-0.184408	-0.128689	0.106436	CLASRP	547	S	PSPSPAREKLTRPAASPAVGEKLKKTEPAAG	3	0.999254	1.28854e-08	89.039	81.72	72.359	0.34328	3573200000	1790300000	1782900000	Q8N2M8;Q8N2M8-3;Q8N2M8-4	547;547;485	Q8N2M8	Q8N2M8	CLK4-associating serine/arginine rich protein	1	3645
-0.100979	-0.0710762	0.106472	HIST1H1C	2	S	______________MSETAPAAPAAAPPAEK	2	0.837539	9.78147e-17	97.083	7.8906	83.423	1.4715	1034600000	487850000	546800000	P16403	2	P16403	P16403	Histone H1.2	1	1115
-0.00547823	-0.00388998	0.106713	SSBP2	321	S	NGSLGSGDMDSISKNSPNNMSLSNQPGTPRD	2	1	9.67274e-20	115.63	111.86	115.63	-0.34168	205790000	115340000	90446000	P81877;P81877-4;P81877-5;P81877-3	321;291;299;301	P81877	P81877	Single-stranded DNA-binding protein 2	1	2085
-0.422598	-0.638213	0.106828	RIC8A	502	S	FDKLSRNRVIQPMGMSPRGHLTSLQDAMCET	2	1	6.46716e-05	76.073	57.633	70.563	-0.40465	1130000000	478830000	651200000	Q9NPQ8;Q9NPQ8-2;Q9NPQ8-4;Q9NPQ8-3	502;496;501;508	Q9NPQ8	Q9NPQ8	Synembryn-A	1	5116
-0.0939407	-0.134221	0.107114	ZNF335	992	S	PAKTHCVGDSQSSASSPPATSKALGLAVPPS	3	0.952206	2.72939e-26	114.76	112.33	112.38	-0.19299	267240000	138450000	128780000	Q9H4Z2;Q9H4Z2-2	992;837	Q9H4Z2	Q9H4Z2	Zinc finger protein 335	1	4917
-0.283703	-0.418136	0.107153	TMEM201	441	S	LPLANQQLFRSPRRTSPSSLPGRLSRALSLG	3	0.863543	0.000215924	71.933	44.594	56.708	0.83833	5287500000	2912500000	2375100000	Q5SNT2	441	Q5SNT2	Q5SNT2	Transmembrane protein 201	1;2	2954
-0.234312	-0.342441	0.107165	ELMSAN1	461	S	LRGGVIQSTRRRRRASQEANLLTLAQKAVEL	3	1	4.78539e-43	190.96	166.91	125.23	1.0596	7549900000	3588500000	3961400000	Q6PJG2	461	Q6PJG2	Q6PJG2	ELM2 and SANT domain-containing protein 1	1	3212
-0.391702	-0.266037	0.107691	EPB41L1	784	S	MIPGPQTVATEIRSLSPIIGKDVLTSTYGAT	2	0.999669	0.00135899	87.123	43.816	65.627	-0.018918	580790000	254930000	325860000	Q9H4G0;Q9H4G0-2;Q9H4G0-3;Q9H4G0-4	784;682;675;604	Q9H4G0	Q9H4G0	Band 4.1-like protein 1	1	4907
-0.266715	-0.183455	0.108034	ZNF787	46	S	IMDDDDVPSWPPTKLSPPQSAPPAGPPPRPR	4	0.999971	2.80839e-36	109.02	104.55	99.604	-0.52297	10221000000	5171900000	5048800000	Q6DD87	46	Q6DD87	Q6DD87	Zinc finger protein 787	1	3105
0.146655	0.105256	0.108076	SRRM1	769	S	SGSPEPAAKKPPAPPSPVQSQSPSTNWSPAV	3	0.999991	2.70291e-55	146.7	141.6	137.25	-0.16193	83356000000	40649000000	42708000000	Q8IYB3;Q8IYB3-2	769;767	Q8IYB3	Q8IYB3	Serine/arginine repetitive matrix protein 1	1;2;3;4	3601
-0.300395	-0.205768	0.108155	ABLIM1	151	T	SQGSINSPVYSRHSYTPTTSRSPQHFHRPDQ	5	0.991902	2.01144e-42	129.72	126.68	105.71	-0.037386	496530000	240680000	255850000	O14639-3;O14639-5;O14639-4	151;179;125	O14639-3	O14639-3	Actin-binding LIM protein 1	2	200
0.560226	0.417425	0.108156	SRRM2	2071	S	SRTPRTARGKRSLTRSPPAIRRRSASGSSSD	3	0.9918	0.00082986	47.639	26.219	47.639	0.097819	540800000	265340000	275460000	Q9UQ35	2071	Q9UQ35	Q9UQ35	Serine/arginine repetitive matrix protein 2	2	5728
-0.633546	-0.41738	0.108288	LIMA1	369	S	QPVHPKPLSPDSRASSLSESSPPKAMKKFQA	3	0.633541	9.34084e-07	59.359	59.359	57.802	0.81742	1037200000	530650000	506570000	Q9UHB6;Q9UHB6-4;Q9UHB6-2;Q9UHB6-5;Q9UHB6-3	369;370;209;210;67	Q9UHB6	Q9UHB6	LIM domain and actin-binding protein 1	2	5534
-0.0611196	-0.0429244	0.108335	TNKS1BP1	691	S	PGPESSSRWLDDLLASPPPSGGGARRGAGAE	2	0.999933	5.40407e-29	144.57	132.44	135	-0.037191	603340000	309790000	293540000	Q9C0C2;Q9C0C2-2	691;142	Q9C0C2	Q9C0C2	182 kDa tankyrase-1-binding protein	1	4781
-0.266507	-0.182946	0.108601	TCOF1	533	T	GKGAGPVPPGKVGPATPSAQVGKWEEDSESS	2	0.999664	1.3983e-06	86.738	82.398	86.738	1.7027	823270000	421890000	401390000	Q13428-3;Q13428-8;Q13428;Q13428-2;Q13428-4;Q13428-5;Q13428-7;Q13428-6	533;456;533;456;533;533;533;533	Q13428-3;Q13428-7	Q13428-7	Treacle protein	1	2404;2405
-0.0927709	-0.1333	0.108782	NUP153	203	S	SSRASDKDITVSKNTSLPPLWSPEAERSHSL	2	0.976692	1.09476e-15	118.48	105.15	118.31	1.051	429640000	215110000	214530000	P49790;P49790-3;P49790-2	203;203;203	P49790	P49790	Nuclear pore complex protein Nup153	1;2	1682
-0.239294	-0.352194	0.108811	RTN4	121	S	PSWDPSPVSSTVPAPSPLSAAAVSPSKLPED	3	0.833308	1.78014e-13	70.718	70.718	70.718	0.91891	198700000	98067000	100630000	Q9NQC3;Q9NQC3-5;Q9NQC3-2	121;121;121	Q9NQC3	Q9NQC3	Reticulon-4	1;2	5126
0.218967	0.157769	0.109039	MCOLN1	557	S	AQCQDSPTSGKFRRGSGSACSLLCCCGRDPS	2	0.995165	2.95158e-37	184.59	184.59	184.59	-0.35796	407790000	197290000	210500000	Q9GZU1	557	Q9GZU1	Q9GZU1	Mucolipin-1	1	4809
-0.190915	-0.131853	0.109215	ZNF174	195	S	QAGAYDRLSPHHWEKSPLLQEPTPKLAGTEA	2	1	6.67502e-05	79.659	35.889	79.659	-1.6717	305670000	146270000	159400000	Q15697;Q15697-2	195;195	Q15697	Q15697	Zinc finger protein 174	1	2713
-0.20025	-0.293253	0.109248	STIM1	519	S	TEPQHGLGSQRDLTHSDSESSLHMSDRQRVA	3	0.999137	1.149e-73	221.46	221.46	147.64	-1.0671	2905700000	1346000000	1559700000	Q13586	519	Q13586	Q13586	Stromal interaction molecule 1	1	2442
0.346645	0.252432	0.109484	ZRANB2	188	S	EDEDDADLSKYNLDASEEEDSNKKKSNRRSR	2	0.995209	0.000297068	45.876	44.74	45.876	-0.55076	22978000	10938000	12040000	O95218-2;O95218	188;188	O95218-2	O95218-2	Zinc finger Ran-binding domain-containing protein 2	1	718
-0.247611	-0.365916	0.109499	CHD4	1553	T	PKTPTPSTPGDTQPNTPAPVPPAEDGIKIEE	3	0.999533	7.28093e-32	108.39	105.61	76.029	-0.14177	5120000000	2488200000	2631800000	Q14839;Q14839-2	1553;1581	Q14839	Q14839	Chromodomain-helicase-DNA-binding protein 4	1;2	2577
-0.153302	-0.223052	0.109605	POLDIP2	292	T	VQLRERHWRIFSLSGTLETVRGRGVVGREPV	2	0.867887	1.10259e-17	150.29	107.26	150.29	-1.2477	65299000	32208000	33091000	Q9Y2S7	292	Q9Y2S7	Q9Y2S7	Polymerase delta-interacting protein 2	1	5795
-0.104697	-0.151209	0.109711	HLCS	146	T	LPYDYSSSLESVADETSPEREGRRVNLTGKA	3	0.56097	1.83864e-28	90.182	90.182	90.182	1.1761	305680000	159090000	146600000	P50747	146	P50747	P50747	Biotin--protein ligase;Biotin--[methylmalonyl-CoA-carboxytransferase] ligase;Biotin--[propionyl-CoA-carboxylase [ATP-hydrolyzing]] ligase;Biotin--[methylcrotonoyl-CoA-carboxylase] ligase;Biotin--[acetyl-CoA-carboxylase] ligase	1	1712
0.829363	1.07485	0.110294	HERC1	2720	S	SSLPTSPSDEVGRRQSLTSPDSQSARPANRT	3	0.997071	5.91744e-20	109.65	109.65	109.65	0.90293	888790000	452660000	436140000	Q15751	2720	Q15751	Q15751	Probable E3 ubiquitin-protein ligase HERC1	1	2721
-0.346225	-0.234133	0.110296	SOGA2	77	S	AVPSSGRAPAPAAPRSPNLAGKAPPSPGSLA	3	1	8.03883e-15	110.45	105.08	51.971	0.13507	448950000	200430000	248520000	Q9Y4B5	77	Q9Y4B5	Q9Y4B5	Protein SOGA2	1	5872
-0.108363	-0.157044	0.110526	MYBBP1A	1308	S	SALARKKARLSLVIRSPSLLQSGAKKKAQVR	3	0.996506	3.0132e-50	185.92	158.7	178.03	0.12994	759370000	341650000	417720000	Q9BQG0;Q9BQG0-2	1308;1308	Q9BQG0	Q9BQG0	Myb-binding protein 1A	1;2	4560
0.241962	0.333752	0.110545	RBM15B	267	S	YLPLHGGYQYKQRSLSPVAAPPLREPRARHA	3	1	9.79843e-22	139.08	134.99	81.884	0.2609	2850600000	1449000000	1401600000	Q8NDT2	267	Q8NDT2	Q8NDT2	Putative RNA-binding protein 15B	1;2	3773
-0.245386	-0.364236	0.110767	TMPO	158	S	EKKLLKLREQGTESRSSTPLPTISSSAENTR	2	0.891987	1.24719e-71	161.55	161.55	74.627	-0.18153	30041000000	13374000000	16667000000	P42166;P42167;P42167-2;P42167-3	158;158;158;158	P42166;P42167	P42167	Lamina-associated polypeptide 2, isoform alpha;Thymopoietin;Thymopentin;Lamina-associated polypeptide 2, isoforms beta/gamma;Thymopoietin;Thymopentin	1;2;3	1526;1527
-0.210379	-0.144177	0.110816	NAV1	541	S	PGSLKKGKTPPVAVTSPITHTAQSALKVAGK	3	0.893377	1.7912e-09	72.676	69.876	53.355	2.7221	187880000	90787000	97095000	Q8NEY1;Q8NEY1-3;Q8NEY1-7;Q8NEY1-4;Q8NEY1-5;Q8NEY1-2;Q8NEY1-6	541;541;541;541;150;541;541	Q8NEY1;Q8NEY1-2	Q8NEY1-2	Neuron navigator 1	1	3792;3793
-0.18968	-0.130272	0.11085	NUP98	1060	S	VGGLLQSKFTSGAFLSPSVSVQECRTPRAAS	3	0.986353	1.08987e-09	68.587	61.286	68.587	-1.5509	58143000	23455000	34688000	P52948;P52948-2;P52948-5;P52948-6	1060;1043;1043;1060	P52948	P52948	Nuclear pore complex protein Nup98-Nup96;Nuclear pore complex protein Nup98;Nuclear pore complex protein Nup96	2	1784
-0.18968	-0.130272	0.11085	NUP98	1070	T	SGAFLSPSVSVQECRTPRAASLMNIPSTSSW	3	0.848265	1.08987e-09	68.587	61.286	68.587	-1.5509	58143000	23455000	34688000	P52948;P52948-2;P52948-5;P52948-6	1070;1053;1053;1070	P52948	P52948	Nuclear pore complex protein Nup98-Nup96;Nuclear pore complex protein Nup98;Nuclear pore complex protein Nup96	2	1784
-0.176006	-0.258338	0.110976	DCAF10	63	S	PPPARSPRRPGAPSLSPAPRSGELGLPGAPE	3	0.994272	0.000140835	55.66	51.144	55.66	0.084839	170980000	92455000	78525000	Q5QP82;Q5QP82-2	63;63	Q5QP82	Q5QP82	DDB1- and CUL4-associated factor 10	1	2950
-0.125652	-0.183074	0.111247	HABP4	108	S	KERKSLPAPVAQRPDSPGGGLQAPGQKRTPR	3	0.999992	2.15107e-41	120.66	115.45	111.4	-0.25347	11091000000	5250400000	5840900000	Q5JVS0;Q5JVS0-2	108;108	Q5JVS0	Q5JVS0	Intracellular hyaluronan-binding protein 4	1	2943
-0.217189	-0.321466	0.11133	ZC3H13	875	S	KHRLLSQVVRPQESRSLSPSHLTEDRQGRWK	3	0.862059	4.34401e-17	85.184	82.126	71.098	-0.41905	1473300000	839940000	633330000	Q5T200;Q5T200-2	875;875	Q5T200	Q5T200	Zinc finger CCCH domain-containing protein 13	1;2	2973
-0.0943256	-0.136848	0.11147	KIF21A	853	S	RPMSDKVAGKVTRKLSSSDAPAQDTGSSAAA	2	0.997608	4.67393e-156	274.22	260.07	213.14	0.44102	7110600000	3621800000	3488900000	Q7Z4S6;Q7Z4S6-6;Q7Z4S6-5;Q7Z4S6-2;Q7Z4S6-4;Q7Z4S6-3	853;817;840;840;853;853	Q7Z4S6	Q7Z4S6	Kinesin-like protein KIF21A	1	3390
-0.193849	-0.285935	0.111492	BRPF3	852	S	TLEPTGPAPSLSEQESPPEPPTLKPINDSKP	3	0.996643	3.14957e-36	107.72	107.72	107.72	0.11984	117280000	50361000	66917000	Q9ULD4	852	Q9ULD4	Q9ULD4	Bromodomain and PHD finger-containing protein 3	1	5632
-0.123906	-0.180657	0.111524	R3HDM2	349	S	DGSVRSMRPPVTKASSFSGISILTRGDSIGS	2	0.989207	5.00513e-08	98.682	89.32	98.682	-0.89849	128710000	54608000	74099000	Q9Y2K5;Q9Y2K5-3;Q9Y2K5-2	349;10;54	Q9Y2K5	Q9Y2K5	R3H domain-containing protein 2	1	5780
0.037312	0.0261904	0.111526	LMO7	692	S	TSGLDLMSESGEGEISPQREVSRSQDQFSDM	3	1	2.13564e-143	244.31	236.59	113.29	-0.031252	44917000000	22055000000	22862000000	Q8WWI1-3;Q8WWI1;Q8WWI1-2;Q8WWI1-4;Q8WWI1-5	692;1026;1026;1026;741	Q8WWI1-3	Q8WWI1-3	LIM domain only protein 7	1	3969
0.0328061	0.0466976	0.111571	SRRM2	1326	S	SPEHKELSNSPLRENSFGSPLEFRNSGPLGT	3	0.999884	3.57713e-74	210.19	200.71	147.11	-1.2438	4908700000	1652400000	3256300000	Q9UQ35;Q9UQ35-2	1326;1326	Q9UQ35	Q9UQ35	Serine/arginine repetitive matrix protein 2	1;2;3	5728
0.222805	0.309109	0.111664	SRRM2	395	S	PLATTPLSQEPVNPPSEASPTRDRSPPKSPE	3	0.616233	1.3026e-47	124.28	119.68	124.28	-0.69627	1675800000	804840000	871000000	Q9UQ35;Q9UQ35-2	395;395	Q9UQ35	Q9UQ35	Serine/arginine repetitive matrix protein 2	1;2	5728
1.0481	1.3381	0.111737	IRS2	1162	S	HSSETFSSTTTVTPVSPSFAHNPKRHNSASV	2	0.973507	1.97108e-101	211.77	209.84	211.77	0.19878	7045000000	3046100000	3999000000	Q9Y4H2	1162	Q9Y4H2	Q9Y4H2	Insulin receptor substrate 2	1;2	5888
0.250355	0.346225	0.111769	SCAF11	802	S	PRTRRSRFHSPSTTWSPNKDTPQEKKRPQSP	2	0.999971	1.18643e-18	153.2	145.05	121.82	-0.47178	25214000000	12367000000	12848000000	Q99590;Q99590-2	802;487	Q99590	Q99590	Protein SCAF11	1;2;3	4492
0.663755	0.876784	0.11181	NEDD4	328	S	VSQPASSSNHSSRRGSLQAYTFEEQPTLPVL	3	0.999446	2.43936e-77	158.7	157.9	158.7	-0.075021	330250000	133680000	196570000	P46934-4;P46934-3;P46934;P46934-2	328;675;747;731	P46934-4	P46934-4	E3 ubiquitin-protein ligase NEDD4	1	1594
-0.470869	-0.734482	0.112064	CDK8	425	S	TTTSGGLIMTSDYQRSNPHAAYPNPGPSTSQ	4	0.967998	1.51213e-22	81.317	80.73	81.317	-0.082365	70742000	34898000	35844000	P49336;P49336-2	425;424	P49336	P49336	Cyclin-dependent kinase 8	1	1647
0.0490731	0.0343967	0.112337	SKA3	155	S	DPPVASSCISEKSPRSPQLSDFGLERYIVSQ	2	1	1.29683e-22	159.66	144.22	159.66	-0.35578	1006900000	506630000	500290000	Q8IX90;Q8IX90-3	155;155	Q8IX90	Q8IX90	Spindle and kinetochore-associated protein 3	1;2	3572
0.188654	0.134049	0.112489	RBM14	618	S	GSDRRLAELSDYRRLSESQLSFRRSPTKSSL	2	0.998139	4.95843e-11	145	145	145	-0.42429	1289400000	556980000	732380000	Q96PK6	618	Q96PK6	Q96PK6	RNA-binding protein 14	1	4385
-0.0620531	-0.0899048	0.112549	CHMP7	417	S	PRNRHFTNSVPNPRISDAELEAELEKLSLSE	3	0.99942	2.30983e-61	168.26	168.26	168.26	0.9463	331880000	161030000	170840000	Q8WUX9	417	Q8WUX9	Q8WUX9	Charged multivesicular body protein 7	1	3945
-0.546456	-0.357383	0.11295	YTHDC1	120	S	RNKRLDADRKIRLSSSASREPYKNQPEKTCV	2	0.961386	4.25031e-06	98.253	85.722	85.837	-0.30943	1447300000	806900000	640410000	Q96MU7;Q96MU7-2	120;120	Q96MU7	Q96MU7	YTH domain-containing protein 1	1	4359
-0.190388	-0.129745	0.113049	AHNAK	1010	S	NLKMPKIKMPKFSMPSLKGEGPEFDVNLSKA	2	0.999999	6.0081e-07	102.07	87.949	102.07	-1.3655	301660000	149320000	152340000	Q09666	1010	Q09666	Q09666	Neuroblast differentiation-associated protein AHNAK	1	2280
-0.214558	-0.319502	0.11307	BCAS3	480	S	EEIEQELTSKQGGRCSPVPGLSSSPSGSPLH	3	0.999979	6.29011e-12	70.701	70.701	70.701	-0.45627	1275700000	599390000	676310000	Q9H6U6;Q9H6U6-2;Q9H6U6-6;Q9H6U6-7;Q9H6U6-3;Q9H6U6-8	480;480;251;480;480;480	Q9H6U6	Q9H6U6	Breast carcinoma-amplified sequence 3	1;2	4944
-0.152099	-0.224164	0.113212	KIAA1967	484	T	DALEQAADTSRRNAETPEATTQQETDTDLPE	3	0.9932	1.39587e-63	144.78	143.99	64.521	0.61195	4724300000	2341400000	2382900000	Q8N163;Q8N163-2	484;484	Q8N163	Q8N163	DBIRD complex subunit KIAA1967	1	3629
-0.489787	-0.771716	0.113398	MARK2	432	T	AKVPASPLPGLERKKTTPTPSTNSVLSTSTN	3	0.732844	1.28333e-08	62.781	60.022	62.781	0.45182	20979000	9903800	11076000	Q7KZI7-13;Q7KZI7-16;Q7KZI7-4;Q7KZI7-7;Q7KZI7-2;Q7KZI7-15;Q7KZI7-9;Q7KZI7-14;Q7KZI7;Q7KZI7-10;Q7KZI7-5;Q7KZI7-3;Q7KZI7-6;Q7KZI7-8;Q7KZI7-12;Q7KZI7-11	432;465;466;433;433;465;466;432;466;433;466;433;433;466;433;466	Q7KZI7-13	Q7KZI7-13	Serine/threonine-protein kinase MARK2	1	3326
0.839718	1.09539	0.113459	SPECC1L	887	S	MKTPPAAAVSPMQRHSISGPISTSKPLTALS	2	0.999665	9.35237e-12	144.2	144.2	134.43	0.063414	469700000	208470000	261230000	Q69YQ0;Q69YQ0-2	887;887	Q69YQ0	Q69YQ0	Cytospin-A	1	3096
-0.72652	-1.21735	0.113688	PRPF6	275	T	DSVSGQTVVDPKGYLTDLNSMIPTHGGDIND	2	1	6.60436e-43	154.92	140.11	154.92	0.44693	1090000000	323860000	766190000	O94906;O94906-2	275;275	O94906	O94906	Pre-mRNA-processing factor 6	1	682
-0.151939	-0.224534	0.113966	IQSEC1	892	S	EKQKGVVRPSMSQCSSLKKESGNGTLSRACL	2	0.995205	1.58461e-16	119.04	119.04	119.04	-0.05162	582950000	285280000	297660000	Q6DN90;Q6DN90-2	892;770	Q6DN90	Q6DN90	IQ motif and SEC7 domain-containing protein 1	1	3109
-0.235314	-0.352984	0.114015	NSF	207	S	SLNLIGKAKTKENRQSIINPDWNFEKMGIGG	3	1	2.26997e-14	103.41	99.064	85.496	0.88591	62172000	28992000	33181000	P46459;P46459-2	207;113	P46459	P46459	Vesicle-fusing ATPase	1	1583
-0.133432	-0.0911243	0.114252	CROCC	512	S	RRSSPGRGRSPRRGPSPACSDSSTLALIHSA	4	0.999834	4.40736e-16	88.708	87.463	88.708	0.14691	810050000	378930000	431120000	Q5TZA2	512	Q5TZA2	Q5TZA2	Rootletin	1	3015
-0.235909	-0.159242	0.114298	AHNAK	5857	S	DDETGKLQGSGVSLASKKSRLSSSSSNDSGN	1	0.999951	3.06844e-08	135.84	111.24	135.84	-0.22469	51825000000	26585000000	25239000000	Q09666	5857	Q09666	Q09666	Neuroblast differentiation-associated protein AHNAK	1;2	2280
0.037593	0.053958	0.114308	TMPO	351	S	GIQPLCPERSHISDQSPLSSKRKALEESESS	2	0.999981	2.55852e-29	177.3	148.51	172.82	0.18579	10239000000	5024400000	5214500000	P42166	351	P42166	P42166	Lamina-associated polypeptide 2, isoform alpha;Thymopoietin;Thymopentin	1	1526
-0.376302	-0.581592	0.114628	NAV1	754	S	EKAKAKAVALDSDNISLKSIGSPESTPKNQA	2	0.999502	4.05606e-07	79.346	67.145	79.346	0.60205	170580000	70492000	100090000	Q8NEY1;Q8NEY1-3;Q8NEY1-7;Q8NEY1-4;Q8NEY1-5;Q8NEY1-2;Q8NEY1-6	754;754;754;754;363;754;754	Q8NEY1;Q8NEY1-2	Q8NEY1-2	Neuron navigator 1	1	3792;3793
-0.225413	-0.338339	0.114655	DDX5	480	S	QAINPKLLQLVEDRGSGRSRGRGGMKDDRRD	2	1	1.02185e-12	128.06	103.65	117	-0.70673	222080000	66187000	155900000	P17844;P17844-2	480;401	P17844	P17844	Probable ATP-dependent RNA helicase DDX5	1	1144
0.308477	0.220043	0.115001	GOLGB1	3135	S	VHRKSDPEELREPQQSFSEAQQQLCNTRQEV	3	0.993706	6.54789e-42	127.14	127.14	123.72	-1.0839	342700000	146890000	195810000	Q14789;Q14789-2;Q14789-4;Q14789-3	3135;3145;3060;3101	Q14789	Q14789	Golgin subfamily B member 1	1	2571
0.377624	0.271148	0.115031	CCDC86	80	S	TSPGSPRLQQGAGLESPQGQPEPGAASPQRQ	2	1	2.53171e-72	171.36	171.36	114.8	1.3739	22115000000	10925000000	11190000000	Q9H6F5	80	Q9H6F5	Q9H6F5	Coiled-coil domain-containing protein 86	1;2	4934
-0.0531045	-0.0364681	0.115201	BRD9	566	S	SSLSNASERDQHHLGSPSRLSVGEQPDVTHD	4	0.952811	2.55013e-85	167.7	167.7	146.6	1.1816	3292900000	1816400000	1476500000	Q9H8M2;Q9H8M2-6;Q9H8M2-2;Q9H8M2-3;Q9H8M2-1	566;513;175;450;470	Q9H8M2	Q9H8M2	Bromodomain-containing protein 9	1;2;3	4976
-0.318236	-0.487383	0.115283	RBBP6	873	S	ENFSPERFLPLNIRNSPFTRGRREDYVGGQS	3	0.999734	2.82996e-17	136.39	136.39	90.853	0.50192	1602200000	771080000	831160000	Q7Z6E9;Q7Z6E9-2	873;839	Q7Z6E9	Q7Z6E9	E3 ubiquitin-protein ligase RBBP6	1	3403
-0.186344	-0.27858	0.115474	KDM5A	1331	S	FQQSAFNRVVSSVSSSPRQTMDYDDEETDSD	2	0.623104	5.75583e-07	113.54	87.626	113.54	1.3002	183670000	94845000	88829000	P29375;P29375-2	1331;1331	P29375	P29375	Lysine-specific demethylase 5A	1	1330
-0.0785332	-0.115433	0.115928	CDK17	180	S	SPPFDQPMSRRSRRASLSEIGFGKMETYIKL	2	0.924054	9.04056e-05	70.47	40.448	62.861	1.8834	801870000	350420000	451450000	Q00537-2;Q00537	180;180	Q00537-2	Q00537-2	Cyclin-dependent kinase 17	1	2135
0.384271	0.275297	0.11598	PCF11	494	S	RSRSRSPKSRSPIIHSPKRRDRRSPKRRQRS	2	1	3.98764e-05	96.229	55.733	87.99	0.5378	3081800000	1401300000	1680500000	O94913	494	O94913	O94913	Pre-mRNA cleavage complex 2 protein Pcf11	1;2	683
-0.624844	-1.03005	0.116001	KNOP1	52	S	YFADVSPLRATSPSKSVAHGQAPEMPLVKKK	2	1	1.87192e-05	58.425	58.425	58.425	0.77451	312470000	139640000	172830000	Q1ED39	52	Q1ED39	Q1ED39	Lysine-rich nucleolar protein 1	1	2796
-1.12797	-0.674913	0.116013	SF3B1	434	T	AGYVPIRTPARKLTATPTPLGGMTGFHMQTE	3	0.999091	5.71266e-52	151.84	138.81	151.84	-0.37468	1766100000	665540000	1100500000	O75533	434	O75533	O75533	Splicing factor 3B subunit 1	1;2	586
-0.472789	-0.751549	0.116273	PDE4D	310	S	RPMSQISGVKKLMHSSSLTNSSIPRFGVKTE	2	0.826075	1.14672e-11	101.68	94.365	101.68	-0.76164	732850000	230580000	502270000	Q08499-6;Q08499;Q08499-2;Q08499-10;Q08499-9;Q08499-11;Q08499-3;Q08499-4;Q08499-5;Q08499-8	310;374;238;244;252;313;169;149;72;83	Q08499-6	Q08499-6	cAMP-specific 3',5'-cyclic phosphodiesterase 4D	1	2266
0.0721745	0.103736	0.116312	SLC39A10	570	S	DSDWLQLKPLAGTDDSVVSEDRLNETELTDL	3	0.999282	1.3291e-135	207.07	204.03	207.07	2.1239	1406200000	690640000	715590000	Q9ULF5;Q9ULF5-2	570;120	Q9ULF5	Q9ULF5	Zinc transporter ZIP10	2;3	5634
-0.247029	-0.165301	0.11639	CHD8	1995	S	CSTPLLHQQYTSRTASPLPLRPDAPVEKSPE	2	0.992737	1.92779e-14	108.71	98.206	108.71	0.35993	2743200000	1350200000	1392900000	Q9HCK8;Q9HCK8-2	1995;1716	Q9HCK8	Q9HCK8	Chromodomain-helicase-DNA-binding protein 8	1;2	5063
0.305562	0.216736	0.116719	SRRM2	2407	S	RVSGRTSPPLLDRARSRTPPSAPSQSRMTSE	3	0.999982	1.47956e-18	151.49	140.94	70.837	0.72032	10922000000	5107100000	5815300000	Q9UQ35	2407	Q9UQ35	Q9UQ35	Serine/arginine repetitive matrix protein 2	1;2	5728
-0.362065	-0.56306	0.116847	SAFB2	507	S	LSDRKECEVKKEKLSSVDRHHSVEIKIEKTV	3	0.927088	4.73928e-05	76.158	58.529	56.746	0.72401	780510000	349810000	430700000	Q14151	507	Q14151	Q14151	Scaffold attachment factor B2	1	2497
-0.340295	-0.527371	0.117109	EIF3H	236	S	KSAVADKHELLSLASSNHLGKNLQLLMDRVD	3	0.968933	4.85072e-17	127.18	119.17	127.18	0.32943	74698000	33565000	41134000	O15372	236	O15372	O15372	Eukaryotic translation initiation factor 3 subunit H	1	303
0.0130691	0.0190095	0.117192	G3BP2	227	T	QVEEKNLEELEEKSTTPPPAEPVSLPQEPPK	3	0.699265	1.39452e-36	123.29	123.29	63.796	0.24289	27811000000	13572000000	14239000000	Q9UN86-2;Q9UN86	227;227	Q9UN86-2	Q9UN86-2	Ras GTPase-activating protein-binding protein 2	1;2	5680
0.148088	0.103209	0.117207	HSPB1	78	S	IESPAVAAPAYSRALSRQLSSGVSEIRHTAD	2	1	9.84413e-20	117.65	88.074	117.65	0.59717	1298000000	847040000	450960000	P04792	78	P04792	P04792	Heat shock protein beta-1	2	861
-0.0684531	-0.100978	0.117432	CDK11B;CDK11A	751	T	PTWPAKSEQQRVKRGTSPRPPEGGLGYSQLG	3	0.999642	5.40323e-42	130.21	130.21	65.152	1.0068	14766000000	7726300000	7039900000	P21127;P21127-6;P21127-9;P21127-8;P21127-3;P21127-2;P21127-10;P21127-5;Q9UQ88-8;P21127-12;P21127-4;Q9UQ88;Q9UQ88-4;Q9UQ88-3;Q9UQ88-2;Q9UQ88-5;Q9UQ88-10	751;694;704;728;737;738;521;482;123;395;417;739;726;735;736;353;395	P21127;Q9UQ88	P21127	Cyclin-dependent kinase 11B;Cyclin-dependent kinase 11A	1;2;3	1197;5732
-0.633546	-0.402831	0.117445	LIMA1	368	S	QQPVHPKPLSPDSRASSLSESSPPKAMKKFQ	2	0.95041	1.83692e-30	128.33	109.08	128.33	1.0126	2051500000	938290000	1113200000	Q9UHB6;Q9UHB6-4;Q9UHB6-2;Q9UHB6-5;Q9UHB6-3	368;369;208;209;66	Q9UHB6	Q9UHB6	LIM domain and actin-binding protein 1	2	5534
0.0812032	0.0561462	0.117478	ATL2	27	S	QPHQGLWRRRRTSDPSAAVNHVSSTTSLGEN	4	0.86597	1.06017e-79	148.4	147.29	84.787	0.42314	4807300000	2397800000	2409500000	Q8NHH9;Q8NHH9-2	27;27	Q8NHH9	Q8NHH9	Atlastin-2	1	3820
0.183836	0.128456	0.117554	PLEC	4382	S	TEFADMLSGNAGGFRSRSSSVGSSSSYPISP	3	1	5.30642e-72	165.17	159.59	135.78	0.31088	26166000000	11541000000	14625000000	Q15149;Q15149-6;Q15149-9;Q15149-7;Q15149-8;Q15149-5;Q15149-2;Q15149-3;Q15149-4	4382;4249;4231;4213;4223;4245;4272;4268;4245	Q15149;Q15149-2;Q15149-4	Q15149	Plectin	1;2	2639;2640;2641
-0.250286	-0.166715	0.117569	LNP	177	S	PGQEIRQRTAAQRNLSPTPASPNQGPPPQVP	3	0.907441	2.19036e-17	83.165	81.647	83.165	1.3706	1675100000	804270000	870820000	Q9C0E8;Q9C0E8-3;Q9C0E8-2;Q9C0E8-4	177;54;172;177	Q9C0E8	Q9C0E8	Protein lunapark	1	4787
-0.251522	-0.167486	0.117616	RBM5	621	S	GDEENPLKRGLVAAYSGDSDNEEELVERLES	3	1	1.42286e-71	155.9	155.9	143.48	1.1757	467410000	256670000	210740000	P52756	621	P52756	P52756	RNA-binding protein 5	2	1777
-0.155807	-0.104873	0.117698	MARK2	357	S	LKPRPSADLTNSSAPSPSHKVQRSVSANPKQ	3	0.915642	1.01542e-25	111.25	111.25	105.45	0.19037	3592300000	1959200000	1633100000	Q7KZI7-13;Q7KZI7-16;Q7KZI7-4;Q7KZI7-7;Q7KZI7-2;Q7KZI7-15;Q7KZI7-9;Q7KZI7-14;Q7KZI7;Q7KZI7-10;Q7KZI7-5;Q7KZI7-3;Q7KZI7-6;Q7KZI7-8;Q7KZI7-12;Q7KZI7-11	357;390;390;357;357;390;390;357;390;357;390;357;357;390;357;390	Q7KZI7-13	Q7KZI7-13	Serine/threonine-protein kinase MARK2	1	3326
-0.468671	-0.74932	0.117798	MAP7	165	S	SQKPKQKHNRWSWGGSLHGSPSIHSADPDRR	4	0.999813	4.16514e-52	152.07	136.91	152.07	-0.40904	806350000	441640000	364710000	Q14244;Q14244-6;Q14244-7;Q14244-5	165;150;187;19	Q14244	Q14244	Ensconsin	1	2520
-0.112069	-0.0757379	0.117967	RBM15	128	S	DTGGGSSSSRLHSYSSPSTKNSSGGGESRSS	2	0.967522	7.58272e-13	153.75	153.75	118.87	0.31823	4575600000	2269500000	2306100000	Q96T37;Q96T37-4;Q96T37-2;Q96T37-3	128;84;128;128	Q96T37	Q96T37	Putative RNA-binding protein 15	1	4456
-0.00892897	-0.0130691	0.118006	CHD3	1608	S	PTKTSPTTPEASATNSPCTSKPATPAPSEKG	2	0.996221	3.72289e-85	224.1	219.05	224.1	-1.5211	1761400000	814160000	947280000	Q12873-3;Q12873;Q12873-2	1608;1549;1549	Q12873-3	Q12873-3	Chromodomain-helicase-DNA-binding protein 3	1;2	2317
-0.135253	-0.202261	0.118041	LARP4B	524	S	FTSSQTQSPTPPKPPSPSFELGLSSFPPLPG	4	0.659633	6.40228e-10	55.271	55.271	47.767	0.71343	191090000	90708000	100380000	Q92615	524	Q92615	Q92615	La-related protein 4B	2	4036
-0.152212	-0.228357	0.118098	RBM12B	562	S	FRQPDRHPPEDFRHSSEDFRFPPEDFRHSPE	4	0.943537	6.1238e-15	96.287	91.981	63.095	0.52376	349180000	180540000	168640000	Q8IXT5	562	Q8IXT5	Q8IXT5	RNA-binding protein 12B	2	3586
-0.060969	-0.0900404	0.118121	PIK3C2A	259	S	TDLEITDSKVSNLQVSPKSEDISKFDWLDLD	2	1	1.01525e-06	133.32	124.74	130.77	0.92675	659070000	315030000	344040000	O00443;O00443-2	259;259	O00443	O00443	Phosphatidylinositol 4-phosphate 3-kinase C2 domain-containing subunit alpha	1	156
-0.213203	-0.323774	0.118346	GAPDH	210	S	LWRDGRGALQNIIPASTGAAKAVGKVIPELN	2	0.782809	9.93252e-08	71.376	71.376	71.376	-1.5532	1498000000	693970000	803990000	P04406;P04406-2	210;168	P04406	P04406	Glyceraldehyde-3-phosphate dehydrogenase	1	857
-0.307805	-0.476226	0.118354	MISP	575	S	EVAEERRNALFPEVFSPTPDENSDQNSRSSS	3	0.999555	1.69235e-69	186.62	186.62	149.07	-0.83678	4082300000	1787000000	2295300000	Q8IVT2	575	Q8IVT2	Q8IVT2	Mitotic interactor and substrate of PLK1	1	3538
-0.11641	-0.173767	0.118458	FAM129B	691	S	APAGESPQPKAAPEASSPPASPLQHLLPGKA	2	0.532711	1.62239e-06	53.481	49.619	53.481	0.68368	903730000	453670000	450060000	Q96TA1;Q96TA1-2	691;678	Q96TA1	Q96TA1	Niban-like protein 1	1;2	4462
-0.553045	-0.353662	0.118625	CDK13	1058	T	PRKDLSLGLDDSRTNTPQGVLPSSQLKSQGS	2	0.991455	3.188e-32	115.67	109.67	86.453	-0.18646	462110000	112380000	349730000	Q14004;Q14004-2	1058;1058	Q14004	Q14004	Cyclin-dependent kinase 13	1;2	2479
0.0628125	0.0431702	0.118692	ILF3	762	S	SGYQSHQGQQQSYNQSPYSNYGPPQGKQKGY	3	0.995256	2.9325e-107	182.83	181.19	153.35	-0.28448	6757900000	3189500000	3568400000	Q12906;Q12906-7	762;766	Q12906;Q12906-7	Q12906	Interleukin enhancer-binding factor 3	1	2324;2325
0.0951818	0.0656421	0.11871	MGA	56	S	LVTNQDACALASSVSSPVKSKGKICLPADCT	3	0.935985	7.05033e-120	234.68	213.82	155.15	1.7578	2605900000	1277300000	1328600000	Q8IWI9;Q8IWI9-3;Q8IWI9-4	56;56;56	Q8IWI9	Q8IWI9	MAX gene-associated protein	1	3551
-0.0426797	-0.0289935	0.118722	KIAA0947	255	S	SRVPGEDGTLPPTQGSPLRTSNVQTCLTKLS	2	0.949693	9.75085e-33	129.2	110.57	126.09	0.89603	891420000	463440000	427980000	Q9Y2F5	255	Q9Y2F5	Q9Y2F5	Uncharacterized protein KIAA0947	1	5771
0.0732718	0.106125	0.118723	MAP4K4	900	S	GMRPEAIRQDPTRKGSVVNVNPTNTRPQSDT	3	1	1.65318e-45	140.9	136.15	140.9	0.91484	5379900000	2648000000	2731900000	O95819;O95819-2;O95819-5;O95819-4;O95819-3	900;872;895;818;980	O95819	O95819	Mitogen-activated protein kinase kinase kinase kinase 4	1	786
-0.0317986	-0.0216219	0.118808	ACTB;ACTG1;ACTG2;ACTBL2;POTEKP;ACTA1;ACTC1;ACTA2;POTEE;POTEF	239	S	ENEMATAASSSSLEKSYELPDGQVITIGNER;EQEMATAASSSSLEKSYELPDGQVITIGNER	3	0.999987	1.82625e-34	152.86	152.86	141.64	-0.78629	1358600000	620430000	738200000	P60709;P63261;P63267-2;Q562R1;Q9BYX7;P68133;P68032;P63267;P62736;Q6S8J3;A5A3E0	239;239;197;240;239;241;241;240;241;939;939	P60709;P63261;P68133;Q6S8J3	P60709	Actin, cytoplasmic 1;Actin, cytoplasmic 1, N-terminally processed;Actin, cytoplasmic 2;Actin, cytoplasmic 2, N-terminally processed;Actin, gamma-enteric smooth muscle;Beta-actin-like protein 2;Putative beta-actin-like protein 3;Actin, alpha skeletal muscle;Actin, alpha cardiac muscle 1;Actin, aortic smooth muscle;POTE ankyrin domain family member E;POTE ankyrin domain family member F	1	1901;2033;2041;3231
0.438293	0.604476	0.118898	FAM21C	663	S	SGTLQSQEAKAVKKTSLFEEDKEDDLFAIAK	3	0.5	1.79739e-08	66.52	66.52	66.52	-0.5635	92313000	43214000	49099000	Q9Y4E1-6;Q9Y4E1-4;Q9Y4E1;Q9Y4E1-3;Q9Y4E1-2;Q9Y4E1-5	663;663;661;606;653;639	Q9Y4E1-6	Q9Y4E1-6	WASH complex subunit FAM21C	1	5879
0.438293	0.604476	0.118898	FAM21C	662	T	DSGTLQSQEAKAVKKTSLFEEDKEDDLFAIA	3	0.5	1.79739e-08	66.52	66.52	66.52	-0.5635	92313000	43214000	49099000	Q9Y4E1-6;Q9Y4E1-4;Q9Y4E1;Q9Y4E1-3;Q9Y4E1-2;Q9Y4E1-5	662;662;660;605;652;638	Q9Y4E1-6	Q9Y4E1-6	WASH complex subunit FAM21C	1	5879
0.47633	0.654036	0.118933	TNS3	776	S	GSSAEQPLGGRLRKLSLGQYDNDAGGQLPFS	2	1	3.65039e-85	223.57	215.56	162.83	0.21091	8157100000	4548800000	3608300000	Q68CZ2;Q68CZ2-2	776;536	Q68CZ2	Q68CZ2	Tensin-3	1	3083
-1.03724	-2.01275	0.119106	PDHA1	232	S	PCIFICENNRYGMGTSVERAAASTDYYKRGD	2	0.756328	0.000487539	71.176	65.395	63.091	0.59709	199190000	98767000	100430000	P08559;P08559-3;P08559-4;P08559-2	232;201;270;239	P08559	P08559	Pyruvate dehydrogenase E1 component subunit alpha, somatic form, mitochondrial	1	942
-0.0548418	-0.0812032	0.119166	WRN	1133	S	ISSGSNISKKSIMVQSPEKAYSSSQPVISAQ	2	1	0.000315295	86.114	48.12	86.114	0.88595	198730000	98757000	99972000	Q14191	1133	Q14191	Q14191	Werner syndrome ATP-dependent helicase	1	2510
0.111566	0.0769498	0.119209	USP24	2604	S	PANENGDRHLQQGSESPMMIGELRSDLDDVD	3	0.982408	2.3415e-11	78.456	73.93	69.081	0.12057	226860000	109750000	117100000	Q9UPU5	2604	Q9UPU5	Q9UPU5	Ubiquitin carboxyl-terminal hydrolase 24	1	5720
0.231187	0.327946	0.119404	NKTR	467	S	KQTKKRRILIPSDIESSKSSTRRMKSSCDRE	2	0.856943	1.50155e-05	82.663	75.298	82.663	-1.1065	118560000	54858000	63703000	P30414	467	P30414	P30414	NK-tumor recognition protein;Putative peptidyl-prolyl cis-trans isomerase	2	1359
-0.329178	-0.215741	0.119465	ARHGAP26	584	S	NTVPDMPLTNAQLHLSRKKSSDSKPPSCSER	3	0.9994	1.53321e-13	86.791	84.568	86.791	-1.0977	129740000	58763000	70973000	Q9UNA1;Q9UNA1-2	584;584	Q9UNA1	Q9UNA1	Rho GTPase-activating protein 26	1	5681
-0.16788	-0.1121	0.11958	RSF1	629	S	TLESEKPGSPEAAETSPPSNIIDHCEKLASE	3	0.972161	1.85322e-59	146.87	140.16	146.87	1.0088	1956800000	1312200000	644550000	Q96T23;Q96T23-3;Q96T23-2	629;377;598	Q96T23	Q96T23	Remodeling and spacing factor 1	2	4454
0.160791	0.230516	0.119608	SRRM2	2104	T	RSATPPATRNHSGSRTPPVALNSSRMSCFSR	2	1	5.96357e-52	191.97	182.92	89.663	0.006755	21032000000	8179300000	12853000000	Q9UQ35	2104	Q9UQ35	Q9UQ35	Serine/arginine repetitive matrix protein 2	1;2;3	5728
0.0378742	0.0553364	0.1197	NUMB	390	S	AASPGLFQAGHRRTPSEADRWLEEVSKSVRA	2	0.976134	1.51079e-27	154.26	154.26	52.866	0.74399	2795300000	1351100000	1444200000	P49757;P49757-3;P49757-2;P49757-4;P49757-6;P49757-5;P49757-8;P49757-7;P49757-9	438;427;390;379;281;292;232;243;136	P49757;P49757-2	P49757-2	Protein numb homolog	1	1674;1675
0.480575	0.343549	0.119748	POLR2A	1892	S	TSPTYSPTTPKYSPTSPTYSPTSPVYTPTSP	2	0.97754	1.04962e-44	134.06	131.33	86.08	-0.59816	693080000	350010000	343070000	P24928	1892	P24928	P24928	DNA-directed RNA polymerase II subunit RPB1	1;2	1255
0.0526941	0.0769193	0.120134	SRRM2	990	S	PDTKVKPETPPRQSHSGSISPYPKVKAQTPP	3	0.662401	1.84649e-09	60.797	48.881	54.167	-0.58023	3057000000	1520900000	1536100000	Q9UQ35;Q9UQ35-2	990;990	Q9UQ35	Q9UQ35	Serine/arginine repetitive matrix protein 2	2	5728
0.0504668	0.0736969	0.120148	VGLL4	287	S	PASPSAHMVSHSHSPSVVS____________	4	0.722803	4.85492e-38	118.96	107.57	118.96	-0.43908	1175500000	523540000	652000000	Q14135;Q14135-2;Q14135-4;Q14135-5;Q14135-6	287;256;293;203;207	Q14135	Q14135	Transcription cofactor vestigial-like protein 4	1;2	2492
-0.173027	-0.262553	0.120151	SCRIB	475	T	AEEAAAEKRGLQRRATPHPSELKVMKRSIEG	3	0.999796	3.61943e-05	86.262	76.032	86.262	0.29189	2155000000	1091400000	1063500000	Q14160;Q14160-2;Q14160-3	475;394;475	Q14160;Q14160-3	Q14160	Protein scribble homolog	1	2503;2504
0.0694271	0.0475024	0.120267	PCYT1B	315	S	KQMFQERSSRMLQALSPKQSPVSSPTRSRSP	2	1	0.000987445	94.363	57.019	78.342	0.10284	499060000	241650000	257410000	Q9Y5K3;Q9Y5K3-3;Q9Y5K3-2;Q9Y5K3-4	315;297;315;297	Q9Y5K3	Q9Y5K3	Choline-phosphate cytidylyltransferase B	1	5923
-0.0395476	-0.0267293	0.120312	NCOR1	2102	S	ALVSTPVRTKTSNRYSPESQAQSVHHQRPGS	4	0.999212	2.21924e-69	180.26	180.26	148.1	-0.029955	8090300000	4026700000	4063600000	O75376;O75376-2	2102;1999	O75376	O75376	Nuclear receptor corepressor 1	1	556
-0.647761	-1.09842	0.12039	FARP1	1042	S	ATSSASRPHVLSHKESLVY____________	3	0.901195	9.51648e-07	55.417	55.417	55.417	0.42238	798140000	341210000	456930000	Q9Y4F1;Q9Y4F1-2	1042;1073	Q9Y4F1	Q9Y4F1	FERM, RhoGEF and pleckstrin domain-containing protein 1	1	5883
-0.0916789	-0.137241	0.120478	MKI67	579	S	GSEIHVEVKAQSLVISPPAPSPRKTPVASDQ	2	0.998753	3.84689e-17	129.11	129.11	115.39	1.817	1217600000	561040000	656560000	P46013;P46013-2	579;219	P46013;P46013-2	P46013	Antigen KI-67	1;2	1571;1572
-0.0723311	-0.107956	0.120591	CTTN	401	T	EARRKLEEQARAKTQTPPVSPAPQPTEERLP	2	0.998992	4.6859e-60	156.67	156.67	119.66	0.060208	15092000000	6985900000	8105700000	Q14247;Q14247-3;Q14247-2	401;364;364	Q14247	Q14247	Src substrate cortactin	1;2;3	2521
-0.875884	-0.532068	0.1208	SLTM	550	S	QTSESIKKSEEKKRISSKSPGHMVILDQTKG	3	0.59217	6.67422e-12	80.786	71.523	54.521	0.014078	940210000	485490000	454710000	Q9NWH9;Q9NWH9-3	550;119	Q9NWH9	Q9NWH9	SAFB-like transcription modulator	2	5273
-0.765523	-1.3497	0.120848	CCDC6	413	S	LHVQHMGTSHGITRPSPRRSNSPDKFKRPTP	4	0.933899	6.29691e-58	133.82	132.15	133.82	0.086209	901910000	445660000	456250000	Q16204	413	Q16204	Q16204	Coiled-coil domain-containing protein 6	1;2	2744
0.041243	0.0604575	0.120857	ASH1L	1544	S	KHKEKHRCHMSCPHLSPSKSLINREEQWVHR	3	0.956999	3.96997e-07	75.968	73.899	64.52	-1.1399	544210000	252770000	291440000	Q9NR48;Q9NR48-2	1544;1544	Q9NR48	Q9NR48	Histone-lysine N-methyltransferase ASH1L	1	5155
0.0291349	0.0428283	0.121114	KIAA1522	732	S	LQESPVISKDQSPPPSPPPSYHPPPPPTKKP	3	0.999161	1.94773e-14	82.479	82.479	82.479	-0.13883	8318100000	4056100000	4262000000	Q9P206-2;Q9P206;Q9P206-3	732;673;684	Q9P206-2	Q9P206-2	Uncharacterized protein KIAA1522	2	5410
0.0356239	0.0523263	0.1212	RANBP2;RGPD3;RGPD4;RGPD8;RGPD5	2251	S	DSVSSSSVHASPLASSPVRKNLFHFGESTTG;DSVSSSSVHASPLASSPVRKNLFRFGESTTG	3	0.893385	1.70023e-126	242.48	233.17	61.519	-1.62	2481700000	1245000000	1236600000	P49792;A6NKT7;Q7Z3J3;O14715;Q99666	2251;1276;1276;1275;1275	P49792;Q7Z3J3	P49792	E3 SUMO-protein ligase RanBP2;Putative peptidyl-prolyl cis-trans isomerase;RanBP2-like and GRIP domain-containing protein 3;RanBP2-like and GRIP domain-containing protein 4;RANBP2-like and GRIP domain-containing protein 8;RANBP2-like and GRIP domain-containing protein 5/6	1;3	1683;3372
-0.197319	-0.302407	0.121577	GTF3C2	901	S	NAMFQPSSPTRRPGFSPTSHRLLPTP_____	2	0.999943	1.7085e-23	111.79	111.79	111.79	1.1951	9160600000	4563200000	4597400000	Q8WUA4	901	Q8WUA4	Q8WUA4	General transcription factor 3C polypeptide 2	1;2	3933
-0.282562	-0.184725	0.12171	ZBTB7A	461	T	AFAHNYDLKNHMRVHTGLRPYQCDSCCKTFV	3	0.999655	1.04645e-10	80.316	80.316	80.316	-0.030421	320270000	159110000	161170000	O95365	461	O95365	O95365	Zinc finger and BTB domain-containing protein 7A	1	739
-0.25896	-0.402067	0.12177	ARHGAP23	1306	S	GAAGAGPGGRLTRRPSFSSHHLMPCDTLARR	4	0.932446	2.64799e-36	160.47	152.99	160.47	-1.0057	334960000	148840000	186120000	Q9P227	1306	Q9P227	Q9P227	Rho GTPase-activating protein 23	1	5413
0.332737	0.232905	0.121832	SRRM2	783	S	KAKSRLSLRRSLSGSSPCPKQKSQTPPRRSR	2	0.97426	6.41171e-05	71.076	65.042	71.076	0.2472	1757600000	822490000	935140000	Q9UQ35;Q9UQ35-2	783;783	Q9UQ35	Q9UQ35	Serine/arginine repetitive matrix protein 2	1	5728
-0.0522516	-0.0350609	0.122016	TRIM28	19	S	SAAAASAAAASAASGSPGPGEGSAGGEKRST	2	0.999928	1.94216e-192	290.41	285.61	290.41	-0.62246	155070000000	76927000000	78146000000	Q13263;Q13263-2	19;19	Q13263	Q13263	Transcription intermediary factor 1-beta	1;2	2381
-0.177621	-0.271665	0.122045	MEF2D	180	S	TPSLVTSSLTDPRLLSPQQPALQRNSVSPGL	2	1	4.1401e-10	125.82	116.02	102.87	0.15487	738710000	328290000	410420000	Q14814;Q14814-3;Q14814-4;Q14814-2;Q14814-6;Q14814-5	180;134;180;179;134;179	Q14814	Q14814	Myocyte-specific enhancer factor 2D	1	2576
0.037593	0.0254561	0.122322	CCNL1	352	S	ASKPSSPREVKAEEKSPISINVKTVKKEPED	2	0.999418	0.00115611	91.095	70.913	91.095	0.10128	18339000000	8636500000	9702700000	Q9UK58;Q9UK58-6	352;352	Q9UK58	Q9UK58	Cyclin-L1	1	5593
-0.645051	-1.10541	0.122621	HCFC1	1205	S	GPLLGPSMAREPGGRSPAFVQLAPLSSKVRL	3	1	2.29265e-18	95.624	92.823	95.624	1.3954	87547000	33421000	54126000	P51610;P51610-4;P51610-2	1205;1205;1136	P51610	P51610	Host cell factor 1;HCF N-terminal chain 1;HCF N-terminal chain 2;HCF N-terminal chain 3;HCF N-terminal chain 4;HCF N-terminal chain 5;HCF N-terminal chain 6;HCF C-terminal chain 1;HCF C-terminal chain 2;HCF C-terminal chain 3;HCF C-terminal chain 4;HCF C-terminal chain 5;HCF C-terminal chain 6	1	1741
0.0187766	0.0126646	0.122859	RPLP1;RPLP2	105	S	AAEEKKDEKKEESEESDDDMGFGLFD_____;AEEKKVEAKKEESEESDDDMGFGLFD_____	2	1	1.33057e-45	179.58	174.51	62.781	1.8574	16628000000	6347100000	10281000000	P05386;P05387;P05386-2	104;105;79	P05386;P05387	P05387	60S acidic ribosomal protein P1;60S acidic ribosomal protein P2	1;2	875;876
-0.147426	-0.225028	0.123053	PABPN1	150	S	KLKELQNEVEKQMNMSPPPGNAGPVIMSIEE	3	1	9.98585e-39	131.27	131.27	110.36	-0.28342	1375900000	593480000	782440000	Q86U42;Q86U42-2;Q92843-2	150;150;177	Q86U42	Q86U42	Polyadenylate-binding protein 2	1	3433
-0.0477708	-0.0716254	0.123125	SCRIB	1547	S	PLERLAEAPSPAPTPSPTPVEDLGPQTSTSP	3	0.756528	6.05502e-113	185.8	185.8	156.64	0.35647	3076200000	1456500000	1619600000	Q14160;Q14160-2	1547;1466	Q14160	Q14160	Protein scribble homolog	2	2503
-0.1708	-0.262072	0.123259	CXADR	293	S	REDVPPPKSRTSTARSYIGSNHSSLGSMSPS	3	0.991392	2.0503e-41	120.83	120.83	120.83	-0.25324	1611200000	730890000	880300000	P78310;P78310-7;P78310-2;P78310-6	293;252;293;293	P78310	P78310	Coxsackievirus and adenovirus receptor	1;2	2051
0.696884	0.944249	0.123347	CDK12	385	S	SKKKRSSSRSRHSSISPVRLPLNSSLGAELS	3	0.99997	4.31022e-87	212.77	212.77	212.77	0.088485	4731500000	2294100000	2437400000	Q9NYV4;Q9NYV4-2;Q9NYV4-3	385;385;384	Q9NYV4;Q9NYV4-2;Q9NYV4-3	Q9NYV4	Cyclin-dependent kinase 12	1;2	5343;5344;5345
-0.323444	-0.209017	0.123519	RPRD2	976	S	QYPDSPHPVPHRSLFSPQNTLAAPTGHPPTS	3	0.886118	3.0411e-17	86.191	82.331	66.828	0.60946	612770000	284680000	328090000	Q5VT52;Q5VT52-2;Q5VT52-3	976;939;950	Q5VT52	Q5VT52	Regulation of nuclear pre-mRNA domain-containing protein 2	1	3025
-0.105318	-0.0698396	0.12365	PEA15	116	S	RIPSAKKYKDIIRQPSEEEIIKLAPPPKKA_	3	1	3.53692e-20	158.52	146	57.936	-0.27436	32916000000	16293000000	16623000000	Q15121;Q15121-2	116;137	Q15121	Q15121	Astrocytic phosphoprotein PEA-15	1	2635
0.172359	0.117913	0.123711	EIF3M	341	T	DQTQRKVVVSHSTHRTFGKQQWQQLYDTLNA	4	0.990653	1.83704e-10	111.33	111.33	77.726	0.73291	281120000	142130000	139000000	Q7L2H7;Q7L2H7-2	341;209	Q7L2H7	Q7L2H7	Eukaryotic translation initiation factor 3 subunit M	1	3335
-0.129182	-0.196985	0.12372	ADCY9	1257	S	YPKCTDHRVIPQHQLSISPDIRVQVDGSIGR	3	0.973771	5.01491e-12	97.291	93.429	97.291	-0.46793	250650000	135410000	115250000	O60503	1257	O60503	O60503	Adenylate cyclase type 9	1	465
-0.21063	-0.326307	0.123731	SAP130	442	S	NIPVAKVVPQQITHTSPRIQPDYPAERSSLI	2	0.825258	1.25451e-09	112.96	100.76	93.424	1.6305	646070000	328350000	317720000	Q9H0E3;Q9H0E3-3	442;442	Q9H0E3	Q9H0E3	Histone deacetylase complex subunit SAP130	1	4830
-0.193816	-0.299479	0.123928	EMD	173	S	DSAYQSITHYRPVSASRSSLDLSYYPTSSST	3	0.835646	5.05687e-35	150.91	136.8	132.79	-0.21508	2497100000	1109000000	1388200000	P50402	173	P50402	P50402	Emerin	1	1699
-0.0513692	-0.0342158	0.124181	ARFGEF2	1528	S	SSIDKNPSERGQSQLSNPTDDSWKGRPYANQ	2	0.998264	8.64584e-13	103.13	86.385	103.13	1.2479	577460000	258040000	319420000	Q9Y6D5	1528	Q9Y6D5	Q9Y6D5	Brefeldin A-inhibited guanine nucleotide-exchange protein 2	1	5970
0.112767	0.0764932	0.124302	AJUBA	119	S	SLPPDFRLEPTAPALSPRSSFASSSASDASK	2	0.988446	0.000103649	60.549	53.017	60.549	-0.47012	121720000	48766000	72958000	Q96IF1	119	Q96IF1	Q96IF1	LIM domain-containing protein ajuba	1	4305
-0.0424271	-0.0639171	0.124765	SLC26A6	752	S	DAVTFALQHPRPVPDSPVSVTRL________	2	1	6.184e-130	226.74	224.59	89.358	0.43726	2484400000	1439500000	1044900000	Q9BXS9;Q9BXS9-3;Q9BXS9-5;Q9BXS9-7;Q9BXS9-4;Q9BXS9-2	752;751;692;716;730;733	Q9BXS9	Q9BXS9	Solute carrier family 26 member 6	1;2	4717
0.0297002	0.0441963	0.124807	TOX4	176	T	TILPPAQSPEDRLSTTPSPTSSLHEDGVEDF	3	0.865691	2.45243e-28	103.75	99.997	89.723	-1.0191	4977100000	2452300000	2524800000	O94842;O94842-3;O94842-2	176;150;153	O94842	O94842	TOX high mobility group box family member 4	2;3	666
-0.0286459	-0.0430645	0.124857	ITPR3	2670	S	KRRQRLGFVDVQNCISR______________	2	1	1.43127e-18	151.56	151.56	65.374	0.1903	1051500000	528530000	522970000	Q14573	2670	Q14573	Q14573	Inositol 1,4,5-trisphosphate receptor type 3	1	2543
-0.230448	-0.360645	0.125319	BET1	50	S	LTESLRSKVTAIKSLSIEIGHEVKTQNKLLA	2	0.999367	2.73426e-07	110.25	79.037	95.195	-0.54875	1209700000	615250000	594480000	O15155;O15155-2	50;50	O15155	O15155	BET1 homolog	1	276
-0.235569	-0.369159	0.125394	GBF1	367	S	SIPEVLEECTSPADHSDSASVHDMDYVNPRG	4	0.944588	7.41726e-66	136.24	136.24	136.24	0.43621	651810000	304560000	347260000	Q92538;Q92538-2;Q92538-3	367;368;367	Q92538;Q92538-2;Q92538-3	Q92538-3	Golgi-specific brefeldin A-resistance guanine nucleotide exchange factor 1	1	4010;4011;4012
0.122474	0.0828509	0.125455	PUM1	124	S	RWPTGDNIHAEHQVRSMDELNHDFQALALEG	2	1	5.84429e-21	117.23	113.85	94.707	-0.92211	708830000	334170000	374660000	Q14671;Q14671-2;Q14671-3;Q14671-4	124;124;124;160	Q14671	Q14671	Pumilio homolog 1	1	2550
0.278104	0.191343	0.125474	ALKBH5	361	S	ENRRSVLLPTHRRRGSFSSENYWRKSYESSE	3	0.9999	2.62969e-19	159.02	152.07	159.02	-0.034049	730850000	369860000	361000000	Q6P6C2;Q6P6C2-3;Q6P6C2-1	361;350;361	Q6P6C2	Q6P6C2	RNA demethylase ALKBH5	1	3186
-0.617698	-0.381283	0.125601	SFSWAP	834	S	RREERSVPTAYRVSRSPGASRKRTRSRSPHE	2	0.869309	1.56484e-05	53.359	46.856	53.359	0.054994	654030000	308840000	345190000	Q12872;Q12872-2	834;886	Q12872	Q12872	Splicing factor, suppressor of white-apricot homolog	2	2316
0.572793	0.791633	0.125639	PITPNM3	343	S	GLEDEEPKRPLPRKQSDSSTYDCEAITQHHA	5	0.955078	1.2491e-46	123.55	123.55	123.55	1.2405	865470000	469880000	395600000	Q9BZ71;Q9BZ71-3	343;307	Q9BZ71	Q9BZ71	Membrane-associated phosphatidylinositol transfer protein 3	1	4748
-0.465799	-0.771294	0.125817	CDC25B	89	S	VGTLLFRSRSRLTHLSLSRRASESSLSSESS	2	0.708843	0.00373267	59.908	7.1822	59.908	-0.14331	116960000	55053000	61907000	P30305;P30305-2;P30305-3;P30305-4	89;75;89;75	P30305	P30305	M-phase inducer phosphatase 2	1	1355
-0.111227	-0.170438	0.126001	WBP11	237	S	ALDLPPRRRDEDMLYSPELAQRGHDDDVSST	2	1	2.86445e-27	148.06	148.06	101.38	2.669	7263600000	3053300000	4210300000	Q9Y2W2	237	Q9Y2W2	Q9Y2W2	WW domain-binding protein 11	1	5804
-0.0758393	-0.0500489	0.126045	USP47	1353	S	KESSRLQKTGHRVTYSPRKEKALKIYLDGAP	2	0.99975	0.0150455	64.654	64.654	64.654	0.43625	115220000	61999000	53221000	Q96K76;Q96K76-2;Q96K76-4;Q96K76-3	1353;1265;1333;135	Q96K76	Q96K76	Ubiquitin carboxyl-terminal hydrolase 47	1	4333
-0.179498	-0.278936	0.126194	GTF2F2	142	S	LKRLQIEESSKPVRLSQQLDKVVTTNYKPVA	2	1	7.43642e-06	101.45	80.102	101.45	1.2364	407900000	181950000	225950000	P13984	142	P13984	P13984	General transcription factor IIF subunit 2	1	1064
-0.142576	-0.219958	0.126206	IRS2	1148	S	AKVIRADPQGGRRRHSSETFSSTTTVTPVSP	4	0.634173	3.19683e-24	100.38	93.016	49.825	0.5415	8274800000	3704500000	4570300000	Q9Y4H2	1148	Q9Y4H2	Q9Y4H2	Insulin receptor substrate 2	1;2	5888
0.161178	0.109219	0.126248	MDC1	299	S	PAGVILERSQPPGEDSDTDVDDDSRPPGRPA	4	0.998324	1.20273e-27	100.59	100.59	95.172	-0.016932	3595000000	1820700000	1774300000	Q14676;Q14676-3;Q14676-2;Q14676-4	299;299;299;299	Q14676	Q14676	Mediator of DNA damage checkpoint protein 1	1;2	2552
0.265677	0.182098	0.126248	AHCTF1	1232	S	PSPGRSPQRLKETRISFVEEDVHPKWIPGAA	3	0.835484	1.03308e-09	81.01	81.01	81.01	-0.095173	796990000	329980000	467010000	Q8WYP5;Q8WYP5-2;Q8WYP5-3	1232;1267;1241	Q8WYP5	Q8WYP5	Protein ELYS	1	3998
-0.811599	-1.50172	0.126345	CTDP1	839	S	QDGEQPGPSRRKRQPSMSETMPLYTLCKEDL	2	0.964818	3.54019e-50	192.46	175.21	192.46	-1.4327	683180000	385740000	297450000	Q9Y5B0	839	Q9Y5B0	Q9Y5B0	RNA polymerase II subunit A C-terminal domain phosphatase	1	5916
0.0978804	0.0658081	0.126477	BCAR1	139	S	QQGLYQVPGPSPQFQSPPAKQTSTFSKQTPH	3	0.999419	8.22122e-15	91.618	78.223	82.517	0.95163	1033400000	547130000	486250000	P56945;P56945-5;P56945-8;P56945-7;P56945-3;P56945-2;P56945-6	139;137;139;157;139;157;185	P56945	P56945	Breast cancer anti-estrogen resistance protein 1	1	1872
0.165815	0.242721	0.126504	MAT2B	282	S	DAFNLPSSHLRPITDSPVLGAQRPRNAQLDC	4	0.986304	1.18863e-107	184.1	183.73	170.8	0.36821	664260000	344110000	320160000	Q9NZL9;Q9NZL9-2	282;271	Q9NZL9	Q9NZL9	Methionine adenosyltransferase 2 subunit beta	1	5369
-0.0445831	-0.0294175	0.127155	LMNA	394	T	LLEGEEERLRLSPSPTSQRSRGRASSHSSQT	1	0.941742	4.14845e-06	136.6	114.69	136.6	-0.027911	2470300000	896630000	1573700000	P02545;P02545-3;P02545-6;P02545-5;P02545-4;P02545-2	394;394;394;295;282;394	P02545;P02545-2	P02545	Prelamin-A/C;Lamin-A/C	1;2	838;839
0.0550568	0.0366886	0.127668	NCOA3	214	S	MLMKTPHDILEDINASPEMRQRYETMQCFAL	2	1	1.44646e-27	133.68	127.67	133.68	-1.4754	825790000	403770000	422020000	Q9Y6Q9;Q9Y6Q9-2;Q9Y6Q9-3;Q9Y6Q9-5;Q9Y6Q9-4	214;214;214;214;214	Q9Y6Q9	Q9Y6Q9	Nuclear receptor coactivator 3	1	5994
0.363339	0.250491	0.127704	TTC14	671	S	EHYRRWEPGSVRHSTSPASSEYSWKSVEKYK	2	0.955724	1.51456e-13	124.78	100.35	105.17	-0.18832	467880000	230140000	237740000	Q96N46	671	Q96N46	Q96N46	Tetratricopeptide repeat protein 14	1	4366
-0.034574	-0.052555	0.127748	DYNC1I2	84	S	LTPESPIVPPPMSPSSKSVSTPSEAGSQDSG	3	0.515661	1.22762e-35	103.92	103.92	96.783	0.82176	1835500000	862420000	973040000	Q13409-3;Q13409-6;Q13409-2	84;84;84	Q13409-3	Q13409-3	Cytoplasmic dynein 1 intermediate chain 2	1	2394
-0.353948	-0.575409	0.127962	FAM83B	664	S	ENLKNQQTENLLKRRSFPLFDNSKANLDPGN	2	1	8.41532e-13	133.96	133.96	113.38	0.87617	596490000	284920000	311580000	Q5T0W9	664	Q5T0W9	Q5T0W9	Protein FAM83B	1	2969
0.0565835	0.0376508	0.128159	FAM21A;FAM21C	333	S	KPRKTLKEKKERRTPSDDEEDNLFAPPKLTD	2	0.998277	1.47585e-86	233.79	233.79	166.66	-0.29944	3062300000	1510900000	1551400000	Q641Q2-2;Q641Q2;Q9Y4E1-6;Q9Y4E1-4;Q9Y4E1;Q9Y4E1-3;Q9Y4E1-2	333;333;333;333;333;278;325	Q641Q2-2;Q9Y4E1-6	Q641Q2-2	WASH complex subunit FAM21A;WASH complex subunit FAM21C	1	3065;5879
-0.0810948	-0.124593	0.128326	SRRM2	1531	T	RSGSESSVDQKTVARTPLGQRSRSGSSQELD	2	0.999572	6.64817e-05	78.964	70.264	78.964	0.91692	10717000000	5300400000	5416900000	Q9UQ35;Q9UQ35-2	1531;1531	Q9UQ35	Q9UQ35	Serine/arginine repetitive matrix protein 2	1;2	5728
-0.128172	-0.198746	0.128361	LMO7	1259	S	TTGVATTQSPTPRSHSPSASQSGSQLRNRSV	2	0.999551	8.72363e-37	188.44	188.44	137.61	-0.37994	26231000000	13371000000	12860000000	Q8WWI1-3;Q8WWI1;Q8WWI1-2;Q8WWI1-4;Q8WWI1-5	1259;1593;1593;1593;1308	Q8WWI1-3	Q8WWI1-3	LIM domain only protein 7	1	3969
-0.534308	-0.32987	0.128448	SRSF3	5	S	___________MHRDSCPLDCKVYVGNLGNN	2	1	4.67295e-06	108.66	102.45	44.547	0.75997	747170000	424480000	322690000	P84103;P84103-2	5;5	P84103	P84103	Serine/arginine-rich splicing factor 3	1	2110
-0.788265	-1.46378	0.128448	ARHGAP17	625	S	SHQLSMGQPHNAAGPSPHTLRRAVKKPAPAP	4	0.939901	1.28873e-97	175.49	175.49	122.71	-0.53585	7887900000	3376000000	4511900000	Q68EM7;Q68EM7-6;Q68EM7-5;Q68EM7-2;Q68EM7-7;Q68EM7-3	625;625;625;547;158;352	Q68EM7	Q68EM7	Rho GTPase-activating protein 17	1	3092
-0.0617669	-0.0946416	0.12859	MAP3K2	344	S	RGSDIDNPTLTVMDISPPSRSPRAPTNWRLG	3	0.972466	7.80157e-29	108.01	108.01	108.01	-0.28929	313250000	113970000	199280000	Q9Y2U5	344	Q9Y2U5	Q9Y2U5	Mitogen-activated protein kinase kinase kinase 2	2	5798
-0.0617669	-0.0946416	0.12859	MAP3K2	347	S	DIDNPTLTVMDISPPSRSPRAPTNWRLGKLL	3	0.591442	7.80157e-29	108.01	108.01	108.01	-0.28929	178460000	91359000	87102000	Q9Y2U5	347	Q9Y2U5	Q9Y2U5	Mitogen-activated protein kinase kinase kinase 2	2	5798
0.131063	0.194377	0.128896	ANKRD17	2047	S	PTAKEHYPVSSPSSPSPPAQPGGVSRNSPLD	3	0.939465	6.00686e-15	82.986	79.597	78.755	0.082077	2710000000	1387100000	1322800000	O75179;O75179-4;O75179-2;O75179-6;O75179-7	2047;1454;2046;1796;1934	O75179	O75179	Ankyrin repeat domain-containing protein 17	1;2	539
-0.135079	-0.210389	0.1292	KIAA1671	1488	S	KEDAPQEKERPLQQVSPVASVPWRSHSFCKD	3	0.999996	4.56843e-19	103.9	103.9	103.9	-0.6229	646450000	326300000	320150000	Q9BY89	1488	Q9BY89	Q9BY89	Uncharacterized protein KIAA1671	1	4730
0.0590784	0.0391769	0.129261	ADD1	358	S	LLNPEKYKAKSRSPGSPVGEGTGSPPKWQIG	2	0.999985	1.80732e-31	166.3	166.3	166.3	0.5776	976710000	330810000	645890000	P35611;P35611-3;P35611-2;P35611-6;P35611-4;P35611-5	358;358;358;358;358;358	P35611	P35611	Alpha-adducin	1	1439
0.131458	0.087856	0.129423	BCL9L	997	S	SLSVRSPTGSPSRLKSPSMAVPSPGWVASPK	2	0.823837	2.10114e-11	81.357	76.76	81.357	-0.083491	1156500000	556310000	600230000	Q86UU0;Q86UU0-4;Q86UU0-2;Q86UU0-3	997;997;992;997	Q86UU0	Q86UU0	B-cell CLL/lymphoma 9-like protein	1	3448
0.0437644	0.0660044	0.129529	ABLIM1	157	S	SPVYSRHSYTPTTSRSPQHFHRPDQGINIYR	4	1	8.63394e-64	156.08	156.08	95.429	-0.2005	522010000	259650000	262360000	O14639-3;O14639-5;O14639-4	157;185;131	O14639-3	O14639-3	Actin-binding LIM protein 1	1;2	200
-0.463529	-0.287472	0.129742	CEP57	53	S	VYPSDKPFLNSDLRRSPSKPTLAYPESNSRA	3	0.881755	2.59949e-08	81.632	69.714	81.632	0.0021136	241360000	161120000	80239000	Q86XR8;Q86XR8-3;Q86XR8-2;Q86XR8-4;Q86XR8-5	53;53;53;44;44	Q86XR8	Q86XR8	Centrosomal protein of 57 kDa	1	3493
0.0844725	0.126628	0.129812	RPL23A	42	T	AVLKGVHSHKKKKIRTSPTFRRPKTLRLRRQ	2	0.962399	0.0047785	103.26	80.48	103.26	-0.058529	15544000000	7914600000	7629200000	P62750	42	P62750	P62750	60S ribosomal protein L23a	1	1989
-0.0907108	-0.140386	0.129848	KIAA0947	707	S	CSIGGNNLENSLCALSPELGASNFNDQKSSG	4	0.952579	2.49596e-23	81.25	78.713	81.25	1.8113	302990000	161600000	141390000	Q9Y2F5	707	Q9Y2F5	Q9Y2F5	Uncharacterized protein KIAA0947	1	5771
-0.31892	-0.518535	0.129992	PER1	704	S	EGATPRKEPVVGGTLSPLALANKAESVVSVT	3	0.983604	7.19942e-12	76.492	74.461	76.492	1.1432	78754000	37827000	40927000	O15534;O15534-4	704;688	O15534	O15534	Period circadian protein homolog 1	1	324
0.0927488	0.0614658	0.130614	ZMYND8	432	S	SGGTGRRISLSDMPRSPMSTNSSVHTGSDVE	3	0.868751	2.8278e-36	108.94	106.18	108.94	-0.86098	3502300000	1713900000	1788300000	Q9ULU4;Q9ULU4-5;Q9ULU4-20;Q9ULU4-10;Q9ULU4-11;Q9ULU4-7;Q9ULU4-19;Q9ULU4-23;Q9ULU4-21;Q9ULU4-14;Q9ULU4-12;Q9ULU4-22;Q9ULU4-16;Q9ULU4-9;Q9ULU4-13;Q9ULU4-6;Q9ULU4-4;Q9ULU4-3;Q9ULU4-18;Q9ULU4-17;Q9ULU4-15;Q9ULU4-8	432;427;432;452;432;452;459;369;407;427;452;452;427;432;452;287;56;287;427;427;427;452	Q9ULU4	Q9ULU4	Protein kinase C-binding protein 1	1;2	5657
-0.176414	-0.27858	0.130624	WDR70	638	S	AYSKTQPKTMFAQVESDDEEAKNEPEWKKRK	2	1	3.66804e-13	103.67	100.7	103.67	0.084801	388390000	193880000	194510000	Q9NW82	638	Q9NW82	Q9NW82	WD repeat-containing protein 70	1	5270
-0.0888684	-0.137897	0.130678	EIF4B	93	S	RAAREPNIDRSRLPKSPPYTAFLGNLPYDVT	2	0.999773	2.00671e-63	162.71	160.42	162.71	0.96927	109580000	52241000	57338000	P23588;P23588-2	93;93	P23588	P23588	Eukaryotic translation initiation factor 4B	1	1244
-0.632696	-1.12592	0.130706	CFL2	3	S	_____________MASGVTVNDEVIKVFNDM	2	0.999514	4.48261e-07	74.966	65.43	74.966	0.58964	560000000	235620000	324390000	Q9Y281	3	Q9Y281	Q9Y281	Cofilin-2	1	5758
0.17594	0.260584	0.13076	SLC4A2	443	S	SHPSDEKDFSFPRNISAGSLGSLLGHHHGQG	3	0.991167	1.15306e-40	109.69	109.69	109.69	-0.1705	17195000000	8562300000	8633200000	P04920;P04920-2;P04920-3	443;429;434	P04920	P04920	Anion exchange protein 2	1;2	866
-0.0288813	-0.0443242	0.130801	PRR12	865	S	LEAHLRSHGLEPAAPSPRLRPEESLDPPGAM	2	1	3.7386e-10	116.87	111.78	102.64	-0.29524	832420000	405000000	427420000	Q9ULL5-3;Q9ULL5;Q9ULL5-2	865;44;44	Q9ULL5-3	Q9ULL5-3	Proline-rich protein 12	1	5648
-0.100314	-0.156138	0.130911	TOP2A	1495	S	KIVSKAVTSKKSKGESDDFHMDFDSAVAPRA	3	0.999591	3.20975e-26	113.31	109.33	113.31	-0.66857	981360000	438770000	542590000	P11388;P11388-2;P11388-3;P11388-4	1495;1521;1531;1576	P11388	P11388	DNA topoisomerase 2-alpha	1	1022
0.610417	0.427324	0.131048	FAM117B	404	S	TRSIDTQTPGGADRGSNNSSRSQSVSPTSFL	3	0.698973	1.54399e-18	91.733	91.733	91.733	-0.21456	90093000	40818000	49275000	Q6P1L5	404	Q6P1L5	Q6P1L5	Protein FAM117B	1	3165
-0.0802252	-0.0519985	0.131066	ERI1	21	S	SKEPAGEAVALALLESPRPEGGEEPPRPSPE	5	0.999886	2.10132e-40	110.32	107.6	110.32	-0.083598	208360000	81101000	127260000	Q8IV48	21	Q8IV48	Q8IV48	3'-5' exoribonuclease 1	1	3525
0.148609	0.0989536	0.131129	DPF2	244	S	AHSHLAEEEGEDKEDSQPPTPVSQRSEEQKS	4	1	5.97395e-108	182.3	181.32	182.3	0.10114	12346000000	5899300000	6446900000	Q92785	244	Q92785	Q92785	Zinc finger protein ubi-d4	1;2	4061
-0.345509	-0.568324	0.131243	CEP170B	1114	S	SASSQKGPQALTRSNSLSTPRPTRASRLRRA	2	0.999949	4.09964e-10	126.09	114.3	121.24	1.7948	1886800000	940820000	945970000	Q9Y4F5;Q9Y4F5-2;Q9Y4F5-3	1114;1114;1044	Q9Y4F5	Q9Y4F5	Centrosomal protein of 170 kDa protein B	1	5885
0.211635	0.141876	0.131262	MAP3K2	153	S	DLDNTVFGAERKKRLSIIGPTSRDRSSPPPG	3	0.999997	0.000280122	73.877	62.146	73.877	-0.47074	405360000	180030000	225330000	Q9Y2U5	153	Q9Y2U5	Q9Y2U5	Mitogen-activated protein kinase kinase kinase 2	1	5798
0.0350608	0.053359	0.131772	WIZ	1017	S	PEDKSPQLSLSPRPASPKAQWPQSEDEGPLN	2	0.999988	4.01391e-26	154.48	150.57	132.52	0.4603	7638700000	3649400000	3989300000	O95785;O95785-4;O95785-3	1017;201;198	O95785	O95785	Protein Wiz	1;2;3	781
-0.167134	-0.106884	0.131824	PKP3	238	S	SSRAGGLDWPEATEVSPSRTIRAPAVRTLQR	2	0.852819	2.56687e-19	111.57	103.53	102.07	-0.29836	1633400000	833790000	799590000	Q9Y446;Q9Y446-2	238;253	Q9Y446	Q9Y446	Plakophilin-3	1	5862
0.118227	0.0782285	0.131964	TACC2	2359	S	DPNFNPFSSTSKMQESPKLPQQSYNFDPDTC	3	0.999995	6.33078e-59	145.85	143.29	145.85	0.18723	3627400000	1778300000	1849100000	O95359;O95359-3;O95359-6;O95359-1;O95359-5;O95359-2	2359;2359;437;437;505;63	O95359	O95359	Transforming acidic coiled-coil-containing protein 2	1	736
0.133958	0.0887916	0.131993	SCYL1	737	S	FATLSARPSTQPRPDSWGEDNWEGLETDSRQ	3	1	2.45662e-91	195.27	183.16	195.27	0.25861	2673800000	1404600000	1269200000	Q96KG9-2;Q96KG9;Q96KG9-3	737;754;653	Q96KG9-2	Q96KG9-2	N-terminal kinase-like protein	1	4337
-0.708279	-0.42094	0.132037	MASTL	320	S	QSHTFISSVESECHSSPKWEKDCQESDEALG	4	0.947286	3.4097e-71	147.49	144.93	147.49	-2.0756	3202100000	1462100000	1740000000	Q96GX5;Q96GX5-2;Q96GX5-3	320;320;320	Q96GX5	Q96GX5	Serine/threonine-protein kinase greatwall	1	4274
0.0455827	0.069346	0.13222	ACTL6A	233	S	VPPYMIASKEAVREGSPANWKRKEKLPQVTR	3	1	2.88777e-16	137.58	125.66	44.807	0.532	1519700000	744860000	774800000	O96019;O96019-2	233;191	O96019	O96019	Actin-like protein 6A	1	805
-0.173873	-0.276318	0.132446	TCOF1	983	T	PAGPAATPAQAQAASTPRKARASESTARSSS	4	0.768664	2.78677e-76	196.89	196.89	140.38	-0.38381	11879000000	6145500000	5733700000	Q13428-3;Q13428-8;Q13428;Q13428-2;Q13428-4;Q13428-7;Q13428-6	983;906;983;906;1019;983;983	Q13428-3;Q13428-7	Q13428-7	Treacle protein	1;2	2404;2405
-0.150593	-0.0962618	0.132536	SETD2	2079	S	DPDKQTQNKEKRKRRSSLSPPSSAYERGTKR	2	0.937188	7.97939e-12	93.5	87.997	93.5	-0.46385	652320000	352950000	299370000	Q9BYW2	2079	Q9BYW2	Q9BYW2	Histone-lysine N-methyltransferase SETD2	2	4742
-0.0609992	-0.0947764	0.132568	ATG16L1	287	S	AGGLLDSITNIFGRRSVSSFPVPQDNVDTHP	3	0.974511	7.94209e-52	150.64	150.64	150.64	-0.41007	12814000000	6276100000	6537500000	Q676U5;Q676U5-2;Q676U5-3;Q676U5-4;Q676U5-5	287;268;287;143;124	Q676U5	Q676U5	Autophagy-related protein 16-1	1	3076
-0.206995	-0.131326	0.132636	MYC;MYCN	58	T	PAPSEDIWKKFELLPTPPLSPSRRSGLCSPS	3	1	3.12701e-20	157.14	148.08	111.57	0.05427	3725300000	1963000000	1762300000	P01106;P01106-2;P04198	58;73;58	P01106;P01106-2	P01106	Myc proto-oncogene protein;N-myc proto-oncogene protein	2	829;830
-0.184457	-0.294077	0.132689	GPR39	396	S	TTDSARFVQRPLLFASRRQSSARRTEKIFLS	3	1	1.1392e-05	83.087	78.869	73.386	1.0682	36540000	18188000	18353000	O43194	396	O43194	O43194	G-protein coupled receptor 39	1	340
-0.0710575	-0.110764	0.132925	NHS	551	S	GDHERTPNDFSEAPSSPSAQDHQPTLGLACS	5	0.720479	3.38565e-52	122.7	121.1	79.566	-0.23439	2775500000	1317300000	1458200000	Q6T4R5;Q6T4R5-4;Q6T4R5-3;Q6T4R5-2	551;373;374;530	Q6T4R5	Q6T4R5	Nance-Horan syndrome protein	2	3235
-0.199636	-0.319965	0.133208	TPX2	72	T	GKTPLRKANLQQAIVTPLKPVDNTYYKEAEK	3	0.999997	2.69792e-28	110.26	110.26	110.26	0.5746	997520000	523140000	474370000	Q9ULW0;Q9ULW0-2	72;72	Q9ULW0	Q9ULW0	Targeting protein for Xklp2	1	5660
-0.105908	-0.166458	0.133281	EIF4EBP1	83	S	TKTPPRDLPTIPGVTSPSSDEPPMEASQSHL	4	0.709299	1.71368e-64	156.23	156.23	108.95	-0.22433	1823700000	900100000	923560000	Q13541	83	Q13541	Q13541	Eukaryotic translation initiation factor 4E-binding protein 1	1;2;3	2431
-0.110744	-0.174279	0.133357	MCM2	41	S	SSPGRSSRRTDALTSSPGRDLPPFEDESEGL	2	0.875433	5.25766e-10	128.68	65.521	128.68	0.23829	619520000	305440000	314090000	P49736	41	P49736	P49736	DNA replication licensing factor MCM2	1	1669
0.0640551	0.0419073	0.133423	EIF4A3	12	S	____MATTATMATSGSARKRLLKEEDMTKVE	2	0.883552	3.15409e-26	159.4	152.34	124.99	-0.66104	7305600000	3393000000	3912700000	P38919	12	P38919	P38919	Eukaryotic initiation factor 4A-III;Eukaryotic initiation factor 4A-III, N-terminally processed	1	1479
-0.193833	-0.310573	0.133464	PLEC	1732	S	SKRASFAEKTAQLERSLQEEHVAVAQLREEA	3	1	1.17957e-17	142.4	135.06	93.909	0.26559	2230200000	1122000000	1108200000	Q15149;Q15149-6;Q15149-9;Q15149-7;Q15149-8;Q15149-5;Q15149-2;Q15149-3;Q15149-4	1732;1599;1581;1563;1573;1595;1622;1618;1595	Q15149;Q15149-2;Q15149-4	Q15149	Plectin	1	2639;2640;2641
0.746399	1.0315	0.133538	SRRM2	1857	S	SRTPPTSRKRSRSRTSPAPWKRSRSRASPAT	3	0.896283	0.000330222	86.288	71.594	43.548	-0.43542	10867000000	4965800000	5901400000	Q9UQ35;Q9UQ35-2	1857;1857	Q9UQ35	Q9UQ35	Serine/arginine repetitive matrix protein 2	1;2	5728
-0.15608	-0.0992279	0.133867	ITSN2	889	S	QKKSAFTRTVSPGSVSPIHGQGQVVENLKAQ	3	0.990903	9.4944e-61	162.01	156.19	157.9	0.11376	2106300000	986860000	1119500000	Q9NZM3;Q9NZM3-4;Q9NZM3-3;Q9NZM3-2	889;889;889;862	Q9NZM3	Q9NZM3	Intersectin-2	1;2	5371
-0.0839515	-0.0538065	0.134142	SNRK	607	S	GVDKASPSENNAGGGSPSSGSGGNPTNTSGT	3	0.906958	4.32343e-36	103.85	98.389	103.85	0.86301	182810000	95993000	86816000	Q9NRH2	607	Q9NRH2	Q9NRH2	SNF-related serine/threonine-protein kinase	1	5169
-0.449671	-0.274649	0.134264	ELAC2	199	S	PIHSEQRRGKHQPWQSPERPLSRLSPERSSD	2	0.999779	2.45111e-10	109.14	109.14	88.311	-0.56833	8712400000	4390800000	4321600000	Q9BQ52;Q9BQ52-2	199;105	Q9BQ52	Q9BQ52	Zinc phosphodiesterase ELAC protein 2	1;2	4545
-1.06269	-0.59321	0.134518	POLR2A	1871	S	TSPKYSPTSPKYSPTSPKYSPTSPTYSPTTP	3	0.739808	1.00278e-09	62.032	60.455	62.032	0.2538	463800000	230010000	233800000	P24928	1871	P24928	P24928	DNA-directed RNA polymerase II subunit RPB1	2	1255
0.439889	0.633681	0.134683	SUFU	346	S	RQNGLAHDRAPSRKDSLESDSSTAIIPHELI	3	0.999053	2.38892e-50	162.61	162.61	162.61	0.46756	767330000	368450000	398870000	Q9UMX1;Q9UMX1-2;Q9UMX1-3	346;346;346	Q9UMX1	Q9UMX1	Suppressor of fused homolog	1;2	5670
-0.47319	-0.817787	0.134744	FAM65A	401	S	SDDSSSPQLSGTARHSPAPRPLVQQPEPLPI	4	1	3.35053e-62	174.49	173.23	91.655	0.18726	644310000	299500000	344810000	Q6ZS17;Q6ZS17-2;Q6ZS17-3;Q6ZS17-4	401;397;411;417	Q6ZS17	Q6ZS17	Protein FAM65A	1	3287
-0.4569	-0.278223	0.1348	ALPK2	1078	S	GATIKSTKELLCRAPSVPGVPHHVLQLPEGE	4	0.999824	5.92302e-11	60.146	59.683	60.146	-0.16079	274290000	134860000	139420000	Q86TB3	1078	Q86TB3	Q86TB3	Alpha-protein kinase 2	1	3422
0.0319598	0.0492031	0.135013	CDYL	216	S	SPVKSRTAVDGFQSESPEKLDPVEQGQEDTV	3	0.91328	2.93285e-50	127.7	123.18	127.7	-0.020311	8385000000	3831400000	4553700000	Q9Y232;Q9Y232-2;Q9Y232-4	216;162;30	Q9Y232	Q9Y232	Chromodomain Y-like protein	1	5748
-0.557051	-0.334225	0.135044	KIAA1522	378	S	TVDVVALGRCSLRTLSRCSLHSASPASVRSL	3	0.960287	8.1688e-18	103.31	93.555	65.184	-0.87864	1418400000	747330000	671090000	Q9P206-2;Q9P206;Q9P206-3	378;319;330	Q9P206-2	Q9P206-2	Uncharacterized protein KIAA1522	2	5410
0.0250289	0.0162055	0.135093	WBP11	600	S	VRRENKGATAAPQRKSEDDSAVPLAKAAPKS	3	0.987364	1.67012e-20	92.886	88.58	55.051	0.59768	1283400000	623480000	659940000	Q9Y2W2	600	Q9Y2W2	Q9Y2W2	WW domain-binding protein 11	1	5804
-0.106001	-0.167743	0.135143	TRIM33	1119	S	DSDEDFIQPRRKRLKSDERPVHIK_______	2	1	0.000544647	69.971	55.962	69.971	0.031413	733590000	342580000	391010000	Q9UPN9;Q9UPN9-2	1119;1102	Q9UPN9	Q9UPN9	E3 ubiquitin-protein ligase TRIM33	1	5708
0.202136	0.302458	0.135393	SRRT	67	S	RGEYRDYDRNRRERFSPPRHELSPPQKRMRR	2	1	6.50372e-23	132.74	120.54	59.372	0.29484	116010000000	58638000000	57375000000	Q9BXP5;Q9BXP5-5;Q9BXP5-4;Q9BXP5-2;Q9BXP5-3	67;67;67;67;67	Q9BXP5	Q9BXP5	Serrate RNA effector molecule homolog	1;2	4713
0.245617	0.163009	0.135534	C2orf44	468	S	APLNKANRKKLIESLSPDFCHQNKGLLLTVN	2	0.999746	4.63191e-30	169.92	152.89	164.66	0.034872	1114000000	573350000	540640000	Q9H6R7;Q9H6R7-2	468;468	Q9H6R7	Q9H6R7	WD repeat-containing protein C2orf44	1	4940
0.103128	0.0673039	0.135539	PARG	448	S	QRTERKIPKYVPPHLSPDKKWLGTPIEEMRR	3	0.999987	0.00026524	56.569	56.569	56.569	-0.1738	241950000	120620000	121340000	Q86W56;Q86W56-3;Q86W56-2;Q86W56-4	448;340;366;40	Q86W56	Q86W56	Poly(ADP-ribose) glycohydrolase	1	3468
-0.828229	-0.476537	0.135748	SLTM	551	S	TSESIKKSEEKKRISSKSPGHMVILDQTKGD	3	0.960843	2.53285e-25	132.36	132.36	97.5	0.90179	6352300000	3056700000	3295600000	Q9NWH9;Q9NWH9-3	551;120	Q9NWH9	Q9NWH9	SAFB-like transcription modulator	2	5273
-0.14011	-0.223917	0.135863	LMNA	628	S	SGSSASSVTVTRSYRSVGGSGGGSFGDNLVT	2	0.999916	1.17852e-46	188.04	183.32	174.02	-0.61172	8210000000	4271300000	3938700000	P02545;P02545-3;P02545-5;P02545-4	628;598;529;516	P02545	P02545	Prelamin-A/C;Lamin-A/C	1	838
-0.568537	-1.01721	0.135866	ENSA;ARPP19	67	S	DFLMKRLQKGQKYFDSGDYNMAKAKMKNKQL;DFLRKRLQKGQKYFDSGDYNMAKAKMKNKQL	2	0.999493	8.55529e-06	91.62	89.507	85.536	0.24939	8232700000	3615000000	4617800000	O43768;O43768-6;O43768-5;O43768-2;O43768-9;O43768-7;O43768-3;O43768-4;P56211;P56211-2	67;63;63;67;83;79;83;90;62;46	O43768;P56211	O43768	Alpha-endosulfine;cAMP-regulated phosphoprotein 19	1	410;1864
0.101112	0.0658988	0.135869	AHNAK	216	S	SGKTVIRLPSGSGAASPTGSAVDIRAGAISA	3	0.998623	8.35028e-43	158.12	138.09	82.413	-1.2262	33569000000	16489000000	17081000000	Q09666	216	Q09666	Q09666	Neuroblast differentiation-associated protein AHNAK	1;2	2280
-0.272332	-0.44869	0.135956	DHX34	749	S	RRRKVLRLQEEQDGGSSDEDRAGPAPPGASD	3	0.99998	1.16632e-20	80.475	80.475	80.475	-0.53129	533410000	246420000	286980000	Q14147	749	Q14147	Q14147	Probable ATP-dependent RNA helicase DHX34	2	2495
-0.272332	-0.44869	0.135956	DHX34	750	S	RRKVLRLQEEQDGGSSDEDRAGPAPPGASDG	3	0.99998	1.16632e-20	80.475	80.475	80.475	-0.53129	533410000	246420000	286980000	Q14147	750	Q14147	Q14147	Probable ATP-dependent RNA helicase DHX34	2	2495
-0.717667	-0.419107	0.136086	RPRD2	923	S	PCRSHGSPTHVRRGESPGLHHFHHVDD____	4	1	2.11819e-13	97.256	94.953	60.253	1.0468	3038100000	1499500000	1538600000	Q5VT52-5	923	Q5VT52-5	Q5VT52-5	Regulation of nuclear pre-mRNA domain-containing protein 2	1	3026
-0.067969	-0.0433446	0.136151	UBE4B	238	S	ASLTATSQPIAAAARSPDRNLLLNTGSNPGT	3	1	3.24376e-126	234.74	234.74	225.57	0.61229	1428100000	713130000	714960000	O95155;O95155-2;O95155-4;O95155-3	238;238;238;122	O95155	O95155	Ubiquitin conjugation factor E4 B	1	706
-0.0795237	-0.125651	0.136225	TRIM25	100	S	PPADVWTPPARASAPSPNAQVACDHCLKEAA	2	0.999867	4.33574e-20	120.4	100.82	96.848	-1.2173	39388000000	19042000000	20346000000	Q14258	100	Q14258	Q14258	E3 ubiquitin/ISG15 ligase TRIM25	1	2524
-0.116082	-0.073546	0.136265	LRRC47	431	S	LQLEAEEQRKQKKRQSVSGLHRYLHLLDGNE	3	0.999808	1.75903e-06	121.68	113.27	121.68	0.55979	3883100000	1996100000	1887100000	Q8N1G4	431	Q8N1G4	Q8N1G4	Leucine-rich repeat-containing protein 47	1	3636
-0.544792	-0.970265	0.136482	DOCK7	1423	S	QEMVRRSRGQLERSPSGSAFGSQENLRWRKD	2	0.997294	5.8721e-36	179.94	172.58	179.94	0.088883	3960300000	1785700000	2174600000	Q96N67-2;Q96N67-6;Q96N67;Q96N67-3;Q96N67-4;Q96N67-5	1423;1423;1432;1392;1392;1401	Q96N67-2	Q96N67-2	Dedicator of cytokinesis protein 7	1	4368
0.0947765	0.0615863	0.136521	LIMCH1	63	S	FDSLDSFGSRSRQTPSPDVVLRGSSDGRGSD	2	0.999991	3.41211e-12	113.88	93.045	113.88	-0.39697	1071300000	516830000	554470000	Q9UPQ0-9;Q9UPQ0-8;Q9UPQ0-6;Q9UPQ0-10;Q9UPQ0-3;Q9UPQ0;Q9UPQ0-5;Q9UPQ0-2;Q9UPQ0-4;Q9UPQ0-7	63;58;63;217;58;217;58;217;217;58	Q9UPQ0-9	Q9UPQ0-9	LIM and calponin homology domains-containing protein 1	1;2	5710
-0.314212	-0.193583	0.136839	OSBP	338	S	RGATVLPANTPGNVGSGKDQCCSGKGDMSDE	2	0.999934	1.05885e-19	105.79	105.79	105.79	0.049379	678870000	336750000	342120000	P22059	338	P22059	P22059	Oxysterol-binding protein 1	1	1211
0.102188	0.156306	0.136914	FYN	21	S	CKDKEATKLTEERDGSLNQSSGYRYGTDPTP	2	1	5.36734e-87	243.87	233.11	178.43	0.76928	3480600000	1637200000	1843400000	P06241;P06241-3;P06241-2	21;21;21	P06241;P06241-2	P06241-2	Tyrosine-protein kinase Fyn	1	885;886
0.0681893	0.105054	0.13722	ZC3H13	77	S	GPSPRGKGYSSNYRRSPERPTGDLRERMKNK	3	0.99995	3.9432e-06	97.2	97.2	97.2	0.54821	11519000000	5952500000	5566900000	Q5T200;Q5T200-2	77;77	Q5T200	Q5T200	Zinc finger CCCH domain-containing protein 13	1	2973
0.166201	0.108628	0.137349	FASN	725	S	ARWLSTSIPEAQWHSSLARTSSAEYNVNNLV	3	0.757335	2.11827e-17	97.69	97.69	70.897	0.20293	95257000	43173000	52084000	P49327	725	P49327	P49327	Fatty acid synthase;[Acyl-carrier-protein] S-acetyltransferase;[Acyl-carrier-protein] S-malonyltransferase;3-oxoacyl-[acyl-carrier-protein] synthase;3-oxoacyl-[acyl-carrier-protein] reductase;3-hydroxyacyl-[acyl-carrier-protein] dehydratase;Enoyl-[acyl-carrier-protein] reductase;Oleoyl-[acyl-carrier-protein] hydrolase	1	1646
0.19497	0.294261	0.137773	PTRF	300	S	ERREKLKTSRDKLRKSFTPDHVVYARSKTAV	2	0.98754	2.14614e-13	153.49	153.49	117.93	-0.054569	31750000000	15797000000	15952000000	Q6NZI2;Q6NZI2-2;Q6NZI2-3	300;210;108	Q6NZI2	Q6NZI2	Polymerase I and transcript release factor	1	3157
-0.359564	-0.219215	0.138008	OTUD5	508	S	PGTSSQFSAGADRATSPLVSLYPALECRALI	2	0.923131	1.19793e-14	106.4	106.4	106.4	0.55351	574360000	280320000	294030000	Q96G74;Q96G74-2;Q96G74-3;Q96G74-5;Q96G74-4	508;479;503;503;286	Q96G74	Q96G74	OTU domain-containing protein 5	1	4260
-0.237183	-0.391108	0.138272	EXOC1	467	S	LTGSTSSLNKLSVQSSGNRRSQSSSLLDMGN	2	0.811407	0.000186303	73.082	73.082	68.676	-0.78477	758430000	527530000	230900000	Q9NV70-2;Q9NV70	467;482	Q9NV70-2	Q9NV70-2	Exocyst complex component 1	1	5233
-0.188677	-0.307778	0.138419	ANKRD28	1011	S	TFNAINRYTNTSKTVSFEALPIMRNEPSSYC	2	0.957542	1.21294e-05	85.536	78.003	73.877	-1.2549	140000000	64198000	75798000	O15084;O15084-4;O15084-1;O15084-2	1011;1041;1044;857	O15084	O15084	Serine/threonine-protein phosphatase 6 regulatory ankyrin repeat subunit A	1	266
-0.146292	-0.236462	0.138529	RBM15B	532	T	YTRHRNLDADLVRDRTPPHLLYSDRDRTFLE	4	0.999976	6.83136e-12	96.143	96.143	89.468	0.060728	741800000	380170000	361620000	Q8NDT2;Q8NDT2-2	532;205	Q8NDT2	Q8NDT2	Putative RNA-binding protein 15B	1	3773
0.410015	0.274146	0.139064	CCNL1	341	S	PALSTLGGFSPASKPSSPREVKAEEKSPISI	3	0.845804	1.46137e-92	196	189.63	196	0.25993	1553000000	773400000	779560000	Q9UK58;Q9UK58-6	341;341	Q9UK58	Q9UK58	Cyclin-L1	1;2	5593
-0.428721	-0.257855	0.139079	GPBP1L1	49	S	PRGEGRFGVSRRRHNSSDGFFNNGPLRTAGD	2	0.997865	6.93513e-36	178.14	168.66	178.14	-0.68292	178720000	80090000	98632000	Q9HC44	49	Q9HC44	Q9HC44	Vasculin-like protein 1	1	5047
-0.474974	-0.283803	0.139105	SP100	18	S	GGGGDLSTRRLNECISPVANEMNHLPAHSHD	5	1	1.4375e-63	151.67	146.14	132.6	0.19501	9144900000	4649500000	4495500000	P23497;P23497-4;P23497-2;P23497-3;P23497-5	18;18;18;18;18	P23497	P23497	Nuclear autoantigen Sp-100	1	1239
0.0639171	0.0410015	0.139202	TP53BP1	1068	S	PPTTPIRGNLLHFPSSQGEEEKEKLEGDHTI	2	0.989567	6.75501e-18	126.07	126.07	106.57	0.62568	12568000000	5777000000	6790800000	Q12888;Q12888-2;Q12888-3	1068;1073;1073	Q12888	Q12888	Tumor suppressor p53-binding protein 1	1;2	2320
-0.235127	-0.389126	0.139308	TRIP10	482	S	WLAEAESRVLSNRGDSLSRHARPPDPPASAP	2	0.983918	4.90403e-06	97.297	78.865	89.624	0.17939	6436200000	3093000000	3343200000	Q15642;Q15642-2;Q15642-3;Q15642-4	482;426;426;426	Q15642	Q15642	Cdc42-interacting protein 4	1	2701
-0.0972086	-0.0610158	0.139588	PRRC2A	1435	S	GGRTGPGRGDKRSWPSPKNRSRPPEERPPGL	2	0.999996	0.0112184	72.243	52.89	72.243	0.17103	2020000000	1033000000	987050000	P48634;P48634-2;P48634-3	1435;1422;1434	P48634	P48634	Protein PRRC2A	1	1625
0.592923	0.847959	0.13964	NCKIPSD	122	S	RGPSASSVAVMTSSTSDHHLDAAAARQPNGV	4	0.715808	2.56325e-13	73.771	72.216	73.771	1.5579	89793000	48533000	41260000	Q9NZQ3;Q9NZQ3-3;Q9NZQ3-5;Q9NZQ3-4;Q9NZQ3-2	122;122;122;122;122	Q9NZQ3	Q9NZQ3	NCK-interacting protein with SH3 domain	1	5378
0.291132	0.191475	0.139939	RACGAP1	157	S	RLSTIDESGSILSDISFDKTDESLDWDSSLV	3	0.999998	1.07875e-18	94.96	93.193	94.96	-0.15928	273510000	127050000	146460000	Q9H0H5	157	Q9H0H5	Q9H0H5	Rac GTPase-activating protein 1	1;2	4834
0.179638	0.116567	0.139995	MTFR1	115	S	RPPLQDDLLFFEKAPSRQISLPDLSQEEPQL	3	0.999992	4.39965e-09	69.47	67.562	68.587	-0.35234	316390000	152160000	164230000	Q15390;Q15390-2	115;82	Q15390	Q15390	Mitochondrial fission regulator 1	2	2671
-0.502015	-0.898789	0.140362	PKP3	280	S	GAVPGAVLEPVARAPSVRSLSLSLADSGHLP	4	0.944425	9.24967e-30	103.58	98.497	103.58	1.7098	91772000	37721000	54051000	Q9Y446;Q9Y446-2	280;295	Q9Y446	Q9Y446	Plakophilin-3	2	5862
0.791439	1.10659	0.140451	CLASP2	763	S	ARSSRIPRPSVSQGCSREASRESSRDTSPVR	2	0.999096	2.54425e-07	82.837	75.933	51.591	-0.53206	1372000000	661200000	710770000	O75122;O75122-3	529;763	O75122;O75122-3	O75122-3	CLIP-associating protein 2	1;2	519;520
-0.00772461	-0.012211	0.140462	NSUN2	456	S	KLQGKSAETRESTQLSPADLTEGKPTDPSKL	2	0.968514	1.06035e-76	192.51	192.51	192.51	0.31033	10570000000	5267100000	5302800000	Q08J23;Q08J23-2;Q08J23-3	456;421;220	Q08J23	Q08J23	tRNA (cytosine(34)-C(5))-methyltransferase	1	2275
-0.131092	-0.212756	0.140512	ATXN2L	391	S	LSSLPPRGPHHLDNSSPGPGSEARGINGGPS	2	0.977245	1.05642e-28	144.72	130.73	144.72	-2.0848	122470000	63939000	58534000	Q8WWM7;Q8WWM7-6;Q8WWM7-8;Q8WWM7-5;Q8WWM7-4;Q8WWM7-9;Q8WWM7-2;Q8WWM7-3	391;391;391;391;391;391;391;391	Q8WWM7	Q8WWM7	Ataxin-2-like protein	1	3972
-0.219035	-0.363115	0.14072	CSDC2	47	S	SRVWERGGVPPRDLPSPLPTKRTRTYSATAR	2	0.997304	0.00782891	42.031	35.135	42.031	0.46264	134460000	66773000	67691000	Q9Y534	47	Q9Y534	Q9Y534	Cold shock domain-containing protein C2	1	5908
-0.146308	-0.238542	0.140821	RAVER1	567	S	GSSSSKAFQLKSRLLSPLSSARLPPEPGLSD	2	1	3.10884e-05	107.11	77.34	100.69	0.15639	1459300000	662240000	797050000	Q8IY67-2	567	Q8IY67-2	Q8IY67-2	Ribonucleoprotein PTB-binding 1	1	3597
-0.238953	-0.39835	0.140898	UNC45A	15	T	_MTVSGPGTPEPRPATPGASSVEQLRKEGNE	3	0.999997	4.16173e-32	111.89	107.67	88.427	-0.26653	3349500000	1545000000	1804500000	Q9H3U1	15	Q9H3U1	Q9H3U1	Protein unc-45 homolog A	1;2;3	4893
-0.375478	-0.649937	0.14128	PHACTR4	574	S	NEIRHQIGNTLIRRLSQRPTPEELEQRNILQ	3	0.99997	1.56082e-13	112.82	101.18	112.82	0.76685	8428000000	4326600000	4101300000	Q8IZ21-3;Q8IZ21;Q8IZ21-2	574;590;600	Q8IZ21-3	Q8IZ21-3	Phosphatase and actin regulator 4	1	3610
0.181421	0.117193	0.141414	BCLAF1	198	S	SQEEPKDTFEHDPSESIDEFNKSSATSGDIW	2	0.998561	1.22434e-28	145.71	138.95	145.71	-1.6665	259600000	125420000	134180000	Q9NYF8;Q9NYF8-3;Q9NYF8-2;Q9NYF8-4	198;196;196;198	Q9NYF8	Q9NYF8	Bcl-2-associated transcription factor 1	1	5329
-0.489666	-0.877666	0.141416	DDX3X	90	S	RSDSRGKSSFFSDRGSGSRGRFDDRGRSDYD	2	0.958374	2.59019e-08	101.42	101.42	82.464	-0.12423	12454000000	5733200000	6720900000	O00571;O00571-2	90;74	O00571	O00571	ATP-dependent RNA helicase DDX3X	1	176
-0.0400222	-0.0639171	0.141494	ZC3HAV1L	257	S	KHMKLHKMLENTDNSSPSTEHSQGLEKQGVH	3	0.930103	1.36914e-20	96.153	94.122	87.793	-0.28076	917170000	448030000	469150000	Q96H79	257	Q96H79	Q96H79	Zinc finger CCCH-type antiviral protein 1-like	1	4281
-0.136426	-0.222557	0.141564	PLEKHA5	855	S	KGSHFPVGVVPPRAKSPTPESSTIASYVTLR	2	0.998352	1.20353e-40	169.43	161.72	169.43	0.47843	1151300000	324720000	826610000	Q9HAU0;Q9HAU0-5;Q9HAU0-8;Q9HAU0-2;Q9HAU0-4;Q9HAU0-6	855;799;837;913;918;1021	Q9HAU0	Q9HAU0	Pleckstrin homology domain-containing family A member 5	1	5015
1.18568	0.851443	0.141658	KIAA1967	681	S	AKLEDSEVRSVASNQSEMEFSSLQDMPKELD	2	0.999978	2.09411e-30	122.44	118.23	122.44	-0.13275	319150000	70492000	248650000	Q8N163;Q8N163-2	681;681	Q8N163	Q8N163	DBIRD complex subunit KIAA1967	2;3	3629
-0.0972858	-0.157432	0.141746	U2AF2	79	S	PLTRGAKEEHGGLIRSPRHEKKKKVRKYWDV	3	1	3.66461e-75	216.98	216.98	94.454	0.2147	157230000000	79889000000	77345000000	P26368;P26368-2	79;79	P26368	P26368	Splicing factor U2AF 65 kDa subunit	1	1278
0.0434844	0.0683624	0.141832	SPIN1	124	S	SALEVLPDRVATSRISDAHLADTMIGKAVEH	2	0.999999	1.5602e-18	98.21	92.238	82.59	1.3111	523450000	261510000	261940000	Q9Y657	124	Q9Y657	Q9Y657	Spindlin-1	1	5957
0.605874	0.870862	0.142219	DST	7510	S	RAGSKAGSRASSRRGSDASDFDISEIQSVCS	4	0.999968	1.71803e-123	191.33	189.2	85.747	-0.88182	2464700000	1223300000	1241400000	Q03001;Q03001-8	7510;5111	Q03001	Q03001	Dystonin	1;2	2183
-0.126155	-0.0780633	0.14253	ADAM9	761	T	PSRQPGSVPRHVSPVTPPREVPIYANRFAVP	3	1	1.90988e-29	146.13	146.13	121.21	-0.10005	5897300000	3180200000	2717100000	Q13443	761	Q13443	Q13443	Disintegrin and metalloproteinase domain-containing protein 9	1;2	2410
-0.0550966	-0.0886845	0.142794	WDR33	1210	S	FRDTPRPDHPPHDGHSPASRERSSSLQGMDM	5	0.985848	4.11427e-18	89.721	82.947	72.99	0.35038	3710200000	1771900000	1938300000	Q9C0J8	1210	Q9C0J8	Q9C0J8	pre-mRNA 3' end processing protein WDR33	1	4792
0.067914	0.106622	0.142835	DDX21	89	S	SKKAKKKEEPSQNDISPKTKSLRKKKEPIEK	2	1	6.6562e-10	121.24	104.86	121.24	-0.11784	126800000	56275000	70521000	Q9NR30;Q9NR30-2	89;21	Q9NR30	Q9NR30	Nucleolar RNA helicase 2	1	5152
-0.890145	-0.492417	0.143003	RICTOR	1284	S	YLTPQSNHLSLSKSNSVSLVPPGSSHTLPRR	3	0.994342	2.75783e-20	114.08	114.08	112.85	-0.36368	260710000	203860000	56843000	Q6R327;Q6R327-3	1284;1284	Q6R327	Q6R327	Rapamycin-insensitive companion of mTOR	1	3228
-0.102512	-0.0635029	0.143096	SH3BP2	416	S	VLPRPEKPQLPHLQRSPPDGQSFRSFSFEKP	4	0.999999	2.33873e-23	123.83	116.08	105.38	0.11248	1207700000	598290000	609390000	P78314;P78314-3;P78314-4	416;444;473	P78314	P78314	SH3 domain-binding protein 2	1	2053
0.0518593	0.0327429	0.143385	DENND1A	656	S	LGQDDMAIPSKPPAASPEKPSALLGNSLALP	3	0.999868	3.52983e-29	113.91	111.31	97.057	0.49529	547330000	265890000	281430000	Q8TEH3;Q8TEH3-6;Q8TEH3-7	656;667;657	Q8TEH3	Q8TEH3	DENN domain-containing protein 1A	1	3899
0.146003	0.0932633	0.143451	GLYR1	130	S	EERSRPNSGDEKRKLSLSEGKVKKNMGEGKK	2	0.99913	0.00166273	97.163	53.744	97.163	-0.20317	625140000	318580000	306560000	Q49A26;Q49A26-4;Q49A26-3;Q49A26-2	130;61;130;130	Q49A26	Q49A26	Putative oxidoreductase GLYR1	1	2847
0.0621218	0.0392511	0.143553	RB1CC1	624	S	HQHVLALHNLVKAAQSLDEMSQTITDLLSEQ	3	0.990529	3.14892e-14	76.799	74.536	67.217	-0.0084255	101650000	50191000	51464000	Q8TDY2;Q8TDY2-2	624;624	Q8TDY2	Q8TDY2	RB1-inducible coiled-coil protein 1	1	3891
-0.154843	-0.0950467	0.143702	ZNF460	219	T	AFGKSKHLLQHHIIHTGEKPYKCLECGKDFN	4	1	9.27732e-09	92.773	90.298	85.469	0.64974	142330000	72280000	70052000	Q14592;Q14592-2	219;178	Q14592	Q14592	Zinc finger protein 460	1	2544
-0.0624296	-0.100978	0.143704	KIF13A	1384	S	KEALSTKARHIRRSLSTPNVHNVSSSRPDLS	3	0.984381	3.04832e-83	183.48	168.19	154.4	-0.3549	10791000000	5414200000	5376400000	Q9H1H9-2;Q9H1H9-3;Q9H1H9-4;Q9H1H9	1384;1371;1371;1384	Q9H1H9-2	Q9H1H9-2	Kinesin-like protein KIF13A	1	4850
-1.1011	-0.587173	0.143781	FAM83B	957	S	KIESSIQPTSNMPNTSINRPEIKSATMGNSY	3	0.778292	6.30504e-29	109.91	107.24	67.496	-0.45307	254390000	140390000	113990000	Q5T0W9	957	Q5T0W9	Q5T0W9	Protein FAM83B	1	2969
-0.0859867	-0.0532505	0.143788	SOGA1	175	S	AQPAPSAQQPPRPPASPDEPSVAASSVGSSR	3	0.944184	3.82141e-30	93.099	93.099	93.099	-0.098919	4916300000	3432500000	1483700000	O94964-2	175	O94964-2	O94964-2	Protein SOGA1;N-terminal form;C-terminal 80 kDa form	1	690
0.506399	0.741349	0.143932	ARHGAP17	702	S	GQPSAPSQLSAPRRYSSSLSPIQAPNHPPPQ	4	0.739458	4.78519e-48	129.26	129.26	65.757	-0.96625	5720000000	2804200000	2915800000	Q68EM7;Q68EM7-6;Q68EM7-5;Q68EM7-2;Q68EM7-7;Q68EM7-3	702;702;702;624;235;429	Q68EM7	Q68EM7	Rho GTPase-activating protein 17	1;2	3092
-0.445912	-0.262553	0.144016	TMPO	154	T	RKLYEKKLLKLREQGTESRSSTPLPTISSSA	2	0.95243	1.08428e-81	178.44	178.44	178.44	0.22543	22754000000	10654000000	12100000000	P42166;P42167;P42167-2;P42167-3	154;154;154;154	P42166;P42167	P42167	Lamina-associated polypeptide 2, isoform alpha;Thymopoietin;Thymopentin;Lamina-associated polypeptide 2, isoforms beta/gamma;Thymopoietin;Thymopentin	2;3	1526;1527
-0.321676	-0.555325	0.144134	MEPCE	69	S	CAPSAGSPAAAVGRESPGAAATSSSGPQAQQ	2	1	1.22177e-65	162.39	154.27	127.1	0.15471	1853700000	894060000	959660000	Q7L2J0	69	Q7L2J0	Q7L2J0	7SK snRNA methylphosphate capping enzyme	1;2	3336
-0.0495763	-0.0801119	0.144215	AHNAK2	260	S	KPRVGRGRQSQRERLSWPKFQSIKSKRGPGP	2	1	0.00596114	70.908	55.821	70.908	0.1422	152300000	76389000	75913000	Q8IVF2;Q8IVF2-3	260;160	Q8IVF2	Q8IVF2	Protein AHNAK2	1	3529
-0.154683	-0.256045	0.144293	CHMP5	86	S	QKRMYEQQRDNLAQQSFNMEQANYTIQSLKD	3	0.999998	6.9881e-22	102.98	102.98	101.17	-1.872	195130000	126710000	68425000	Q9NZZ3;Q9NZZ3-2	86;86	Q9NZZ3	Q9NZZ3	Charged multivesicular body protein 5	1	5381
-0.0551715	-0.0893626	0.144528	EPB41L1	650	S	DFSRSLPELDRDKSDSDTEGLLFSRDLNKGA	2	0.999633	3.19796e-23	173.44	170.12	165.64	-0.25967	1141600000	554970000	586680000	Q9H4G0;Q9H4G0-2;Q9H4G0-3	650;576;541	Q9H4G0	Q9H4G0	Band 4.1-like protein 1	1;2	4907
0.0816123	0.128519	0.144541	ZNF460	489	S	KPYECVECGKAFNRRSPLTRHQRIHTAEKSH	3	0.999642	5.00284e-05	77.597	77.597	46.378	-0.59819	957280000	491470000	465810000	Q14592;Q14592-2	489;448	Q14592	Q14592	Zinc finger protein 460	1	2544
0.0335111	0.0532992	0.144651	THOP1	16	S	MKPPAACAGDMADAASPCSVVNDLRWDLSAQ	3	0.998844	1.24088e-23	89.652	89.652	89.652	-0.84796	5386600000	2735500000	2651000000	P52888	16	P52888	P52888	Thimet oligopeptidase	1	1781
0.0220482	0.0351505	0.144663	ABI1	183	S	TGTLSRTNPPTQKPPSPPMSGRGTLGRNTPY	2	0.999358	9.43389e-17	98.727	93.515	97.438	-0.4996	18927000000	9485000000	9441500000	Q8IZP0;Q8IZP0-3;Q8IZP0-2;Q8IZP0-4;Q8IZP0-5;Q8IZP0-6;Q8IZP0-9;Q8IZP0-12;Q8IZP0-10;Q8IZP0-8;Q8IZP0-7;Q8IZP0-11	183;183;178;183;178;183;183;200;178;183;183;119	Q8IZP0	Q8IZP0	Abl interactor 1	1	3618
0.240742	0.368626	0.144938	NAV1	1245	S	SDIEEIATPDSSAPSSPKLQHGSTETASPSI	3	0.797361	5.31139e-12	71.265	66.332	64.345	0.069446	539240000	182890000	356350000	Q8NEY1;Q8NEY1-3;Q8NEY1-7;Q8NEY1-4;Q8NEY1-5;Q8NEY1-2	1253;1250;1185;1193;859;1245	Q8NEY1;Q8NEY1-2	Q8NEY1-2	Neuron navigator 1	1;2	3792;3793
-0.0581274	-0.0943713	0.145	PTK2	910	S	ADSYNEGVKLQPQEISPPPTANLDRSNDKVY	2	0.999965	4.84367e-19	105.79	97.125	105.79	0.13832	1120200000	572790000	547440000	Q05397;Q05397-7;Q05397-5;Q05397-6;Q05397-2	910;864;923;218;737	Q05397	Q05397	Focal adhesion kinase 1	1	2221
-0.211314	-0.128029	0.145182	RHOV	25	S	EPPPLRAPTPPPRRRSAPPELGIKCVLVGDG	2	1	1.08653e-05	84.046	69.963	52.391	-0.047573	352310000	166540000	185780000	Q96L33	25	Q96L33	Q96L33	Rho-related GTP-binding protein RhoV	1	4344
-0.333552	-0.580821	0.145374	ARHGEF7;ARHGEF6	704	T	PERKPSDEEFASRKSTAALEEDAQILKVIEA	2	0.5	2.23483e-13	121.13	121.13	121.13	0.34613	97494000	38690000	58804000	Q14155;Q14155-1;Q14155-6;Q14155-5;Q14155-2;Q14155-3;Q15052;Q15052-2	704;526;526;611;654;683;650;496	Q14155	Q14155	Rho guanine nucleotide exchange factor 7;Rho guanine nucleotide exchange factor 6	1	2500
0.0788831	0.124676	0.145473	ESYT2	758	S	SPGHISVKEPTPSIASDISLPIATQELRQRL	2	0.726676	3.80086e-28	107.47	104.41	107.47	1.68	113470000	57011000	56459000	A0FGR8;A0FGR8-2;A0FGR8-6;A0FGR8-5	758;730;779;165	A0FGR8	A0FGR8	Extended synaptotagmin-2	2	3
-0.937105	-0.50924	0.145504	AFF1	697	T	ALSGPEPAKDNVEDRTPEHFALVPLTESQGP	4	1	4.20112e-38	118.16	113.86	107.74	0.11936	1596900000	711500000	885380000	P51825;P51825-3;P51825-2	697;697;704	P51825	P51825	AF4/FMR2 family member 1	1	1753
-0.0350321	-0.0567222	0.145648	CHAMP1	319	S	APAVSPGSWKPGPPGSPRPWKSNPSASSGPW	2	1	1.23566e-20	95.867	94.717	75.764	1.2368	4594400000	2249600000	2344800000	Q96JM3	319	Q96JM3	Q96JM3	Chromosome alignment-maintaining phosphoprotein 1	1;2	4323
-0.521038	-0.301236	0.145917	BCL9	917	S	AASIKSPPVLGSAAASPVHLKSPSLPAPSPG	3	0.999955	7.38265e-20	115.74	101.76	93.987	1.6055	101250000	59230000	42021000	O00512	917	O00512	O00512	B-cell CLL/lymphoma 9 protein	1	169
-0.140476	-0.0856966	0.145949	BAZ1A	1547	T	KLGLHVTPSNVDQVSTPPAAKKSRI______	3	0.790053	1.97076e-20	93.583	90.615	70.345	0.80634	474330000	234390000	239940000	Q9NRL2;Q9NRL2-2	1547;1515	Q9NRL2	Q9NRL2	Bromodomain adjacent to zinc finger domain protein 1A	1	5171
-0.284317	-0.169925	0.146135	TNK1	519	S	ESVLSLGPRPTGGGSSPPEIRQARAVPQGPP	3	0.861443	1.83257e-82	175.89	175.89	103.42	0.14978	1644500000	868740000	775710000	Q13470;Q13470-2	519;514	Q13470	Q13470	Non-receptor tyrosine-protein kinase TNK1	1;2	2417
-0.170215	-0.284988	0.146284	MTSS1L	579	S	IRRTPSTKPTVRRALSSAGPIPIRPPIVPVK	3	0.933276	1.43638e-25	118.54	116.49	69.256	-0.14619	2798000000	1592100000	1206000000	Q765P7	579	Q765P7	Q765P7	MTSS1-like protein	1	3320
-0.0955891	-0.0585243	0.146637	RTN4	152	S	DEPPARPPPPPPASVSPQAEPVWTPPAPAPA	5	0.694107	9.25908e-07	45.129	40.453	45.129	-0.11934	726400000	421730000	304660000	Q9NQC3;Q9NQC3-5;Q9NQC3-2	152;152;152	Q9NQC3	Q9NQC3	Reticulon-4	1	5126
-0.0733478	-0.0450236	0.146747	SRFBP1	203	S	IAKMEHGPKAVTIANSPSKPSEKDSVVSLES	2	0.989466	2.77475e-12	126.83	100.05	122.46	0.71696	3019400000	1218800000	1800600000	Q8NEF9	203	Q8NEF9	Q8NEF9	Serum response factor-binding protein 1	1	3782
0.278461	0.17878	0.146834	IST1	307	S	ISSAQIVGPGPKPEASAKLPSRPADNYDNFV	2	1	1.01843e-24	131.26	112.32	131.26	-0.86662	192180000	78924000	113250000	P53990;P53990-2;P53990-4;P53990-5;P53990-6	307;278;309;322;161	P53990	P53990	IST1 homolog	1	1808
-0.0244139	-0.0150693	0.147024	CBX1	175	S	VISFYEERLTWHSYPSEDDDKKDDKN_____	2	0.999963	2.00317e-12	103.01	96.407	103.01	-0.35772	3108100000	1463600000	1644400000	P83916	175	P83916	P83916	Chromobox protein homolog 1	1	2104
0.272262	0.174426	0.147252	PLEC	4642	S	RTGSRTGSRAGSRRGSFDATGSGFSMTFSSS	3	0.999914	8.39366e-108	198.33	195.75	173.98	-0.16795	4887200000	2536600000	2350600000	Q15149;Q15149-6;Q15149-9;Q15149-7;Q15149-8;Q15149-5;Q15149-2;Q15149-3;Q15149-4	4642;4509;4491;4473;4483;4505;4532;4528;4505	Q15149;Q15149-2;Q15149-4	Q15149	Plectin	1	2639;2640;2641
-0.0723463	-0.0443242	0.14732	MKI67	1355	T	AQALEDLTGFKELFQTPGHTEEAVAAGKTTK	2	0.999991	3.06382e-22	118.37	106.48	118.37	1.6722	712150000	365190000	346950000	P46013;P46013-2	1355;995	P46013;P46013-2	P46013	Antigen KI-67	1	1571;1572
-0.221169	-0.132643	0.147584	DOCK7	30	S	VAAEVRKQISGQYSGSPQLLKNLNIVGNISH	2	0.982933	2.47976e-07	73.057	73.057	73.057	0.17156	368810000	175890000	192910000	Q96N67-2;Q96N67-6;Q96N67;Q96N67-3;Q96N67-4;Q96N67-5;Q96N67-7	30;30;30;30;30;30;30	Q96N67-2	Q96N67-2	Dedicator of cytokinesis protein 7	1	4368
0.261711	0.167231	0.147644	KCTD3	793	S	STSDGGTDSPGTASPSPTKTTPSPRHKKSDS	2	0.959359	1.42698e-107	199.11	194.87	199.11	0.10015	4217600000	2006700000	2210900000	Q9Y597;Q9Y597-2;Q9Y597-3	793;791;147	Q9Y597	Q9Y597	BTB/POZ domain-containing protein KCTD3	1;2	5914
-0.0958204	-0.158466	0.147715	MTSS1L	342	S	DSGFVSQDATYSKPPSPMPSDITSQKSSSSA	3	0.956765	1.34183e-21	87.893	86.866	87.893	-0.087336	746340000	373380000	372960000	Q765P7	342	Q765P7	Q765P7	MTSS1-like protein	1	3320
-0.124393	-0.207393	0.14808	MAPKAP1	510	S	ADYFAQKQRKLNRRTSFSFQKEKKSGQQ___	2	0.715853	0.00353716	79.86	79.86	70.675	-0.33944	3416300000	1620300000	1795900000	Q9BPZ7;Q9BPZ7-4;Q9BPZ7-3;Q9BPZ7-2	510;318;463;474	Q9BPZ7	Q9BPZ7	Target of rapamycin complex 2 subunit MAPKAP1	1	4542
0.41045	0.617012	0.148224	LRRFIP2	96	S	ASATTPLSGNSSRRGSGDTSSLIDPDTSLSE	2	0.993762	2.21124e-76	191.97	172.62	179.54	0.22128	6645900000	3533000000	3112900000	Q9Y608-2;Q9Y608-5	96;168	Q9Y608-2	Q9Y608-2	Leucine-rich repeat flightless-interacting protein 2	1	5951
-0.551902	-0.314755	0.148234	YAP1	351	S	TYHSRDESTDSGLSMSSYSVPRTPDDFLNSV	2	0.810174	4.36824e-36	160.27	157.52	160.27	-1.9547	286340000	155540000	130800000	P46937-5;P46937-3;P46937-6;P46937-7;P46937;P46937-2;P46937-8;P46937-9;P46937-4	351;355;367;371;405;389;393;409;227	P46937-5	P46937-5	Yorkie homolog	1	1595
-0.0629419	-0.103531	0.1483	RACGAP1	203	S	RQFVDGPPGPVKKTRSIGSAVDQGNESIVAK	3	0.864043	2.35084e-25	105.47	101.28	89.08	0.67876	968050000	267800000	700250000	Q9H0H5	203	Q9H0H5	Q9H0H5	Rac GTPase-activating protein 1	1;2	4834
-0.0607885	-0.0371714	0.1483	ZC3H4	908	S	ARALPTSKPEGSLHSSPVGPSSSKGSGPPPT	3	0.9876	1.95838e-51	202.16	191	93.753	1.6995	5548600000	3573300000	1975300000	Q9UPT8	908	Q9UPT8	Q9UPT8	Zinc finger CCCH domain-containing protein 4	1;2	5719
-0.406904	-0.236952	0.148379	SSH2	795	T	PKKNSIHELLLERAQTPENKPGHMEQDEDSC	3	0.999998	2.60968e-24	89.979	87.939	89.979	0.16379	318990000	168900000	150090000	Q76I76	795	Q76I76	Q76I76	Protein phosphatase Slingshot homolog 2	1	3322
-0.182098	-0.308361	0.148434	AGAP3	538	S	PAEVLSSSPKLDPPPSPHSNRKKHRRKKSTG	3	0.988287	8.91684e-05	57.794	45.841	52.527	0.12433	234300000	116140000	118160000	Q96P47;Q96P47-2;Q96P47-4	538;539;574	Q96P47	Q96P47	Arf-GAP with GTPase, ANK repeat and PH domain-containing protein 3	1	4378
-0.0444342	-0.0728604	0.148591	ZDHHC5	694	S	SLGSASPGPGQPPLSSPTRGGVKKVSGVGGT	2	0.730622	1.64452e-42	147.03	147.03	147.03	0.75149	1213600000	596310000	617280000	Q9C0B5;Q9C0B5-2	694;641	Q9C0B5	Q9C0B5	Palmitoyltransferase ZDHHC5	1	4780
0.401412	0.260031	0.148678	SON	2011	S	SRRRRSRSVVRRRSFSISPVRLRRSRTPLRR	2	1	2.06961e-05	94.09	84.808	73.758	-0.67782	3199900000	1646200000	1553700000	P18583;P18583-5;P18583-2;P18583-10;P18583-4;P18583-7;P18583-9;P18583-3;P18583-6	2011;2011;1692;2011;2011;1971;2051;2011;2011	P18583	P18583	Protein SON	2;3	1157
0.391218	0.253051	0.148757	CTAGE5;MIA2	522	S	CDRLTDPHRAPSDTGSLSPPWDQDRRMMFPP	4	0.978898	1.37996e-31	108.73	108.73	88.209	0.25853	5636000000	2826800000	2809200000	O15320-7;O15320-2;O15320;O15320-8;O15320-6;O15320-4;O15320-3;O15320-10;O15320-5;O15320-9;Q96PC5	522;551;594;514;519;594;565;582;599;556;1202	O15320-7;Q96PC5	O15320-7	cTAGE family member 5;Melanoma inhibitory activity protein 2	2;3	296;4382
0.0911243	0.14527	0.148773	ARHGAP4	906	S	GLGPASTTSPSPGPRSPKAPPSSRLGRNKGF	2	0.988993	6.83863e-31	129.08	129.08	129.08	1.0112	508210000	79886000	428320000	P98171;P98171-2	906;946	P98171	P98171	Rho GTPase-activating protein 4	1	2119
-0.0742891	-0.122739	0.148803	THRAP3	253	S	AVSELSPRERSPALKSPLQSVVVRRRSPRPS	2	1	8.19833e-28	137.87	128.3	113.69	0.42989	32297000000	15449000000	16848000000	Q9Y2W1	253	Q9Y2W1	Q9Y2W1	Thyroid hormone receptor-associated protein 3	1;2	5803
-0.225632	-0.134615	0.148832	ZNF362	408	T	HTVVEHLVSHHSPQRTESPGIPVRISLI___	4	0.804936	4.55277e-81	202.09	193.61	161.05	0.8343	1046800000	513460000	533320000	Q5T0B9	408	Q5T0B9	Q5T0B9	Zinc finger protein 362	2	2966
0.58938	0.390075	0.148861	MINK1	699	S	AGGSRPAQAVRARPRSNSAWQIYLQRRAERG	2	0.597324	8.89008e-07	103.14	103.14	40.496	-2.1389	64489000	29650000	34839000	Q8N4C8;Q8N4C8-4	699;679	Q8N4C8	Q8N4C8	Misshapen-like kinase 1	1	3667
0.0329472	0.0531793	0.148893	OTUD4	1023	S	GANSVDSRVQRPKEESSEDENEVSNILRSGR	3	1	3.58743e-45	143.32	140.2	143.32	-0.052591	755230000	376090000	379140000	Q01804;Q01804-5;Q01804-3	1023;957;958	Q01804	Q01804	OTU domain-containing protein 4	2	2162
0.0329472	0.0531793	0.148893	OTUD4	1024	S	ANSVDSRVQRPKEESSEDENEVSNILRSGRS	3	1	3.58743e-45	143.32	140.2	143.32	-0.052591	755230000	376090000	379140000	Q01804;Q01804-5;Q01804-3	1024;958;959	Q01804	Q01804	OTU domain-containing protein 4	2	2162
0.568519	0.37516	0.149042	EMC4	32	S	WAIELSGPGGGSRGRSDRGSGQGDSLYPVGY	3	0.917419	1.54682e-28	109.19	102.98	109.19	-0.39748	399980000	177110000	222870000	Q5J8M3;Q5J8M3-3;Q5J8M3-2	32;32;32	Q5J8M3	Q5J8M3	ER membrane protein complex subunit 4	1	2925
0.112233	0.178371	0.149113	WDR44	344	S	TVAGEVMGPQRPRSNSGRELTDEEILASVMI	3	0.90589	1.09358e-35	137.11	129.75	118.3	-0.084287	969250000	492780000	476460000	Q5JSH3;Q5JSH3-2;Q5JSH3-4	344;344;319	Q5JSH3	Q5JSH3	WD repeat-containing protein 44	1	2930
-0.0473086	-0.0777899	0.149182	NOTCH2	1778	S	GPQPKKVKAEDEALLSEEDDPIDRRPWTQQH	4	0.999953	1.49303e-37	114.08	107.47	95.551	-0.23624	9906500000	4818700000	5087800000	Q04721	1778	Q04721	Q04721	Neurogenic locus notch homolog protein 2;Notch 2 extracellular truncation;Notch 2 intracellular domain	1	2208
0.284159	0.437604	0.149279	NUP153	632	T	FASPKIDSVAAQPTATSPVVYTRPAISSFSS	3	0.592038	2.18879e-40	108.99	107.55	88.071	0.095512	257790000	120490000	137300000	P49790;P49790-3;P49790-2	632;663;590	P49790	P49790	Nuclear pore complex protein Nup153	1	1682
0.0468402	0.028955	0.149291	EI24	326	S	LQSALSSSTSAEKFPSPHPSPAKLKATAGH_	2	1	2.42762e-06	103.46	99.046	93.243	0.16365	3805000000	1847500000	1957500000	O14681;O14681-3	326;312	O14681	O14681	Etoposide-induced protein 2.4 homolog	1;2	208
1.23781	1.68358	0.149427	PDE3A	312	S	SAEMSGCSSKSHRRTSLPCIPREQLMGHSEW	2	0.918422	4.31853e-06	124.12	111.33	124.12	-0.48415	6894100000	4564100000	2330000000	Q14432	312	Q14432	Q14432	cGMP-inhibited 3',5'-cyclic phosphodiesterase A	1	2530
0.0142124	0.0230792	0.149484	OSBP	385	S	ENLGHKRTGSNISGASSDISLDEQYKHQLEE	3	0.806152	2.01007e-20	90.136	82.619	90.136	-0.87059	137880000	62827000	75048000	P22059	385	P22059	P22059	Oxysterol-binding protein 1	2	1211
-0.396384	-0.230203	0.149488	RBMX	88	S	SLDGKAIKVEQATKPSFESGRRGPPPPPRSR	3	0.995248	2.42335e-22	149.97	136.22	93.424	0.60341	19265000000	8744000000	10521000000	P38159;P38159-2	88;75	P38159	P38159	RNA-binding motif protein, X chromosome;RNA-binding motif protein, X chromosome, N-terminally processed	1	1473
-0.29736	-0.175173	0.149506	MATR3	14	S	__MSKSFQQSSLSRDSQGHGRDLSAAGIGLL	3	0.922165	2.52668e-11	77.871	74.335	77.871	-0.080226	97462000	44505000	52957000	P43243	14	P43243	P43243	Matrin-3	1	1554
-0.040304	-0.0662615	0.149574	CEP170	838	S	GGDKKESSKSLVRQGSFTIEKPSPNIPIELI	2	0.99633	0.00264737	68.355	42.238	63.212	-0.58015	233390000	113360000	120030000	Q5SW79;Q5SW79-2;Q5SW79-3	838;740;740	Q5SW79	Q5SW79	Centrosomal protein of 170 kDa	1	2960
0.264597	0.168009	0.149655	MDFIC	252	S	SQKMHRKIQSSLSVNSDISKKSKVNAVFSQK	2	0.90777	4.0753e-09	99.044	99.044	99.044	1.0876	657060000	305890000	351160000	Q9P1T7-1;Q9P1T7	252;143	Q9P1T7-1	Q9P1T7-1	MyoD family inhibitor domain-containing protein	1	5404
-0.251573	-0.436055	0.149694	SEC16A	1212	Y	HQSQIYRSHNVAAGSYEAPLPPGSFHGDFAY	3	0.929461	2.48891e-48	141.23	131.08	124.17	0.067023	1624100000	661250000	962810000	O15027;O15027-5;O15027-2;O15027-4;O15027-3	1212;1212;1212;1212;1212	O15027	O15027	Protein transport protein Sec16A	1	251
-0.128377	-0.215617	0.149767	KIAA1522	197	S	EDALSIRSEMIQRKGSTFRPHDSFPKSGKSG	3	0.957464	3.72599e-08	78.326	72.431	76.341	0.093845	6540900000	3060900000	3480000000	Q9P206-2;Q9P206;Q9P206-3	197;138;149	Q9P206-2	Q9P206-2	Uncharacterized protein KIAA1522	1;2	5410
-0.45795	-0.263155	0.149887	ATP11C	1112	S	SARRNLSCRRASDSLSARPSVRPLLLRTFSD	3	0.974006	6.16413e-12	79.69	79.69	69.765	0.090879	390150000	170820000	219330000	Q8NB49	1112	Q8NB49	Q8NB49	Probable phospholipid-transporting ATPase IG	2	3731
-0.324582	-0.190172	0.149913	KDM6A	761	S	GLPNHVHQMTADAVCSPSHGDSKSPGLLSSD	5	0.886177	3.44769e-30	91.775	90.016	62.631	-0.33805	1355300000	643790000	711500000	O15550	761	O15550	O15550	Lysine-specific demethylase 6A	1	326
0.0443242	0.0716638	0.150079	DIDO1	1456	S	VDDLPNRMCADVRRNSVERPAEPVAGAATPS	3	1	5.50279e-102	216.16	202.55	193.05	-0.23269	9887100000	5098700000	4788500000	Q9BTC0	1456	Q9BTC0	Q9BTC0	Death-inducer obliterator 1	1	4614
0.161307	0.100762	0.150604	TRIM28	489	S	GEGEVSGLMRKVPRVSLERLDLDLTADSQPP	3	0.999993	3.94593e-32	117.21	108.75	117.21	0.70583	387480000	264270000	123210000	Q13263;Q13263-2	489;407	Q13263	Q13263	Transcription intermediary factor 1-beta	1	2381
-0.288435	-0.169412	0.150641	YBX1	36	S	SAADTKPGTTGSGAGSGGPGGLTSAAPAGGD	2	0.833413	3.16084e-53	147.73	141.42	147.73	-0.32087	1999400000	910060000	1089300000	P67809	36	P67809	P67809	Nuclease-sensitive element-binding protein 1	1	2037
-0.251848	-0.43957	0.151358	C2CD2	662	S	SQSHNDLVFLEQPEGSRRKGITLTRILNKKL	4	1	1.5196e-82	178.15	178.15	151.95	-0.62923	435140000	200170000	234970000	Q9Y426;Q9Y426-2;Q9Y426-3	662;507;657	Q9Y426	Q9Y426	C2 domain-containing protein 2	1	5861
-0.170329	-0.291014	0.151477	NCOR2	2464	S	RRTPLTNRVWEDRPSSAGSTPFPYNPLIMRL	3	0.794528	2.78689e-12	74.905	74.905	55.662	-0.18782	434590000	235740000	198860000	Q9Y618;Q9Y618-5;Q9Y618-4;Q9Y618-3;Q9Y618-2	2464;2401;2447;2456;708	Q9Y618	Q9Y618	Nuclear receptor corepressor 2	1	5954
-0.154988	-0.0924781	0.151501	ZFAND5	48	S	CYKEHLQRQQNSGRMSPMGTASGSNSPTSDS	2	0.999983	1.46499e-98	220.17	213.4	184.47	-1.1627	2755500000	1541200000	1214300000	O76080	48	O76080	O76080	AN1-type zinc finger protein 5	1	650
-0.203834	-0.12075	0.151589	R3HDM1	846	T	RHGNRGRRQAKKAASTDLGAGETVVGKVLEI	2	0.553361	2.48827e-13	98.227	95.031	74.618	0.014389	410190000	196020000	214180000	Q15032-2;Q15032-4;Q15032;Q15032-3	846;919;974;975	Q15032-2	Q15032-2	R3H domain-containing protein 1	1	2615
0.186247	0.116317	0.151614	NCOR2	1872	S	SRPASHSHAHQHSPISPRTQDALQQRPSVLH	3	0.975999	2.41977e-08	72.801	72.801	72.801	-1.6519	1042100000	544590000	497540000	Q9Y618;Q9Y618-5;Q9Y618-4;Q9Y618-3;Q9Y618-2	1872;1855;1855;1864;162	Q9Y618	Q9Y618	Nuclear receptor corepressor 2	1	5954
0.166458	0.103689	0.15162	RPGR	518	S	THIMSLNSNEKSLKLSPVQKQKKQQTIGELT	2	0.999894	0.000750901	62.232	33.161	62.232	0.46296	54432000	26463000	27969000	Q92834;Q92834-3;Q92834-4;Q92834-2;Q92834-6	518;518;456;518;518	Q92834	Q92834	X-linked retinitis pigmentosa GTPase regulator	1	4069
0.0430645	0.0700272	0.151661	NKAP	149	S	RERIGELGAPEVWGLSPKNPEPDSDEHTPVE	2	1	5.00556e-23	137.99	131.71	42.052	-1.0339	609960000	304110000	305850000	Q8N5F7	149	Q8N5F7	Q8N5F7	NF-kappa-B-activating protein	1	3682
-0.328018	-0.190804	0.151692	PKP3	314	S	GFNSYGSHRTLQRLSSGFDDIDLPSAVKYLM	2	0.991162	2.7526e-15	115.41	115.41	100.27	0.58038	3033000000	1387100000	1645900000	Q9Y446;Q9Y446-2	314;329	Q9Y446	Q9Y446	Plakophilin-3	1;2	5862
0.0753272	0.0462654	0.152234	MEAF6	122	S	QDQLIEKREPGSGTESDTSPDFHNQENEPSQ	5	0.88877	1.08538e-42	111.77	111.4	111.77	-0.34022	631090000	314030000	317060000	Q9HAF1;Q9HAF1-2;Q9HAF1-4;Q9HAF1-3	122;122;122;122	Q9HAF1	Q9HAF1	Chromatin modification-related protein MEAF6	1	5008
0.204266	0.322271	0.152376	LRWD1	259	S	PSKRACASPSAQVEGSPVAGSDGSQPAVKLE	3	0.999934	3.33298e-84	185.97	180.32	92.449	1.2878	7074400000	3501100000	3573400000	Q9UFC0	259	Q9UFC0	Q9UFC0	Leucine-rich repeat and WD repeat-containing protein 1	1;2	5509
0.161565	0.100268	0.152521	SYNRG	1075	S	ATFDLSVQGSHKRSLSLGDKEISRSSPSPAL	2	0.999551	0.00155826	98.754	66.996	98.754	0.0035931	1213600000	581660000	631920000	Q9UMZ2;Q9UMZ2-4;Q9UMZ2-8;Q9UMZ2-3;Q9UMZ2-7;Q9UMZ2-5;Q9UMZ2-6;Q9UMZ2-9	1075;997;996;997;997;1075;869;952	Q9UMZ2;Q9UMZ2-6	Q9UMZ2	Synergin gamma	1	5674;5675
0.100305	0.161637	0.152548	TAF4	543	S	SQAQTTVQPSATLQRSPGVQPQLVLGGAAQT	3	1	2.46229e-78	160.96	160.96	160.96	0.40363	281030000	141720000	139300000	O00268	543	O00268	O00268	Transcription initiation factor TFIID subunit 4	1	137
-0.113146	-0.191436	0.15269	LIMCH1	708	S	LGNCQDEKQDRRWKKSFQGDDSDLLLKTRES	2	1	1.85822e-08	102.15	69.221	102.15	0.51183	28307000	14541000	13766000	Q9UPQ0-9;Q9UPQ0-8;Q9UPQ0-6;Q9UPQ0-10;Q9UPQ0-3;Q9UPQ0;Q9UPQ0-5;Q9UPQ0-2;Q9UPQ0-4	708;715;720;874;1259;875;728;875;887	Q9UPQ0-9	Q9UPQ0-9	LIM and calponin homology domains-containing protein 1	1	5710
-0.225295	-0.132379	0.152969	AFF4	706	S	RMFSPMEEKELLSPLSEPDDRYPLIVKIDLN	2	1	4.5063e-30	122.34	122.34	122.34	0.92021	784980000	367300000	417670000	Q9UHB7;Q9UHB7-2	706;706	Q9UHB7	Q9UHB7	AF4/FMR2 family member 4	1;2	5535
-0.0540477	-0.032524	0.153038	PDE4D	284	S	ISNTFLDKQHEVEIPSPTQKEKEKKKRPMSQ	2	0.999777	6.07929e-17	144.88	139.03	144.88	0.47964	1770400000	831480000	938950000	Q08499-6;Q08499;Q08499-2;Q08499-10;Q08499-9;Q08499-11;Q08499-3;Q08499-4;Q08499-5;Q08499-8	284;348;212;218;226;287;143;123;46;57	Q08499-6	Q08499-6	cAMP-specific 3',5'-cyclic phosphodiesterase 4D	1	2266
0.122607	0.0755657	0.153043	SCAF11	608	S	TEHKDFTLKTEELIESPKLESSEGEIIQTVD	2	0.999999	3.56363e-140	252.77	242.67	222.95	0.61238	866320000	429920000	436400000	Q99590;Q99590-2	608;293	Q99590	Q99590	Protein SCAF11	1;2	4492
-0.192991	-0.333767	0.153049	CHD4	1831	S	MALNTRFAEVECLAESHQHLSKESMAGNKPA	3	0.996119	1.45524e-08	73.672	71.23	63.998	1.6829	367040000	180580000	186460000	Q14839;Q14839-2	1831;1859	Q14839	Q14839	Chromodomain-helicase-DNA-binding protein 4	1	2577
0.024036	0.0394735	0.153322	PTPN2	304	S	WKELSKEDLSPAFDHSPNKIMTEKYNGNRIG	2	1	7.02995e-24	174.39	155.12	174.39	0.18534	7477500000	3599500000	3877900000	P17706;P17706-2;P17706-3;P17706-4	304;304;304;327	P17706	P17706	Tyrosine-protein phosphatase non-receptor type 2	1	1142
-0.258339	-0.45628	0.153774	SCRIB	1226	S	FAAGIGHRNSLESISSIDRELSPEGPGKEKE	3	0.791412	1.08679e-60	167.87	158.47	166.01	0.2617	301200000	102660000	198540000	Q14160;Q14160-2;Q14160-3	1226;1145;1226	Q14160;Q14160-3	Q14160	Protein scribble homolog	1	2503;2504
0.192825	0.119573	0.153955	CAMKK1	458	S	SWTTVILVKSMLRKRSFGNPFEPQARREERS	2	1	0.0418164	49.298	49.298	49.298	0.79271	18967000	8870800	10096000	Q8N5S9;Q8N5S9-2	458;496	Q8N5S9	Q8N5S9	Calcium/calmodulin-dependent protein kinase kinase 1		3689
-0.062294	-0.037312	0.154023	KANK2	19	S	VLHVPAPFPGTPGPASPPAFPAKDPDPPYSV	3	0.995866	2.19992e-12	71.117	69.576	56.366	0.44891	91518000	44900000	46618000	Q63ZY3;Q63ZY3-3;Q63ZY3-2	19;19;19	Q63ZY3	Q63ZY3	KN motif and ankyrin repeat domain-containing protein 2	1	3064
1.03935	1.45823	0.154173	PDE3A	311	T	VSAEMSGCSSKSHRRTSLPCIPREQLMGHSE	2	0.979512	0.000193501	103.43	95.363	69.198	-0.473	703350000	311680000	391670000	Q14432	311	Q14432	Q14432	cGMP-inhibited 3',5'-cyclic phosphodiesterase A	1	2530
-0.309645	-0.178874	0.154236	TBC1D10B	158	S	APGPGTPTGTPTRTPSRTAPGALTAKPPLAP	2	0.794419	8.51975e-13	75.543	72.66	57.525	-0.55124	491310000	254180000	237130000	Q4KMP7	158	Q4KMP7	Q4KMP7	TBC1 domain family member 10B	1	2858
-0.0145432	-0.0241777	0.15431	ACOX1	26	S	SASFNPELLTHILDGSPEKTRRRREIENMIL	3	1	1.05134e-98	222.01	222.01	222.01	-1.479	664870000	329530000	335340000	Q15067;Q15067-2	26;26	Q15067	Q15067	Peroxisomal acyl-coenzyme A oxidase 1	1	2629
0.499782	0.753969	0.154498	KANSL1	971	S	TPQLGSANPSTPQPASPDVSSSHSLSEYSHG	4	0.990037	2.11952e-30	96.109	94.207	94.43	-0.12358	215090000	128720000	86363000	Q7Z3B3;Q7Z3B3-2	971;302	Q7Z3B3	Q7Z3B3	KAT8 regulatory NSL complex subunit 1	1;2	3368
-0.207278	-0.121413	0.154509	PRRC2C	1544	S	ENVLPPKREIAKRSFSSQRPVDRQNRRGNNG	2	0.999357	1.41803e-11	127.56	73.992	111.94	0.84462	41621000000	21724000000	19897000000	Q9Y520;Q9Y520-6;Q9Y520-4;Q9Y520-5;Q9Y520-7;Q9Y520-2;Q9Y520-3	1544;1544;1544;1544;1546;1301;1544	Q9Y520	Q9Y520	Protein PRRC2C	1	5907
-0.283071	-0.505281	0.154576	RPRD2	482	T	MKNTGVSPASRPSPGTPTSPSNLTSGLKTPA	3	0.967953	1.47464e-32	104.97	104.97	101.47	1.4267	801580000	421440000	380130000	Q5VT52;Q5VT52-2;Q5VT52-3;Q5VT52-5	482;445;456;456	Q5VT52;Q5VT52-5	Q5VT52	Regulation of nuclear pre-mRNA domain-containing protein 2	1;2	3025;3026
0.200002	0.123827	0.154697	TRAFD1	415	S	VTEGIPRLDSQPQETSPELPRRRVRHQGDLS	3	0.991244	1.44686e-21	135.09	127.56	71.909	0.29964	7300300000	3688700000	3611600000	O14545	415	O14545	O14545	TRAF-type zinc finger domain-containing protein 1	1	193
0.470094	0.301035	0.154856	MISP	479	S	TMSPRHLSESSGKPLSTKQEASKPPRGCPQA	2	0.736714	7.42624e-10	103.29	72.295	103.29	1.1445	380990000	144850000	236140000	Q8IVT2	479	Q8IVT2	Q8IVT2	Mitotic interactor and substrate of PLK1	1	3538
0.0380147	0.0625803	0.154895	THRAP3	320	S	GSGSLSPSKKSPVGKSPPSTGSTYGSSQKEE	2	0.999883	1.08517e-60	167.29	160.85	164.27	-0.49477	107190000000	52102000000	55086000000	Q9Y2W1	320	Q9Y2W1	Q9Y2W1	Thyroid hormone receptor-associated protein 3	1;2;3	5803
-0.6639	-1.36754	0.154919	PRPF31	455	T	TIRDRSSGTASSVAFTPLQGLEIVNPQAAEK	2	0.999596	3.21659e-24	92.449	92.449	92.449	0.89791	961830000	333800000	628030000	Q8WWY3	455	Q8WWY3	Q8WWY3	U4/U6 small nuclear ribonucleoprotein Prp31	2	3976
-0.270191	-0.156526	0.155019	HIVEP1	479	S	LVLQPDAGGLFLSHESPKALSIHSDVEDSGE	3	0.999333	9.4947e-38	125.39	125.39	125.39	-0.44156	93843000	44681000	49161000	P15822	479	P15822	P15822	Zinc finger protein 40	1	1101
0.0746424	0.122005	0.15515	WIZ	1006	S	LALAGSPTPKNPEDKSPQLSLSPRPASPKAQ	2	1	1.15207e-08	103.44	60.464	103.44	-0.25899	423340000	231000000	192340000	O95785;O95785-4;O95785-3	1006;190;187	O95785	O95785	Protein Wiz	1;3	781
-0.109234	-0.186374	0.155159	TNK1	502	S	QRRNMPLERMKGISRSLESVLSLGPRPTGGG	3	1	1.83257e-82	175.89	175.89	163.01	1.9234	5756300000	3271500000	2484900000	Q13470;Q13470-2	502;497	Q13470	Q13470	Non-receptor tyrosine-protein kinase TNK1	1;2	2417
0.0549179	0.0901578	0.155176	RBM15	568	T	FGHRAPDPLRGARDRTPPLLYRDRDRDLYPD	3	1	0.000104355	114.71	106.31	83.137	-0.29989	2917400000	1469700000	1447600000	Q96T37;Q96T37-4;Q96T37-2;Q96T37-3	568;524;568;568	Q96T37	Q96T37	Putative RNA-binding protein 15	1	4456
-0.380333	-0.21661	0.155209	ZZZ3	113	S	RQAIENCERRQTEPVSPVLKRIKRCLRSEAP	3	0.999777	0.000278538	57.288	16.347	56.29	-0.006556	767950000	94324000	673630000	Q8IYH5;Q8IYH5-2;Q8IYH5-4	113;113;113	Q8IYH5	Q8IYH5	ZZ-type zinc finger-containing protein 3	1	3605
-0.206728	-0.362442	0.15552	TFEB	114	S	TYGNKFAAHISPAQGSPKPPPAASPGVRAGH	3	0.999969	5.53372e-32	114.13	114.13	105.55	-0.87077	1228100000	575220000	652890000	P19484	114	P19484	P19484	Transcription factor EB	1;2	1174
-0.140619	-0.0828388	0.155555	NCOR2	1786	S	TAPQPFSSRHSSSPLSPGGPTHLTKPTTTSS	2	0.999993	1.62524e-73	219.96	219.96	218.14	-0.35818	7845300000	4194700000	3650600000	Q9Y618;Q9Y618-5;Q9Y618-4;Q9Y618-3;Q9Y618-2	1786;1769;1769;1778;76	Q9Y618	Q9Y618	Nuclear receptor corepressor 2	1;2	5954
-0.390529	-0.724738	0.155704	LMO7	372	S	RLFQKIYGENGSKSMSDVSAEDVQNLRQLRY	2	0.998316	5.82159e-44	193.77	184.21	193.77	1.4532	2661700000	1057400000	1604300000	Q8WWI1-3;Q8WWI1;Q8WWI1-2;Q8WWI1-4;Q8WWI1-5	372;706;706;706;421	Q8WWI1-3	Q8WWI1-3	LIM domain only protein 7	1	3969
0.0381553	0.0230205	0.155871	ARAP1	229	S	EIPPKPVRLFPEFDDSDYDEVPEEGPGAPAR	2	0.999999	1.74704e-41	124.62	124.62	124.62	-0.96694	5111600000	2510600000	2601000000	Q96P48-3;Q96P48	229;229	Q96P48-3	Q96P48-3	Arf-GAP with Rho-GAP domain, ANK repeat and PH domain-containing protein 1	1	4379
-0.158494	-0.0930192	0.155882	NFATC2IP	234	S	LSEVNKRLQDLRSCLSPKPPQGQEQQGQEDE	3	0.802574	8.50315e-50	118.69	117.17	118.69	1.0461	1772500000	686360000	1086100000	Q8NCF5	234	Q8NCF5	Q8NCF5	NFATC2-interacting protein	1	3756
-0.0434824	-0.0732718	0.156166	AHNAK	570	S	PRLGSPSGKTGTCRISMSEVDLNVAAPKVKG	3	0.986742	1.31615e-30	124.31	118.66	94.389	-0.10882	2098500000	1029700000	1068700000	Q09666	570	Q09666	Q09666	Neuroblast differentiation-associated protein AHNAK	1	2280
0.321351	0.201062	0.156251	MFF	146	S	SENAVRQNGQLVRNDSLPVLRGGSAAATSNP	2	1	0.00108643	92.445	77.112	92.445	0.26977	229290000	106490000	122800000	Q9GZY8-5	146	Q9GZY8-5	Q9GZY8-5	Mitochondrial fission factor	1	4814
-0.137505	-0.237441	0.156392	CCDC86	37	S	LTSVSRTRRALVEFESNPEETREPGSPPSVQ	3	0.926291	6.65896e-32	113.33	106.09	113.33	-0.23998	857660000	414200000	443460000	Q9H6F5	37	Q9H6F5	Q9H6F5	Coiled-coil domain-containing protein 86	2	4934
-0.137505	-0.237441	0.156392	CCDC86	50	S	FESNPEETREPGSPPSVQRAGLGSPERPPKT	3	0.994214	6.65896e-32	113.33	106.09	113.33	-0.23998	857660000	414200000	443460000	Q9H6F5	50	Q9H6F5	Q9H6F5	Coiled-coil domain-containing protein 86	2	4934
-0.464425	-0.888071	0.156527	OPHN1	703	S	ATNGPMPGSGPTKTPSFHIKRPAPRPLAHHK	2	0.999785	0.0067479	67.081	33.124	60.019	0.44728	243200000	114780000	128420000	O60890	703	O60890	O60890	Oligophrenin-1	1	501
0.156008	0.0953887	0.156643	ESYT2	755	S	LLASPGHISVKEPTPSIASDISLPIATQELR	2	0.951696	3.78181e-29	117.03	117.03	65.766	-1.2227	549250000	269780000	279470000	A0FGR8;A0FGR8-2;A0FGR8-6;A0FGR8-5	755;727;776;162	A0FGR8	A0FGR8	Extended synaptotagmin-2	2	3
-0.671347	-0.363115	0.15688	TSC2	1097	S	GLDSGELQSGPESSSSPGVHVRQTKEAPAKL	3	0.695864	6.75887e-24	95.593	95.593	95.593	1.0472	65385000	31026000	34358000	P49815;P49815-4;P49815-3;P49815-7;P49815-6;P49815-5;P49815-2	1097;1097;1053;1005;1017;1053;1054	P49815	P49815	Tuberin	1	1685
0.070252	0.0423678	0.157245	C11orf48	282	S	ADPACPEREDSHGSGSPFKASQD________	3	0.969188	3.21225e-29	113.92	88.591	113.92	-0.039033	1586200000	764880000	821340000	Q9BQE6;Q9BQE6-2	282;256	Q9BQE6	Q9BQE6	Uncharacterized protein C11orf48	1	4557
0.126841	0.206762	0.157653	MLK4	614	S	QMKDRTDCKERIRPLSDGNSPWSTILIKNQK	2	0.999393	5.31807e-24	130.83	112.21	106.63	0.12294	757850000	365470000	392380000	Q5TCX8;Q5TCX8-3	614;61	Q5TCX8	Q5TCX8	Mitogen-activated protein kinase kinase kinase MLK4	1	3006
-0.209929	-0.121413	0.157825	SH3BP5L	30	S	QGELRPEVVEDEVPRSPVAEEPGGGGSSSSE	3	0.999999	1.21584e-65	134.34	132.34	134.34	-1.1884	1135800000	615800000	520030000	Q7L8J4	30	Q7L8J4	Q7L8J4	SH3 domain-binding protein 5-like	1	3347
-0.310665	-0.176833	0.158091	GTF2F1	446	T	SLSGKSTPQPPSGKTTPNSGDVQVTEDAVRR	3	0.812312	1.41725e-21	118.21	118.21	83.917	-0.71082	741020000	362450000	378570000	P35269	446	P35269	P35269	General transcription factor IIF subunit 1	1;2	1432
0.28629	0.17718	0.158155	R3HDM1	143	S	LKLEQEILDFIGNNESPRKKFPPMTSYHRML	2	1	4.47462e-46	180.16	180.16	76.049	0.91709	389000000	185810000	203180000	Q15032-2;Q15032-4;Q15032;Q15032-3	143;131;187;187	Q15032-2	Q15032-2	R3H domain-containing protein 1	1	2615
-0.119479	-0.206768	0.158187	HN1	131	S	LGQSEEKPVPAAPVPSPVAPAPVPSRRNPPG	2	1	8.76623e-36	138.82	138.82	138.82	-0.90346	8218100000	4011100000	4207000000	Q9UK76;Q9UK76-3	131;85	Q9UK76	Q9UK76	Hematological and neurological expressed 1 protein	1	5596
-0.160137	-0.0931544	0.158222	FOXO3	43	S	PRSCTWPLQRPELQASPAKPSGETAADSMIP	2	1	3.94524e-12	83.064	83.064	76.161	-0.27065	961600000	475660000	485940000	O43524	43	O43524	O43524	Forkhead box protein O3	1;2	381
-0.692152	-0.370945	0.15832	TMEM201	454	S	RTSPSSLPGRLSRALSLGTIPSLTRADSGYL	2	0.999996	2.01435e-21	113.65	75.354	111.64	-0.32181	59422000	45240000	14182000	Q5SNT2	454	Q5SNT2	Q5SNT2	Transmembrane protein 201	1	2954
0.0708015	0.117115	0.158391	NUMA1	1986	T	QQRKRVSLEPHQGPGTPESKKATSCFPRPMT	2	0.999978	8.48444e-45	183.06	167.04	183.06	-0.60206	46487000000	22654000000	23833000000	Q14980-2;Q14980;Q14980-5	1986;2000;864	Q14980-2	Q14980-2	Nuclear mitotic apparatus protein 1	1	2588
0.0697021	0.115347	0.158448	ELMSAN1	636	S	PPVYSNITPYQSHLRSPVRLADHPSERSFEL	4	0.654492	1.1738e-73	182.64	182.64	182.64	0.14888	1638300000	549550000	1088700000	Q6PJG2	636	Q6PJG2	Q6PJG2	ELM2 and SANT domain-containing protein 1	1	3212
-0.268365	-0.485427	0.158732	AHNAK	3362	S	SKKSRFKLPKFNFSGSKVQTPEVDVKGKKPD	1	0.999998	2.33054e-05	148.73	55.025	148.73	-0.65077	1756200000	885160000	871010000	Q09666	3362	Q09666	Q09666	Neuroblast differentiation-associated protein AHNAK	1	2280
-0.0354313	-0.0601858	0.158892	WASF2	292	S	PVDNQRGSGLAGPKRSSVVSPSHPPPAPPLG	3	0.578936	1.64812e-31	104.83	103.73	104.83	-0.31988	1668500000	814270000	854240000	Q9Y6W5	292	Q9Y6W5	Q9Y6W5	Wiskott-Aldrich syndrome protein family member 2	1	5998
-0.383623	-0.215119	0.159113	YAP1	138	S	VRAHSSPASLQLGAVSPGTLTPTGVVSGPAA	4	0.9805	3.49808e-95	167.37	167.37	167.37	0.88033	5779800000	2735600000	3044300000	P46937-5;P46937-3;P46937-6;P46937-7;P46937;P46937-2;P46937-8;P46937-9	138;138;138;138;138;138;138;138	P46937-5	P46937-5	Yorkie homolog	1;2	1595
-0.379695	-0.212756	0.159463	TCF20	1005	S	RVPGRVGGREGMRGRSPSQYHDFAEKLKMSP	2	0.989776	1.08137e-08	108.45	91.699	108.45	0.36614	4024000000	2329800000	1694200000	Q9UGU0;Q9UGU0-2	1005;1005	Q9UGU0	Q9UGU0	Transcription factor 20	1	5523
-0.417271	-0.795601	0.15948	KRT18	7	S	_________MSFTTRSTFSTNYRSLGSVQAP	2	0.991954	7.58731e-15	111.06	90.436	111.06	-0.032154	12329000000	5371300000	6957900000	P05783	7	P05783	P05783	Keratin, type I cytoskeletal 18	1	882
0.191942	0.116755	0.159546	MKL1	454	S	SGVVKFGSTGSTPPVSPTPSERSLLSTGDEN	2	0.884255	2.64983e-19	104.95	99.895	104.95	-1.1542	649360000	313790000	335570000	Q969V6	454	Q969V6	Q969V6	MKL/myocardin-like protein 1	2	4125
0.285816	0.454111	0.159593	PML	527	S	STSKAVSPPHLDGPPSPRSPVIGSEVFLPNS	2	1	1.66961e-23	107.06	107.06	107.06	-0.40794	2754700000	1388300000	1366400000	P29590;P29590-2;P29590-3;P29590-5;P29590-9;P29590-8;P29590-4;P29590-11;P29590-12;P29590-13	527;527;527;527;527;527;527;479;479;479	P29590	P29590	Protein PML	1;2;3	1334
-0.416346	-0.231801	0.159667	NCAPH	233	S	HLHRTIEQNINNLNVSEADRKCEIDPMFQKT	3	1	5.53424e-12	79.467	79.467	79.467	0.82142	223340000	104380000	118960000	Q15003;Q15003-2	233;97	Q15003	Q15003	Condensin complex subunit 2	1	2600
-0.159315	-0.280481	0.159842	DDX3X	24	S	ALGLDQQFAGLDLNSSDNQSGGSTASKGRYI	3	0.742405	3.20809e-124	193.46	190.91	153.52	0.47743	224000000	95386000	128610000	O00571	24	O00571	O00571	ATP-dependent RNA helicase DDX3X	1	176
-0.457078	-0.887213	0.160117	SORBS2	301	S	YEPGKSSILQHERPASLYQSSIDRSLERPMS	3	0.999916	1.22561e-42	148.36	139.74	148.29	0.2153	1560400000	716120000	844300000	O94875-9;O94875-11;O94875;O94875-7	301;330;230;134	O94875-9	O94875-9	Sorbin and SH3 domain-containing protein 2	1	672
0.070252	0.116927	0.160154	GBF1	1317	T	LPSYHQNDVSLDRGYTSDSEVYTDHGRPGKI	2	0.565159	5.18616e-20	112.17	109.53	112.17	0.72262	38828000000	17265000000	21562000000	Q92538;Q92538-2;Q92538-3	1317;1318;1317	Q92538;Q92538-2;Q92538-3	Q92538-3	Golgi-specific brefeldin A-resistance guanine nucleotide exchange factor 1	1	4010;4011;4012
-0.0595851	-0.03492	0.160163	LTBR	277	S	LKRRPQGEGPNPVAGSWEPPKAHPYFPDLVQ	3	1	9.73938e-19	96.128	96.128	96.128	0.21959	545500000	269040000	276460000	P36941;P36941-2	277;258	P36941	P36941	Tumor necrosis factor receptor superfamily member 3	1	1459
-0.0612851	-0.0359054	0.160173	DHX8	460	S	EPPFLRGHTKQSMDMSPIKIVKNPDGSLSQA	2	1	3.20589e-06	117.95	96.277	117.95	-0.82354	308820000	164120000	144700000	Q14562	460	Q14562	Q14562	ATP-dependent RNA helicase DHX8	1	2540
-0.170199	-0.301002	0.160219	CDK16	138	S	DIRLPEGYLEKLTLNSPIFDKPLSRRLRRVS	2	1	1.66805e-11	145.6	138.7	145.6	-0.6108	345600000	173420000	172180000	Q00536;Q00536-3;Q00536-2	138;144;212	Q00536	Q00536	Cyclin-dependent kinase 16	1	2134
0.0888201	0.147282	0.160281	KMT2A	518	S	RSDTPEVHPPLPISQSPENESNDRRSRRYSV	3	0.847337	1.80691e-63	154.14	150.3	149.04	-0.032569	2087800000	1017400000	1070400000	Q03164;Q03164-2;Q03164-3	518;518;518	Q03164	Q03164	Histone-lysine N-methyltransferase 2A;MLL cleavage product N320;MLL cleavage product C180	1	2188
-0.26214	-0.476433	0.1603	BRF1	553	S	INYSVLRGLSSAGGGSPHREDAQPEHSASAR	3	0.999993	2.1596e-91	192.55	186.32	192.55	-0.066695	17113000000	6520700000	10593000000	Q92994;Q92994-5;Q92994-9;Q92994-3;Q92994-7;Q92994-8	553;526;315;349;438;460	Q92994	Q92994	Transcription factor IIIB 90 kDa subunit	1	4094
-0.0593897	-0.0347791	0.160375	WRAP53	85	S	GDPVSLSTPLETEFGSPSELSPRIEEQELSE	3	0.993657	6.16265e-113	223.57	223.57	165.53	-0.21515	2454100000	1249400000	1204700000	Q9BUR4	85	Q9BUR4	Q9BUR4	Telomerase Cajal body protein 1	1;2	4647
0.856309	1.2467	0.160542	MAST2	1337	S	LAPKLQRQYRSPRRKSAGSIPLSPLAHTPSP	3	0.931163	1.25299e-24	102.21	102.21	102.21	-0.70297	464070000	282730000	181340000	Q6P0Q8	1337	Q6P0Q8	Q6P0Q8	Microtubule-associated serine/threonine-protein kinase 2	1	3161
-0.0363779	-0.06226	0.160882	ANKRD52	1075	S	YSQERPGAIGLDGCYSE______________	3	1	1.28538e-62	135.03	135.03	135.03	-0.86505	161660000	82892000	78768000	Q8NB46	1075	Q8NB46	Q8NB46	Serine/threonine-protein phosphatase 6 regulatory ankyrin repeat subunit C	1	3730
0.264957	0.162008	0.160897	PPIG	358	T	TPSRSRSRDRFRRSETPPHWRQEMQRAQRMR	3	1	3.16538e-07	107.74	107.74	92.265	-0.0076368	59645000000	29859000000	29786000000	Q13427	358	Q13427	Q13427	Peptidyl-prolyl cis-trans isomerase G	1;2	2403
0.0977456	0.0584129	0.160923	ZNF106	1026	S	GQSIRKKRRATGDGSSPELPSLERKNKRRKI	2	0.999993	1.15396e-18	130.27	130.27	111.45	2.3898	1648100000	843250000	804900000	Q9H2Y7;Q9H2Y7-2	1026;254	Q9H2Y7	Q9H2Y7	Zinc finger protein 106	1;2	4878
-0.0256616	-0.0150693	0.160947	PHF12	769	S	ALQRIHQLFPSRVQPSPGSVGTHQLASGGHH	4	0.999985	1.0166e-82	178.22	178.22	178.22	0.014546	811080000	394570000	416510000	Q96QT6;Q96QT6-4	769;355	Q96QT6	Q96QT6	PHD finger protein 12	1	4411
0.0528332	0.0885308	0.160953	FBXO4	12	S	____MAGSEPRSGTNSPPPPFSDWGRLEAAI	2	0.786375	5.70338e-05	52.185	52.185	46.356	-1.7018	205450000	98170000	107280000	Q9UKT5;Q9UKT5-2	12;12	Q9UKT5	Q9UKT5	F-box only protein 4	1	5615
0.210139	0.127463	0.161085	INCENP	314	S	DSQSVRHSPIAPSSPSPQVLAQKYSLVAKQE	3	0.984605	1.34198e-11	102.39	89.873	59.399	0.090616	1674000000	839780000	834260000	Q9NQS7;Q9NQS7-2	314;314	Q9NQS7	Q9NQS7	Inner centromere protein	1;3	5136
-0.102822	-0.0596321	0.161313	ROBO1	1441	T	AAGRRHFHASQCPRPTSPVSTDSNMSAAVMQ	4	0.78968	4.38675e-71	147.42	147.42	103.85	-0.096928	22021000000	10080000000	11941000000	Q9Y6N7;Q9Y6N7-4;Q9Y6N7-3;Q9Y6N7-2;Q9Y6N7-5;Q9Y6N7-6	1441;1402;1405;1445;1396;1341	Q9Y6N7	Q9Y6N7	Roundabout homolog 1	1	5991
-0.298442	-0.551098	0.161337	SAFB	604	S	SQDRKSASREKRSVVSFDKVKEPRKSRDSES	2	0.999984	0.00270526	87.878	41.403	87.878	-0.098579	14768000000	7175000000	7593200000	Q15424;Q15424-2;Q15424-4;Q15424-3	604;535;604;604	Q15424	Q15424	Scaffold attachment factor B1	1	2678
-0.543236	-1.09909	0.161379	TJP1	1579	S	SSKTPTSPKTLVKSHSLAQPPEFDSGVETFS	3	0.831488	3.2105e-23	89.659	89.659	89.659	-0.51417	4327900000	1523700000	2804200000	Q07157;Q07157-2	1579;1499	Q07157;Q07157-2	Q07157	Tight junction protein ZO-1	1	2243;2244
0.481506	0.742796	0.161443	ZFP36L1	54	S	KAVGTPAGGGFPRRHSVTLPSSKFHQNQLLS	3	0.998347	3.6403e-09	124.47	101.58	82.85	0.70868	3475700000	1631000000	1844800000	Q07352	54	Q07352	Q07352	Zinc finger protein 36, C3H1 type-like 1	1	2246
-0.137648	-0.24245	0.161478	SSFA2	668	S	EFTQYTTHHILKSLASIEAKCSDMSSENTTG	2	0.999236	0.00212474	73.499	32.1	73.499	-1.1325	296810000	147850000	148960000	P28290;P28290-3;P28290-2	668;668;515	P28290	P28290	Sperm-specific antigen 2	1	1311
-0.116301	-0.203765	0.161606	ZDHHC5	621	S	PRFGKPDGLRGRGVGSPEPGPTAPYLGRSMS	2	1	3.04001e-19	110.37	104.21	110.37	0.7351	1762900000	944390000	818490000	Q9C0B5;Q9C0B5-2	621;568	Q9C0B5	Q9C0B5	Palmitoyltransferase ZDHHC5	1	4780
-0.225245	-0.40719	0.161691	ATXN7L2	213	S	IEIIPSEGSSHWAEGSPPEKEPSGTRLPPKT	4	0.995908	6.74856e-19	76.329	76.329	76.329	0.22078	291660000	198550000	93109000	Q5T6C5	213	Q5T6C5	Q5T6C5	Ataxin-7-like protein 2	1	2988
0.319502	0.507808	0.161796	PPAN	238	S	RLQDISELLATGAGLSESEAEPDGDHNITEL	3	0.93595	2.17327e-66	143.68	140.86	138.44	0.096973	1221000000	686490000	534510000	Q9NQ55;Q9NQ55-2;Q9NQ55-3	238;238;238	Q9NQ55	Q9NQ55	Suppressor of SWI4 1 homolog	1	5121
-0.183097	-0.327113	0.161833	HIST1H1E	18	T	ETAPAAPAAPAPAEKTPVKKKARKSAGAAKR	2	1	1.62256e-37	118.15	113.62	109.18	-0.65767	74332000000	36654000000	37678000000	P10412	18	P10412	P10412	Histone H1.4	1;2	994
-0.166729	-0.296545	0.161886	RABGAP1	360	S	RCFGLLLSPGKDVRNSDMHLLDLESMGKSSD	3	0.999999	4.48024e-17	91.238	86.713	91.238	0.57356	181600000	77453000	104150000	Q9Y3P9;Q9Y3P9-2;Q9Y3P9-3	360;292;360	Q9Y3P9	Q9Y3P9	Rab GTPase-activating protein 1	1	5853
-0.301568	-0.559051	0.161997	PKP4	314	S	PNGPTPQYQTTARVGSPLTLTDAQTRVASPS	2	0.999848	2.46643e-08	84.403	78.688	84.403	1.7561	532350000	246810000	285540000	Q99569-2;Q99569	314;314	Q99569-2	Q99569-2	Plakophilin-4	1	4487
0.502331	0.773467	0.162013	SON	2031	S	RLRRSRTPLRRRFSRSPIRRKRSRSSERGRS	3	1	0.00198316	70.942	63.076	53.211	-0.0017235	12814000000	6491300000	6323200000	P18583;P18583-5;P18583-2;P18583-10;P18583-4;P18583-7;P18583-9;P18583-3;P18583-6	2031;2031;1712;2031;2031;1991;2071;2031;2031	P18583	P18583	Protein SON	1;2	1157
0.0932897	0.0554863	0.162097	BCL9L	936	T	INQMGSPGMGHLKSPTLSQVHSPLVTSPSAN	2	0.85748	6.30304e-77	197.1	197.1	150.36	0.97814	6062900000	2771300000	3291600000	Q86UU0;Q86UU0-4;Q86UU0-2;Q86UU0-3	936;936;931;936	Q86UU0	Q86UU0	B-cell CLL/lymphoma 9-like protein	1;2;3	3448
-0.628029	-0.334797	0.162175	GTF2F1	433	S	PAAKRLRLDTGPQSLSGKSTPQPPSGKTTPN	2	0.994141	2.41883e-10	128.95	114.16	121.24	0.37688	2145100000	1081500000	1063500000	P35269	433	P35269	P35269	General transcription factor IIF subunit 1	1	1432
-0.206562	-0.372172	0.162231	SLC3A2	134	S	EPEKQPMNAASGAAMSLAGAEKNGLVKIKVA	3	0.997959	4.18157e-09	72.316	72.316	72.316	-0.62591	686930000	342250000	344680000	P08195;P08195-3;P08195-4;P08195-2	134;72;165;33	P08195	P08195	4F2 cell-surface antigen heavy chain	1	934
-0.388374	-0.742696	0.162297	MED1	1023	S	KPPKRKKADTEGKSPSHSSSNRPFTPPTSTG	3	0.770658	1.09948e-20	92.463	90.066	92.463	-0.84641	414800000	211400000	203400000	Q15648	1023	Q15648	Q15648	Mediator of RNA polymerase II transcription subunit 1	1;2	2704
-0.682812	-1.48836	0.162618	CDC42EP4	11	S	_____MPILKQLVSSSVHSKRRSRADLTAEM	2	0.936777	1.23249e-06	108.32	99.61	104.41	-1.0496	2490700000	838560000	1652200000	Q9H3Q1;Q9H3Q1-2	11;11	Q9H3Q1	Q9H3Q1	Cdc42 effector protein 4	1	4891
-0.422462	-0.231801	0.163163	PHACTR4	612	S	QAEKREIKRRLTRKLSQRPTVAELLARKILR	3	1	6.6959e-26	147.09	112.6	130.87	-0.29383	2765300000	1488400000	1277000000	Q8IZ21-3;Q8IZ21;Q8IZ21-2	612;628;638	Q8IZ21-3	Q8IZ21-3	Phosphatase and actin regulator 4	1	3610
-0.10729	-0.188654	0.163169	SNX1	39	S	ESEGAAGGSEPEAGDSDTEGEDIFTGAAVVS	3	0.897393	3.75378e-32	93.374	93.374	93.374	-1.0249	427240000	208350000	218890000	Q13596;Q13596-2;Q13596-3	39;39;39	Q13596	Q13596	Sorting nexin-1	1;2	2445
0.170566	0.102001	0.163618	CHAF1A	259	T	DILAVRPPQIKSLPATPQGKNMTPESEVLES	2	0.999802	0.01465	54.259	54.259	54.259	1.3514	131640000	61592000	70048000	Q13111;Q13111-2;Q13111-3	259;259;259	Q13111	Q13111	Chromatin assembly factor 1 subunit A	1	2351
-0.380258	-0.209391	0.163941	SERBP1	315	S	ADGQWKKGFVLHKSKSEEAHAEDSVMDHHFR	3	1	1.75883e-112	256.8	256.8	165.66	0.32284	462400000000	225710000000	236690000000	Q8NC51;Q8NC51-2;Q8NC51-3;Q8NC51-4	330;324;315;309	Q8NC51;Q8NC51-3	Q8NC51-3	Plasminogen activator inhibitor 1 RNA-binding protein	1	3747;3748
-0.35511	-0.196229	0.164049	MKI67	2588	S	EESMTIDKNTKIPCKSPPPELTDTATSTKRC	2	0.999966	3.04294e-07	72.615	66.895	72.615	1.2957	542510000	274440000	268080000	P46013;P46013-2	2588;2228	P46013;P46013-2	P46013	Antigen KI-67	1	1571;1572
-0.216133	-0.393526	0.164078	EPB41L5	436	S	ISSAPVPVEIENLPQSPGTDQHDRKCIPLNI	3	0.982785	1.0517e-22	97.634	93.329	77.099	-0.093638	212870000	99792000	113080000	Q9HCM4;Q9HCM4-2;Q9HCM4-4;Q9HCM4-3	436;436;436;436	Q9HCM4	Q9HCM4	Band 4.1-like protein 5	1	5065
-0.288646	-0.538042	0.164212	CPSF7	203	T	RAHSRDSSDSADGRATPSENLVPSSARVDKP	3	0.998593	2.6723e-69	180.65	174.21	140.9	0.15845	6367900000	3320500000	3047400000	Q8N684;Q8N684-2;Q8N684-3	203;194;246	Q8N684	Q8N684	Cleavage and polyadenylation specificity factor subunit 7	1	3695
-0.495247	-0.99769	0.164426	C11orf49	304	S	PEASCLPSRTPPRVGSPWRPLHHSRKVDGES	3	1	3.03395e-08	100.11	91.77	100.11	0.74214	179910000	112820000	67093000	Q9H6J7;Q9H6J7-2	304;310	Q9H6J7	Q9H6J7	UPF0705 protein C11orf49	1	4936
0.0370308	0.0216579	0.164579	CTR9	925	T	RSKKGGEFDEFVNDDTDDDLPISKKKKRRKG	2	1	6.17282e-125	252.24	252.24	234.27	0.079374	29852000000	14046000000	15806000000	Q6PD62	925	Q6PD62	Q6PD62	RNA polymerase-associated protein CTR9 homolog	1	3195
-0.256666	-0.474566	0.16473	RAB6A	2	S	______________MSTGGDFGNPLRKFKLV	2	0.5	8.91031e-19	151.99	135.64	105.41	0.36855	1125200000	548420000	576830000	P20340;P20340-2;P20340-3	2;2;2	P20340	P20340	Ras-related protein Rab-6A	1	1187
-0.256666	-0.474566	0.16473	RAB6A	3	T	_____________MSTGGDFGNPLRKFKLVF	2	0.5	8.91031e-19	151.99	135.64	105.41	0.36855	1125200000	548420000	576830000	P20340;P20340-2;P20340-3	3;3;3	P20340	P20340	Ras-related protein Rab-6A	1	1187
0.691891	1.0418	0.164819	CSNK1D	347	T	GRLRGTQEVAPPTPLTPTSHTANTSPRPVSG	4	0.886903	9.03114e-10	59.3	59.3	59.3	-0.46051	482350000	256260000	226090000	P48730-2;P48730	347;347	P48730-2	P48730-2	Casein kinase I isoform delta	2	1631
0.0418037	0.071209	0.164897	PRRC2C	878	S	IRESSEAQVQKFLSRSVEDVRPHHTDANNQS	3	0.999763	1.1016e-91	193.18	182.07	193.18	-0.30236	24525000000	9445200000	15080000000	Q9Y520;Q9Y520-6;Q9Y520-4;Q9Y520-5;Q9Y520-7;Q9Y520-2;Q9Y520-3	878;878;878;878;880;635;878	Q9Y520	Q9Y520	Protein PRRC2C	1	5907
-0.333552	-0.633664	0.165066	ARHGEF7;ARHGEF6	703	S	KPERKPSDEEFASRKSTAALEEDAQILKVIE	2	0.824176	2.93463e-17	135.72	130.58	135.72	0.62423	131300000	51542000	79762000	Q14155;Q14155-1;Q14155-6;Q14155-5;Q14155-2;Q14155-3;Q15052;Q15052-2	703;525;525;610;653;682;649;495	Q14155	Q14155	Rho guanine nucleotide exchange factor 7;Rho guanine nucleotide exchange factor 6	1	2500
0.158078	0.0938637	0.165152	SSBP3	347	S	NGSLGSGDIDGLPKNSPNNISGISNPPGTPR	2	1	4.29184e-101	248.65	248.65	148.35	-0.22333	7275600000	3622500000	3653100000	Q9BWW4;Q9BWW4-2;Q9BWW4-3	347;320;327	Q9BWW4	Q9BWW4	Single-stranded DNA-binding protein 3	1	4698
0.0723116	0.0424122	0.165199	RPRD1B	134	S	GEFIQQLKLSMEDSKSPPPKATEEKKSLKRT	2	0.999933	5.02426e-13	144.41	135.37	144.41	-0.36266	2645600000	1471100000	1174500000	Q9NQG5	134	Q9NQG5	Q9NQG5	Regulation of nuclear pre-mRNA domain-containing protein 1B	1	5128
0.118626	0.198725	0.165263	ZNRF2	113	S	QSPFSIPNSSSGPYGSQDSVHSSPEDGGGGR	3	0.957586	1.53048e-21	87.484	87.484	87.484	-0.16891	1462000000	754100000	707920000	Q8NHG8	113	Q8NHG8	Q8NHG8	E3 ubiquitin-protein ligase ZNRF2	1;2	3819
-1.12551	-0.543694	0.165557	SEMA6D	1024	S	VDYIQGTPVSVHLQPSLSRQSSYTSNGTLPR	3	0.642986	4.76507e-19	99.93	99.93	45.243	0.42214	211140000	115390000	95753000	Q8NFY4;Q8NFY4-3;Q8NFY4-2;Q8NFY4-4;Q8NFY4-5;Q8NFY4-6	1024;949;962;968;981;1005	Q8NFY4	Q8NFY4	Semaphorin-6D	1	3814
-0.352897	-0.676629	0.165591	PALLD	1335	S	TARLDVYTQWHQQSQSTKPKKVRPSASRYAA	3	0.784897	3.07367e-21	155.2	133.52	82.609	1.252	67410000	32827000	34583000	Q8WX93;Q8WX93-3;Q8WX93-4;Q8WX93-8;Q8WX93-5;Q8WX93-7	1335;953;624;729;1111;337	Q8WX93	Q8WX93	Palladin	1	3978
-0.093448	-0.0533895	0.165765	IRF2BP1	436	S	SPIAALKNVAEALGHSPKDPGGGGGPVRAGG	3	1	6.73659e-10	121.09	113.38	58.885	0.57896	9092600000	4413500000	4679000000	Q8IU81	436	Q8IU81	Q8IU81	Interferon regulatory factor 2-binding protein 1	1	3513
-0.426781	-0.843099	0.166051	CFL1	3	S	_____________MASGVAVSDGVIKVFNDM	2	0.999998	1.37005e-12	147.26	130.49	72.898	-0.11623	53551000000	24284000000	29267000000	P23528	3	P23528	P23528	Cofilin-1	1	1243
0.0717627	0.121926	0.166206	FAM122B	50	S	LSQVFQPYTLRTRRNSTTIMSRHSLEEGLDM	2	0.985148	5.14359e-52	151.19	151.19	71.806	-0.25668	9159700000	4897200000	4262500000	Q7Z309;Q7Z309-2	50;50	Q7Z309	Q7Z309	Protein FAM122B	1;2	3364
0.0717627	0.121926	0.166206	FAM122B	50	S	LSQVFQPYTLRTRRNSTTIMSRHSLLLSSSP	2	0.985148	0.000205674	100.38	100.38	71.806	-0.25668	8443500000	4434500000	4008900000	Q7Z309-3;Q7Z309-4	50;50	Q7Z309-3	Q7Z309-3	Protein FAM122B	1	3365
-0.334353	-0.183709	0.166361	NBR1	116	S	RLAARAGKKPLAHYSSLVRVLGSDMKTPEDP	3	0.926728	7.85329e-06	88.224	81.949	88.224	1.1906	80492000	40542000	39950000	Q14596;Q14596-2	116;116	Q14596	Q14596	Next to BRCA1 gene 1 protein	1	2545
-0.710661	-0.367036	0.166593	PKP3	305	S	DSGHLPDVHGFNSYGSHRTLQRLSSGFDDID	4	0.929836	9.24968e-64	155.14	148.5	155.14	0.94974	74531000	32501000	42030000	Q9Y446;Q9Y446-2	305;320	Q9Y446	Q9Y446	Plakophilin-3	1	5862
-0.0211747	-0.0368901	0.166776	DHX29	200	S	KSRPKFQSPQIQATISPPLQPKTKTYEEDPK	2	0.999057	2.88002e-28	134.86	134.86	130.17	1.404	2338400000	1160800000	1177600000	Q7Z478	200	Q7Z478	Q7Z478	ATP-dependent RNA helicase DHX29	1;2	3385
-0.134746	-0.242206	0.166847	NCOR2	939	S	DEVDEAEGGDKNRLLSPRPSLLTPTGDPRAN	3	0.960045	1.03256e-11	84.66	84.66	66.52	0.061864	628920000	323400000	305530000	Q9Y618;Q9Y618-5;Q9Y618-4;Q9Y618-3	939;922;922;939	Q9Y618	Q9Y618	Nuclear receptor corepressor 2	1;2	5954
-0.480559	-0.974456	0.166879	ARHGEF17	507	S	GSSGDRGSNPLDGRDSPSAGGPVGQLEPIPI	4	0.685695	8.50839e-10	48.302	47.581	40.858	-0.49486	119080000	55580000	63504000	Q96PE2	507	Q96PE2	Q96PE2	Rho guanine nucleotide exchange factor 17	1;2	4384
0.146003	0.244429	0.166906	ATXN2	597	S	TRPPSRPPSRPSRPPSHPSAHGSPAPVSTMP	4	0.836176	3.94393e-07	54.167	54.167	54.167	1.5322	288080000	150900000	137180000	Q99700;Q99700-2;Q99700-4;Q99700-5	597;597;597;308	Q99700	Q99700	Ataxin-2	1	4510
-0.144202	-0.260026	0.166958	PIP5K1A;PIPSL	447	S	MCNTVFKKIPLKPSPSKKFRSGSSFSRRAGS	2	0.99863	4.10134e-05	97.163	85.116	97.163	0.40054	5042300000	2374100000	2668200000	Q99755-3;Q99755;Q99755-4;A2A3N6	447;460;420;407	Q99755-3	Q99755-3	Phosphatidylinositol 4-phosphate 5-kinase type-1 alpha;Putative PIP5K1A and PSMD4-like protein	1	4521
-0.0323592	-0.0565835	0.16699	NUP214	1044	S	LPHAAPFAKSHLVHGSSPGVMGTSVATSASK	3	0.824737	4.80544e-38	119.48	119.48	119.48	1.4863	139620000	66620000	73003000	P35658;P35658-2;P35658-5;P35658-4;P35658-3	1044;1033;1033;1034;1045	P35658	P35658	Nuclear pore complex protein Nup214	1	1443
0.515309	0.318704	0.167386	FOXK2	398	S	HSSGAQTPESLSREGSPAPLEPEPGAAQPKL	4	0.942127	9.39526e-11	53.947	48.937	41.212	-0.86015	4303700000	2480800000	1822900000	Q01167;Q01167-2	398;398	Q01167	Q01167	Forkhead box protein K2	2;3	2151
-0.231617	-0.429857	0.167488	PDXDC1	718	S	GQKPFKRSLRGSDALSETSSVSHIEDLEKVE	2	0.999952	4.89829e-74	206.85	201.54	202.52	0.46735	2532500000	1255100000	1277400000	Q6P996;Q6P996-4;Q6P996-5;Q6P996-3	718;690;691;627	Q6P996	Q6P996	Pyridoxal-dependent decarboxylase domain-containing protein 1	1	3187
-0.715367	-1.64159	0.167622	RASAL2	212	T	GSIKRTKSQSKLDRNTSFRLPSLRSTDDRSR	3	0.764835	3.50999e-06	66.436	60.161	55.353	1.1256	94590000	37993000	56596000	Q9UJF2-2;Q9UJF2	212;64	Q9UJF2-2	Q9UJF2-2	Ras GTPase-activating protein nGAP	1	5578
0.0889556	0.0518029	0.167873	CCP110	400	S	ACHILINNPINACELSPKGKEQAMDLIIQDT	3	1	6.60555e-29	114.21	111.99	114.21	1.0566	254530000	122970000	131550000	O43303;O43303-2	400;400	O43303	O43303	Centriolar coiled-coil protein of 110 kDa	1	351
-0.305771	-0.167743	0.167923	LTV1	17	S	PHRKKKPFIEKKKAVSFHLVHRSQRDPLAAD	3	1	0.000312694	87.568	82.388	47.844	-0.8308	1220700000	607060000	613610000	Q96GA3	17	Q96GA3	Q96GA3	Protein LTV1 homolog	1	4261
0.538041	0.837403	0.16805	TNKS1BP1	1473	S	EMLAASSSKAVARRESAASGLGGLLEEEGAG	3	0.985035	9.48901e-63	139.88	139.88	139.88	0.22765	148290000	67994000	80296000	Q9C0C2	1473	Q9C0C2	Q9C0C2	182 kDa tankyrase-1-binding protein	1	4781
0.827575	1.23179	0.168051	MAP7D1	113	S	PPAMGPRDARPPRRSSQPSPTAVPASDSPPT	2	0.81403	1.06693e-42	156.7	150.43	156.7	0.44668	3143500000	1537800000	1605600000	Q3KQU3;Q3KQU3-4;Q3KQU3-2	113;113;113	Q3KQU3	Q3KQU3	MAP7 domain-containing protein 1	1;2	2828
0.348459	0.561452	0.168151	SRRM2	780	S	PRSKAKSRLSLRRSLSGSSPCPKQKSQTPPR	2	0.989519	0.000605482	57.567	53.645	57.567	-1.1032	424000000	196620000	227380000	Q9UQ35;Q9UQ35-2	780;780	Q9UQ35	Q9UQ35	Serine/arginine repetitive matrix protein 2	1	5728
-0.150657	-0.273814	0.168455	HNRNPAB	242	S	KVAQPKEVYQQQQYGSGGRGNRNRGNRGSGG	2	1	2.56369e-13	119.46	100.52	119.46	-0.43521	195590000	100510000	95081000	Q99729-3;Q99729-2;Q99729;Q99729-4	242;242;242;243	Q99729-3	Q99729-3	Heterogeneous nuclear ribonucleoprotein A/B	1	4517
-0.108441	-0.194718	0.1685	LYSMD1	3	S	_____________MASPSRQPPPGGSGLLQG	2	0.950904	1.39951e-24	106.1	90.084	106.1	1.7938	158770000	77676000	81090000	Q96S90	3	Q96S90	Q96S90	LysM and putative peptidoglycan-binding domain-containing protein 1	1	4438
-0.109079	-0.195977	0.168602	NUP210	1877	S	TSPNALPPARKASPPSGLWSPAYASH_____	3	0.653835	1.03985e-07	64.705	61.559	64.705	-0.2699	433410000	214980000	218440000	Q8TEM1	1877	Q8TEM1	Q8TEM1	Nuclear pore membrane glycoprotein 210	1	3903
0.275961	0.164464	0.168835	CDCA3	209	S	KVLGRSPLTILQDDNSPGTLTLRQGKRPSPL	3	0.998146	3.01992e-64	196.89	190.41	134.05	-0.24784	677800000	304320000	373480000	Q99618	209	Q99618	Q99618	Cell division cycle-associated protein 3	1;2	4498
-0.338725	-0.656725	0.16911	DAXX	709	T	VTSSLCIPSPARLSQTPHSQPPRPGTCKTSV	3	0.943845	2.06743e-11	81.807	81.807	67.928	0.60805	460400000	240530000	219870000	Q9UER7;Q9UER7-3	709;634	Q9UER7	Q9UER7	Death domain-associated protein 6	1	5504
-0.227472	-0.424707	0.169219	MEF2A	494	S	SPIVLGRPPNTEDRESPSVKRMRMDAWVT__	4	0.850293	1.61743e-42	131.13	131.13	131.13	-0.014925	1606900000	847840000	759010000	Q02078;Q02078-5;Q02078-2;Q02078-8;Q02078-7;Q02078-6;Q02078-3;Q02078-4	494;486;492;416;424;484;484;482	Q02078	Q02078	Myocyte-specific enhancer factor 2A	1	2170
-0.175615	-0.32262	0.16925	NDRG3	331	S	IPSASMTRLARSRTHSTSSSLGSGESPFSRS	2	0.858809	3.79695e-74	219.06	213.99	219.06	-1.7226	3320000000	1595500000	1724500000	Q9UGV2;Q9UGV2-2;Q9UGV2-3	331;319;242	Q9UGV2	Q9UGV2	Protein NDRG3	1;2;3	5525
-0.817003	-0.409581	0.169408	TFAP2A	187	S	QTVIKKGPVSLSKSNSNAVSAIPINKDNLFG	2	0.865956	2.38716e-10	109.14	109.14	109.14	1.0665	547310000	315280000	232030000	P05549;P05549-5;P05549-6;P05549-2	187;181;183;187	P05549	P05549	Transcription factor AP-2-alpha	1	880
-0.330429	-0.639603	0.169413	LRRC16A	1067	S	LNEGGDEKKKRDSRKSSGFLNLIKSRSKSER	2	0.91936	8.31911e-07	135.8	72.611	135.8	-0.52256	166400000	75047000	91349000	Q5VZK9;Q5VZK9-2	1067;1067	Q5VZK9	Q5VZK9	Leucine-rich repeat-containing protein 16A	1	3048
0.0919367	0.0532392	0.16956	MECP2	229	S	EKSPGKLLVKMPFQTSPGGKAEGGGATTSTQ	2	0.996663	2.89771e-09	118.87	90.045	110.31	0.01029	2704900000	1339200000	1365600000	P51608;P51608-2	229;241	P51608	P51608	Methyl-CpG-binding protein 2	1	1740
-0.370881	-0.200002	0.169684	PXN	258	S	SSPQRVTSTQQQTRISASSATRELDELMASL	2	0.999714	0.00157643	82.831	64.299	82.831	0.64074	411710000	211930000	199780000	P49023;P49023-2;P49023-3;P49023-4	258;258;258;125	P49023	P49023	Paxillin	1	1637
-0.0838597	-0.0472592	0.169855	MEPCE	101	S	RGGGPQAQSHGEARLSDPPGRAAPPDVGEER	3	0.99893	1.14282e-14	84.947	77.312	84.947	-0.69691	2209900000	983560000	1226300000	Q7L2J0	101	Q7L2J0	Q7L2J0	7SK snRNA methylphosphate capping enzyme	1	3336
0.140255	0.237456	0.169865	SLAIN2	63	S	SPVRAGASIPSSGAASPRGFPLGLSAKSGGG	2	0.978665	1.3604e-09	80.361	80.361	80.361	0.88433	278490000	128990000	149500000	Q9P270	63	Q9P270	Q9P270	SLAIN motif-containing protein 2	1	5422
-0.261033	-0.143132	0.169873	AMPD2	100	S	EARGGLGAPPLQSARSLPGPAPCLKHFPLDL	2	1	0.000182118	65.842	65.842	55.04	0.54855	7531900000	3762200000	3769700000	Q01433;Q01433-2	100;19	Q01433	Q01433	AMP deaminase 2	1	2154
0.182819	0.306948	0.170269	RBM12	424	S	PRSKSPSGQKRSRSRSPHEAGFCVYLKGLPF	3	1	1.2309e-16	119.38	116.94	85.166	0.036681	5129400000	2380300000	2749100000	Q9NTZ6	424	Q9NTZ6	Q9NTZ6	RNA-binding protein 12	1;2	5207
0.501617	0.790534	0.170278	UBE2T	184	S	AGDSRVHNSTQKRKASQLVGIEKKFHPDV__	3	1	0.000646085	49.988	32.871	49.988	-0.14258	365590000	176350000	189250000	Q9NPD8	184	Q9NPD8	Q9NPD8	Ubiquitin-conjugating enzyme E2 T	1	5106
0.177089	0.103519	0.170375	MTMR3	611	T	PGTSPDDPPLSRLPKTRSYDNLTTACDNTVP	3	0.8976	5.71662e-58	180.82	171.75	140.13	0.24797	2793000000	1198700000	1594300000	Q13615;Q13615-3;Q13615-2	611;611;611	Q13615	Q13615	Myotubularin-related protein 3	1	2450
-0.17171	-0.0951817	0.170674	HUWE1	3924	T	AHIKDEPPPLSPAPLTPATPSSLDPFFSREP	2	0.99792	6.95697e-17	84.362	80.651	84.362	0.36492	505690000	235120000	270570000	Q7Z6Z7;Q7Z6Z7-2;Q7Z6Z7-3	3924;3908;3915	Q7Z6Z7	Q7Z6Z7	E3 ubiquitin-protein ligase HUWE1	3	3407
-0.0856345	-0.0480967	0.170689	STIM1	618	S	APPGGSPHLDSSRSHSPSSPDPDTPSPVGDS	2	0.991885	1.11137e-56	182.58	177.71	154.42	-0.82059	2563100000	1162300000	1400800000	Q13586	618	Q13586	Q13586	Stromal interaction molecule 1	1	2442
-0.101877	-0.184217	0.170779	USP36	674	T	DSKTVKLKSPVLSNTTTEPASTMSPPPAKKL	2	0.676869	1.68906e-14	83.317	79.983	83.317	-0.16249	282320000	141520000	140800000	Q9P275;Q9P275-2	674;674	Q9P275	Q9P275	Ubiquitin carboxyl-terminal hydrolase 36	1	5423
-0.0879327	-0.049352	0.17079	ZNF687	433	S	SVARKAVVLPGGTATSPKMIAKNVLGLVPQA	2	0.939471	3.98273e-06	64.454	64.454	64.454	0.43406	2847500000	1451800000	1395700000	Q8N1G0;Q8N1G0-2	433;433	Q8N1G0	Q8N1G0	Zinc finger protein 687	1	3633
-0.340349	-0.665757	0.170897	RBM23	128	S	SRSRDHRREDRVHYRSPPLATGYRYGHSKSP	3	0.996925	3.08836e-08	79.393	79.393	79.393	-0.19018	108310000	63340000	44974000	Q86U06;Q86U06-2;Q86U06-3;Q86U06-5	128;112;128;106	Q86U06	Q86U06	Probable RNA-binding protein 23	1	3432
0.88534	1.31746	0.171281	MAST2	931	S	TESDSSPPMTVRRRCSGLLDAPRFPEGPEEA	3	1	1.32308e-05	79.337	70.741	79.337	-1.515	75552000	33643000	41909000	Q6P0Q8;Q6P0Q8-2	931;861	Q6P0Q8	Q6P0Q8	Microtubule-associated serine/threonine-protein kinase 2	1	3161
-0.25577	-0.486354	0.171294	VIM	22	S	SSSSYRRMFGGPGTASRPSSSRSYVTTSTRT	3	0.971851	8.73794e-24	99.954	99.954	87.388	-0.65284	141670000	79050000	62620000	P08670	22	P08670	P08670	Vimentin	1	949
-0.467174	-0.96377	0.171305	HNRNPM	633	S	SFDRAIEMERGNFGGSFAGSFGGAGGHAPGV	2	1	1.6064e-72	172.73	167.15	172.73	-0.79346	6246900000	2658500000	3588400000	P52272;P52272-2	633;594	P52272	P52272	Heterogeneous nuclear ribonucleoprotein M	1	1761
0.309293	0.183425	0.171616	EGFR	991	S	QRYLVIQGDERMHLPSPTDSNFYRALMDEED	3	0.993146	5.68264e-09	95.195	87.33	67.299	-0.917	373740000	162430000	211310000	P00533	991	P00533	P00533	Epidermal growth factor receptor	1;2	821
0.418352	0.672221	0.171735	MYO9B	1354	S	RATGAALTPTEERRTSFSTSDVSKLLPSLAK	2	0.887542	1.64503e-07	126.57	102.75	115.8	0.73394	3307000000	1714900000	1592000000	Q13459;Q13459-2	1354;1354	Q13459	Q13459	Unconventional myosin-IXb	1	2414
-0.0741069	-0.0415233	0.171801	FTSJ3	676	S	RILDPEGLALGAVIASSKKAKRDLIDNSFNR	3	0.814492	4.19987e-08	64.749	63.497	64.749	-0.39711	35879000	17859000	18020000	Q8IY81	676	Q8IY81	Q8IY81	pre-rRNA processing protein FTSJ3	1	3598
-0.0921095	-0.0514416	0.17195	CETN2	20	S	FKKANMASSSQRKRMSPKPELTEEQKQEIRE	3	1	1.60605e-13	122.46	122.46	122.46	0.077327	13741000000	7132400000	6608700000	P41208	20	P41208	P41208	Centrin-2	1	1510
-0.436568	-0.892508	0.172111	AKAP10	96	S	DSFSSSRTATLKKQPSHMEAAHFGDLGRSCL	3	1	1.68476e-06	59.857	53.24	54.281	0.24914	383630000	186420000	197220000	O43572	96	O43572	O43572	A-kinase anchor protein 10, mitochondrial	1	383
-0.00689809	-0.012211	0.172127	SON	1556	S	IAKEMEHNTVCAAGTSPVGEIGEEKILPTSE	2	0.978307	8.79924e-99	225.48	220.36	214.08	-0.8743	63002000000	30599000000	32404000000	P18583;P18583-5;P18583-2;P18583-10;P18583-4;P18583-7;P18583-9;P18583-3;P18583-6	1556;1556;1237;1556;1556;1516;1596;1556;1556	P18583	P18583	Protein SON	1	1157
-0.106048	-0.193204	0.172389	MARCKSL1	101	S	PKKKKKFSFKKPFKLSGLSFKRNRKEGGGDS	2	1	4.11886e-10	124.15	116.44	50.305	1.4072	23981000000	11449000000	12533000000	P49006	101	P49006	P49006	MARCKS-related protein	1;2	1636
0.11023	0.189894	0.172884	LPCAT2	530	S	PKEVQTTPSTASNKVSPEKHEESTSDKKDD_	3	0.999996	1.55366e-23	126.51	124.01	126.51	-0.0017765	590750000	297990000	292760000	Q7L5N7;Q7L5N7-2	530;260	Q7L5N7	Q7L5N7	Lysophosphatidylcholine acyltransferase 2	1	3343
0.310107	0.183065	0.172986	NUP153	614	S	PAEILKEGSVLDILKSPGFASPKIDSVAAQP	2	0.999989	0.00154257	83.499	60.179	83.499	-0.058409	184020000	72227000	111800000	P49790;P49790-3	614;645	P49790	P49790	Nuclear pore complex protein Nup153	1	1682
0.157173	0.0907414	0.173075	PTBP1	433	S	REGQEDQGLTKDYGNSPLHRFKKPGSKNFQN	2	0.995294	0.000777558	60.598	51.639	60.598	-0.59906	159910000	77931000	81974000	P26599;P26599-2;P26599-3	433;452;459	P26599	P26599	Polypyrimidine tract-binding protein 1	1	1285
-0.477643	-0.249749	0.173089	DST	7513	S	SKAGSRASSRRGSDASDFDISEIQSVCSDVE	4	0.99987	4.98959e-21	85.747	84.633	85.747	-0.88182	853750000	426830000	426920000	Q03001;Q03001-8	7513;5114	Q03001	Q03001	Dystonin	2	2183
-0.375665	-0.1995	0.173392	PARD3	174	S	NFSSEEPSRKNPTRWSTTAGFLKQNTAGSPK	2	0.803696	5.04723e-06	61.957	50.314	51.286	-1.0285	130760000	66316000	64446000	Q8TEW0;Q8TEW0-4;Q8TEW0-11;Q8TEW0-2;Q8TEW0-8;Q8TEW0-7;Q8TEW0-6;Q8TEW0-10;Q8TEW0-9;Q8TEW0-3;Q8TEW0-5	174;174;174;174;174;174;174;174;174;174;174	Q8TEW0	Q8TEW0	Partitioning defective 3 homolog	1	3910
-0.0306929	-0.0172093	0.173404	CAST	243	S	PDDAIDALSSDFTCGSPTAAGKKTEKEESTE	2	0.984935	1.045e-141	261.01	261.01	243.61	-1.1506	48415000000	28533000000	19881000000	P20810;P20810-4;P20810-8;P20810-9;P20810-10;P20810-7;P20810-6;P20810-5;P20810-2;P20810-3	243;202;221;285;304;307;326;291;230;125	P20810	P20810	Calpastatin	1	1194
0.33674	0.199156	0.173535	SRRM2	2121	S	PVALNSSRMSCFSRPSMSPTPLDRCRSPGML	3	0.997118	5.33226e-23	128.01	121.78	128.01	-0.31075	78615000000	39366000000	39249000000	Q9UQ35	2121	Q9UQ35	Q9UQ35	Serine/arginine repetitive matrix protein 2	1;2	5728
-0.0909566	-0.165815	0.173684	SVIL	941	S	KRALTGRDSGMEKYGSFEEAEASYPILNRAR	2	1	3.48878e-46	188.71	183	188.71	0.084885	1713500000	812220000	901230000	O95425;O95425-4;O95425-3;O95425-2	968;936;941;542	O95425;O95425-3	O95425-3	Supervillin	1	749;750
-0.0327133	-0.0586628	0.173722	TP53BP1	525	S	GDSCKLMLSTSEYSQSPKMESLSSHRIDEDG	2	0.999994	4.84165e-30	188	180.16	97.081	-0.15975	4022400000	1774700000	2247800000	Q12888;Q12888-2;Q12888-3	525;530;530	Q12888	Q12888	Tumor suppressor p53-binding protein 1	1;2	2320
-0.158864	-0.0871912	0.17383	STIL	395	S	SQKLSSGKMPIHDHDSGVEDEDFSPRPIPSP	5	0.999916	2.75734e-10	60.382	59.648	55.999	0.78913	1457700000	702400000	755280000	Q15468;Q15468-2	395;395	Q15468	Q15468	SCL-interrupting locus protein	1	2686
-0.430217	-0.885418	0.173962	GTPBP1	12	S	____MATERSRSAMDSPVPASMFAPEPSSPG	3	0.66722	4.36956e-17	85.291	84.076	85.291	0.051255	474440000	231070000	243370000	O00178	12	O00178	O00178	GTP-binding protein 1	2	121
-0.195054	-0.106348	0.174073	WDHD1	407	S	GSSLLKEEEEDGQEGSIHNLPLVTSQRPFYD	3	1	3.62877e-92	173.81	173.81	173.81	0.67606	15812000000	7432200000	8379500000	O75717;O75717-2	407;284	O75717	O75717	WD repeat and HMG-box DNA-binding protein 1	1	607
-0.0439433	-0.0791562	0.174086	HMGA1	44	S	PRKQPPVSPGTALVGSQKEPSEVPTPKRPRG	3	1	2.46025e-53	160.95	160.95	160.95	0.074578	10617000000	4970700000	5646100000	P17096;P17096-3	44;44	P17096	P17096	High mobility group protein HMG-I/HMG-Y	1;2	1126
0.0662615	0.115894	0.174097	CDCA2	756	S	AGGQNAENLCQFFKISPDLNIKCERKDDFLG	2	1	0.000383248	112.04	65.635	112.04	0.37163	615930000	304890000	311050000	Q69YH5	756	Q69YH5	Q69YH5	Cell division cycle-associated protein 2	1	3093
-0.117474	-0.216238	0.174137	REPS1	392	S	SADVGDQPGEVGYSGSPAEAPPSKSPSMPSL	4	0.818367	9.9033e-14	63.008	63.008	48.535	-1.1801	182630000	86845000	95788000	Q96D71;Q96D71-3;Q96D71-4;Q96D71-2	392;392;392;392	Q96D71;Q96D71-4	Q96D71	RalBP1-associated Eps domain-containing protein 1	1	4200;4201
-0.528552	-1.1394	0.174161	RAB12	21	S	ALQRRAGGGGGLGAGSPALSGGQGRRRKQPP	2	0.999989	1.83068e-68	175.99	166.14	104.45	-1.5165	3124300000	1396100000	1728300000	Q6IQ22	21	Q6IQ22	Q6IQ22	Ras-related protein Rab-12	1	3129
-0.0694822	-0.12618	0.174306	SERBP1	219	S	FSHYSGLKHEDKRGGSGSHNWGTVKDELTDL;FSHYSGLKHEDKRGGSGSHNWGTVKDELTES	2	0.814803	1.90336e-08	92.439	92.439	92.439	-0.96763	5530100000	2517400000	3012700000	Q8NC51;Q8NC51-2;Q8NC51-3;Q8NC51-4	219;213;219;213	Q8NC51;Q8NC51-3	Q8NC51-3	Plasminogen activator inhibitor 1 RNA-binding protein	1	3747;3748
-0.210062	-0.1141	0.174437	PSMF1	153	S	IITPIHEQWEKANVSSPHREFPPATAREVDP	3	0.97558	1.38163e-22	120.9	120.9	120.9	-0.47429	1639400000	793890000	845470000	Q92530	153	Q92530	Q92530	Proteasome inhibitor PI31 subunit	1	4008
-0.389621	-0.205518	0.174526	USP36	713	S	TLWRATGNDLRPPPPSPSSDLTHPMKTSHPV	3	0.993342	2.21143e-15	86.32	83.12	86.32	0.69036	582060000	269500000	312560000	Q9P275;Q9P275-2	713;713	Q9P275	Q9P275	Ubiquitin carboxyl-terminal hydrolase 36	1	5423
0.202888	0.343879	0.17453	UBXN2B	66	S	ATVFKSPRTPPQRFYSSEHEYSGLNIVRPST	3	0.864426	1.37458e-20	94.838	91.088	94.838	0.72349	91355000	40429000	50927000	Q14CS0	66	Q14CS0	Q14CS0	UBX domain-containing protein 2B	1	2595
-0.203901	-0.386701	0.174743	TNS1	1297	S	NLASGLHSNAIASPGSPSLGRHLGGSGSVVP	4	0.952911	2.74557e-96	180.71	180.71	121.86	-0.88062	2143400000	953200000	1190200000	Q9HBL0	1297	Q9HBL0	Q9HBL0	Tensin-1	1;2	5037
-0.807882	-0.396269	0.174943	MEPCE	60	S	GGTERGPGRCAPSAGSPAAAVGRESPGAAAT	3	0.996973	7.52678e-50	120.32	120.32	120.32	-0.61005	1056900000	745420000	311480000	Q7L2J0	60	Q7L2J0	Q7L2J0	7SK snRNA methylphosphate capping enzyme	2	3336
0.132248	0.228317	0.175075	NIPBL	318	S	PCSSPRDVPPDILLDSPERKQKKQKKMKLGK	2	1	4.77458e-26	149.97	149.97	94.61	-0.31744	2195300000	1112900000	1082400000	Q6KC79;Q6KC79-2;Q6KC79-3	318;318;318	Q6KC79	Q6KC79	Nipped-B-like protein	1	3134
-0.40947	-0.214374	0.175594	MYO18A	51	S	LEEMSLRRGFFNLNRSSKRESKTRLEISNPI	2	0.625314	0.000165311	67.519	60.588	67.519	-0.11009	441390000	228400000	212990000	Q92614;Q92614-4;Q92614-3	51;51;51	Q92614	Q92614	Unconventional myosin-XVIIIa	1	4035
0.361207	0.594138	0.175831	CANX	562	T	KLEEKQKSDAEEDGGTVSQEEEDRKPKAEED	3	0.947016	1.60891e-06	53.998	53.157	53.998	-0.2115	12626000	6453800	6172200	P27824;P27824-2;P27824-3	562;597;454	P27824	P27824	Calnexin	1	1305
0.127897	0.221657	0.17589	SYNPO	784	S	SASPRSAGAENPRPFSPPRAPPPPPPPPPPP	3	0.999792	2.88997e-19	80.813	80.813	52.172	0.121	1834200000	1101700000	732470000	Q8N3V7-2	784	Q8N3V7-2	Q8N3V7-2	Synaptopodin	1	3660
-0.209795	-0.1133	0.17595	KDM2B	1018	S	GTPRELRHQLGPSLRSPPRVISRPPPSVSPP	3	0.736267	2.75643e-07	81.879	81.879	81.879	0.32228	743800000	367390000	376410000	Q8NHM5;Q8NHM5-4;Q8NHM5-2;Q8NHM5-3	1018;949;1021;1006	Q8NHM5	Q8NHM5	Lysine-specific demethylase 2B	1	3821
-0.293341	-0.156267	0.176011	ZC3H13	209	S	KKEVSPEVVRSKLSPSPSLRKSSKSPKRKSS	3	0.990658	9.05651e-06	87.647	77.802	54.812	-0.55619	8801600000	4550800000	4250800000	Q5T200;Q5T200-2	209;209	Q5T200	Q5T200	Zinc finger CCCH domain-containing protein 13	2	2973
0.0263043	0.0468316	0.17614	SRRM2	1179	S	SKEKMALPPQEDATASPPRQKDKFSPFPVQD	3	0.998827	2.41968e-27	145.43	139.71	142.58	-0.51008	29492000000	14178000000	15314000000	Q9UQ35;Q9UQ35-2	1179;1179	Q9UQ35	Q9UQ35	Serine/arginine repetitive matrix protein 2	1	5728
0.0558898	0.03143	0.17618	ZRSR2	349	S	NPNNEFWEANRDIYLSPDRTGSSFGKNSERR	3	1	7.47351e-36	138.49	138.49	138.49	-0.07243	2877700000	1450000000	1427700000	Q15696	349	Q15696	Q15696	U2 small nuclear ribonucleoprotein auxiliary factor 35 kDa subunit-related protein 2	1	2712
-0.0111227	-0.00619028	0.176201	SMARCA5	115	T	ELFAHFIQPAAQKTPTSPLKMKPGRPRIKKD	1	0.679144	0.0272618	41.956	19.268	41.956	-0.0013806	321380000	156750000	164630000	O60264	115	O60264	O60264	SWI/SNF-related matrix-associated actin-dependent regulator of chromatin subfamily A member 5	1	440
0.178237	0.305753	0.176443	SRRM2	2694	S	RKPIDSLRDSRSLSYSPVERRRPSPQPSPRD	2	0.999984	7.45292e-13	98.902	80.829	98.902	0.28402	1920200000	863760000	1056500000	Q9UQ35;Q9UQ35-2	2694;2276	Q9UQ35	Q9UQ35	Serine/arginine repetitive matrix protein 2	1;2;3;4	5728
0.201258	0.343659	0.17668	LSR	646	S	SRERRLKKNLALSRESLVV____________	2	0.650076	1.31587e-05	84.892	74.704	84.892	-0.28965	106630000	61772000	44862000	Q86X29;Q86X29-6;Q86X29-5;Q86X29-2;Q86X29-3;Q86X29-4	646;490;578;588;626;627	Q86X29	Q86X29	Lipolysis-stimulated lipoprotein receptor	1	3482
-0.314643	-0.626579	0.176849	TCF20	249	S	HYQSSASSSSSSSFPSPQRFSQSGQSYDGSY	3	0.999831	1.89538e-53	138.08	138.08	138.08	0.2824	180060000	86224000	93840000	Q9UGU0;Q9UGU0-2	249;249	Q9UGU0	Q9UGU0	Transcription factor 20	1	5523
-0.294703	-0.156397	0.176927	CEP72	237	S	READSRGSQESRHLLSPQLVQYQCGDSGKQG	2	1	2.07191e-87	241.01	229.23	129.43	0.83063	1760200000	879120000	881060000	Q9P209	237	Q9P209	Q9P209	Centrosomal protein of 72 kDa	1	5411
-0.234041	-0.453017	0.177107	NHS	401	T	SQSVLQRRRKLRRRKTISGIPRRVQQEIDSD	2	0.993836	0.0564125	60.828	29.272	60.828	0.15024	477760000	219270000	258480000	Q6T4R5;Q6T4R5-4;Q6T4R5-3;Q6T4R5-2	401;223;224;380	Q6T4R5	Q6T4R5	Nance-Horan syndrome protein	1	3235
-0.18097	-0.0977455	0.177115	LIMCH1	305	S	VLERLEMPKILERSHSTEPNLSSFLNDPNPM	3	0.671784	6.66412e-26	107.83	107.83	49.555	-0.23078	490900000	265740000	225160000	Q9UPQ0-9;Q9UPQ0-8;Q9UPQ0-6;Q9UPQ0-10;Q9UPQ0-3;Q9UPQ0;Q9UPQ0-5;Q9UPQ0-2;Q9UPQ0-4	305;312;317;471;856;471;300;471;459	Q9UPQ0-9	Q9UPQ0-9	LIM and calponin homology domains-containing protein 1	1	5710
-0.081568	-0.1503	0.177146	DDX39A;DDX39B	40	S	GAEAPAKKDVKGSYVSIHSSGFRDFLLKPEL;STPAPPKKDIKGSYVSIHSSGFRDFLLKPEL	3	0.986205	9.31232e-06	69.258	63.543	69.258	-0.20539	212680000	96029000	116660000	O00148;O00148-2;O00148-3;Q13838;Q13838-2	40;40;40;41;41	O00148;Q13838	O00148	ATP-dependent RNA helicase DDX39A;Spliceosome RNA helicase DDX39B	1;2	114;2469
-0.265431	-0.141302	0.177351	BCOR	1290	S	LKPSDNEQGLPVFSGSPPMKSLSSTSAGGKK	3	0.893813	2.68085e-08	52.697	48.253	52.697	1.2193	625620000	253840000	371780000	Q6W2J9;Q6W2J9-4;Q6W2J9-2	1290;1238;1256	Q6W2J9	Q6W2J9	BCL-6 corepressor	1	3259
0.0615688	0.0344853	0.17752	CPNE3	242	S	GTFQTTMTKLKEASRSSPVEFECINEKKRQK	3	0.711262	1.77457e-16	91.889	86.677	88.282	-0.25942	430000000	177490000	252520000	O75131	242	O75131	O75131	Copine-3	1	522
-0.183605	-0.350158	0.177675	SF3B1	257	T	SETPGATPGSKIWDPTPSHTPAGAATPGRGD	4	0.851553	5.02053e-15	65.357	65.357	54.505	0.55831	3952100000	1969400000	1982700000	O75533	257	O75533	O75533	Splicing factor 3B subunit 1	2;3	586
-0.224166	-0.433494	0.177688	MAST2	191	S	LIVTSSTSPTLPRPHSPLHGHTGNSPLDSPR	5	0.995386	1.14109e-38	113.36	105.26	113.36	1.5276	309470000	164100000	145360000	Q6P0Q8;Q6P0Q8-2	191;191	Q6P0Q8	Q6P0Q8	Microtubule-associated serine/threonine-protein kinase 2	1	3161
0.7433	1.14826	0.177896	SRRM2	1975	S	SRTPPVTRRRSRSRTSPITRRRSRSRTSPVT	2	0.862215	0.00197701	75.941	53.379	74.392	0.34253	2593700000	1237100000	1356600000	Q9UQ35;Q9UQ35-2	1975;1975	Q9UQ35	Q9UQ35	Serine/arginine repetitive matrix protein 2	1	5728
-0.651609	-1.54037	0.178007	SAFB	601	S	ASKSQDRKSASREKRSVVSFDKVKEPRKSRD	2	0.998093	0.00142262	100.04	24.471	100.04	-0.46636	2129600000	928300000	1201300000	Q15424;Q15424-2;Q15424-4;Q15424-3	601;532;601;601	Q15424	Q15424	Scaffold attachment factor B1	1	2678
0.0368901	0.0660044	0.178286	AHNAK	5790	S	KPRHRSNSFSDEREFSGPSTPTGTLEFEGGE	4	0.665595	2.38655e-30	97.196	93.874	66.469	-0.92888	1511000000	821200000	689750000	Q09666	5790	Q09666	Q09666	Neuroblast differentiation-associated protein AHNAK	2	2280
0.0835197	0.046787	0.178389	RAD21	46	S	HVFECNLESSVESIISPKVKMALRTSGHLLL	3	0.998351	8.00819e-19	97.352	94.869	86.791	-0.013312	30638000	14575000	16064000	O60216	46	O60216	O60216	Double-strand-break repair protein rad21 homolog	1	433
0.164143	0.0930171	0.178571	NCOR2	2065	S	GYHGSSYSPEGVEPVSPVSSPSLTHDKGLPK	3	0.999701	9.08631e-59	142.77	142.77	105.66	1.8817	18692000000	8999600000	9692000000	Q9Y618;Q9Y618-5;Q9Y618-4;Q9Y618-3;Q9Y618-2	2065;2048;2048;2057;355	Q9Y618	Q9Y618	Nuclear receptor corepressor 2	1;2	5954
-0.00641984	-0.0116388	0.178619	PKMYT1	143	S	RSKEDGRLYAVKRSMSPFRGPKDRARKLAEV	2	0.999133	3.96784e-05	83.53	77.053	61.344	-0.73392	752450000	381740000	370710000	Q99640;Q99640-4;Q99640-3;Q99640-2	143;74;134;143	Q99640	Q99640	Membrane-associated tyrosine- and threonine-specific cdc2-inhibitory kinase	1	4504
0.132116	0.230888	0.178632	MPZL1	204	S	VLYRRKNSKRDYTGCSTSESLSPVKQAPRKS	2	0.873287	1.36255e-18	129.88	125.35	129.88	-0.43021	817980000	305270000	512710000	O95297;O95297-4;O95297-2	204;80;203	O95297	O95297	Myelin protein zero-like protein 1	1	730
-0.0597506	-0.0326651	0.178995	CWF19L2	479	S	PKKEHLRDTKSTFAGSPERESIHILSVDEKN	3	0.911898	1.07196e-20	114.74	96.736	76.237	-0.31205	5145100000	2613100000	2532100000	Q2TBE0;Q2TBE0-3;Q2TBE0-2	479;479;479	Q2TBE0	Q2TBE0	CWF19-like protein 2	1	2821
0.398131	0.233108	0.178998	CEP170	1019	S	DGRKFVQSSGRIRQPSVDLTDDDQTSSVPHS	4	0.999494	5.67931e-167	219.61	219.61	136.89	-0.31841	1139200000	611020000	528200000	Q5SW79;Q5SW79-2;Q5SW79-3	1019;921;921	Q5SW79	Q5SW79	Centrosomal protein of 170 kDa	1;2	2960
-0.0655062	-0.121015	0.179048	EIF4EBP2	46	T	PHDYCTTPGGTLFSTTPGGTRIIYDRKFLLD	4	0.835175	2.70562e-38	111.49	108.24	47.524	0.5315	11530000000	5686100000	5844000000	Q13542	46	Q13542	Q13542	Eukaryotic translation initiation factor 4E-binding protein 2	1;2	2432
0.192825	0.109514	0.179146	EEF1D	129	T	VLEKSSPGHRATAPQTQHVSPMRQVEPPAKK	3	0.794754	9.5956e-09	92.38	87.086	92.38	-0.24853	8787100000	4383000000	4404100000	P29692;P29692-2;P29692-3;P29692-4	129;495;105;110	P29692	P29692	Elongation factor 1-delta	1	1336
0.257131	0.437213	0.179317	FIP1L1	492	S	RERERTRERERERDHSPTPSVFNSDEERYRY	2	0.999969	1.81572e-37	181.51	179.29	164.01	-1.026	2003000000	1025500000	977500000	Q6UN15;Q6UN15-3;Q6UN15-5	492;418;486	Q6UN15	Q6UN15	Pre-mRNA 3'-end-processing factor FIP1	1;2	3240
0.275484	0.158252	0.179383	MET	988	S	ARVHTPHLDRLVSARSVSPTTEMVSNESVDY	2	0.997	2.68572e-41	181.64	163.92	91.603	-1.0042	3199000000	1616100000	1582900000	P08581;P08581-2	988;1006	P08581	P08581	Hepatocyte growth factor receptor	1;2	946
-0.252879	-0.498047	0.179519	FAM122B	119	S	YSPKRIDFTPVSPAPSPTRGFGKMFVSSSGL	3	0.982309	2.88076e-23	140.63	140.63	78.978	0.34512	38081000000	20365000000	17716000000	Q7Z309;Q7Z309-2;Q7Z309-5;Q7Z309-3;Q7Z309-4	119;119;66;138;138	Q7Z309;Q7Z309-3	Q7Z309	Protein FAM122B	1;2	3364;3365
-0.0395179	-0.0216219	0.179627	NCOR1	1533	S	KSTLTPTQRESIPAKSPVPGVDPVVSHSPFD	3	1	1.38172e-44	132.79	132.79	132.79	-0.45578	3620000000	1757600000	1862400000	O75376;O75376-2	1533;1549	O75376	O75376	Nuclear receptor corepressor 1	1	556
-0.0104831	-0.00575923	0.179745	TP53BP1	1114	S	PVSPASQKMVIQGPSSPQGEAMVTDVLEDQK	2	0.925827	7.89562e-53	136.24	136.24	105.35	0.93464	21066000000	10323000000	10743000000	Q12888;Q12888-2;Q12888-3	1114;1119;1119	Q12888	Q12888	Tumor suppressor p53-binding protein 1	1	2320
-0.340623	-0.695549	0.179994	SH2D4A	261	S	RRSLAKQAREDYKRLSLGAQKGRGGERLQSP	2	1	0.00116612	102.46	39.683	72.187	0.78595	2443300000	1201600000	1241700000	Q9H788;Q9H788-2	261;216	Q9H788	Q9H788	SH2 domain-containing protein 4A	1	4950
0.359859	0.599703	0.180044	PPP1R12A	871	S	SFWTQDSDENEQEQQSDTEEGSNKKETQTDS	3	0.99657	3.66292e-118	210.51	210.51	210.51	0.010478	1055400000	473210000	582180000	O14974;O14974-5;O14974-4;O14974-3;O14974-2	871;784;812;815;871	O14974	O14974	Protein phosphatase 1 regulatory subunit 12A	1	241
-0.137061	-0.260026	0.180117	EGFR	1104	S	VPEYINQSVPKRPAGSVQNPVYHNQPLNPAP	3	1	1.47551e-52	153.48	150.27	153.48	0.14064	206850000	109190000	97659000	P00533	1104	P00533	P00533	Epidermal growth factor receptor	1	821
-0.08111	-0.151209	0.180161	FGD1	116	S	RPGLHQGNRILVKSLSLDPGQSLEPHPEGPQ	3	0.977564	1.44521e-50	169.84	169.84	97.095	-0.36879	3529300000	1752600000	1776700000	P98174	116	P98174	P98174	FYVE, RhoGEF and PH domain-containing protein 1	1	2121
0.204642	0.353284	0.180243	FYCO1	196	S	RTLTTGSSAYLWKPPSRSSSMSSLVSSYLQT	3	1	7.48329e-13	89.011	86.211	89.011	0.61828	234110000	134700000	99406000	Q9BQS8;Q9BQS8-3;Q9BQS8-2;Q9BQS8-4	196;196;196;196	Q9BQS8	Q9BQS8	FYVE and coiled-coil domain-containing protein 1	1	4565
0.354339	0.205231	0.180317	NUP153	522	S	ALTNKVQMTSPSSTGSPMFKFSSPIVKSTEA	2	0.984239	3.61922e-11	85.498	79.92	85.498	-0.22882	129190000	66520000	62668000	P49790;P49790-3;P49790-2	522;553;522	P49790	P49790	Nuclear pore complex protein Nup153	1	1682
0.0754641	0.134683	0.180473	TLE4	206	S	HDNDHQRDRDSIKSSSVSPSASFRGAEKHRN	2	0.939124	8.76393e-06	91.307	70.247	42.785	-0.6357	698080000	394260000	303820000	Q04727;Q04727-4;Q04727-3;Q04727-2	206;181;206;206	Q04727	Q04727	Transducin-like enhancer protein 4	1	2212
-0.10869	-0.204892	0.180796	ARHGAP17	667	S	GGQSSSGTSQHPPSLSPKPPTRSPSPPTQHT	4	0.711461	3.36358e-21	87.544	87.544	74.869	-0.20157	5894300000	2626700000	3267600000	Q68EM7;Q68EM7-6;Q68EM7-5;Q68EM7-2;Q68EM7-7;Q68EM7-3	667;667;667;589;200;394	Q68EM7	Q68EM7	Rho GTPase-activating protein 17	1	3092
0.0419438	0.0231379	0.180842	CCNY	21	S	SCCVSSSPKLRRNAHSRLESYRPDTDLSRED	3	0.999974	2.74355e-12	84.946	84.946	73.11	-0.11074	3015900000	1386700000	1629200000	Q8ND76;Q8ND76-2	21;21	Q8ND76	Q8ND76	Cyclin-Y	1;2	3766
0.574053	0.342013	0.181143	NUP50	221	S	RNSESESNKVAAETQSPSLFGSTKLQQESTF	2	0.994515	6.36588e-19	131.25	131.25	131.25	-0.5229	891190000	367890000	523300000	Q9UKX7;Q9UKX7-2	221;193	Q9UKX7	Q9UKX7	Nuclear pore complex protein Nup50	1	5620
-0.341099	-0.700795	0.181231	BAIAP2L1	257	T	MIEEIKTPASTPVSGTPQASPMIERSNVVRK	3	0.991145	2.08484e-30	123.85	123.85	123.85	-0.52623	3242800000	1320500000	1922300000	Q9UHR4	257	Q9UHR4	Q9UHR4	Brain-specific angiogenesis inhibitor 1-associated protein 2-like protein 1	2;3	5547
-0.243643	-0.128161	0.181334	SRGAP1	835	S	SGPVTEDKSSSKDMNSPTDRHPDGYLARQRK	3	0.99593	9.98532e-12	85.737	75.389	83.229	0.19582	2760700000	1285700000	1475000000	Q7Z6B7;Q7Z6B7-2	835;812	Q7Z6B7	Q7Z6B7	SLIT-ROBO Rho GTPase-activating protein 1	1	3402
0.0712136	0.127715	0.181515	CDK1;CDK2;CDK3	14	T	__MEDYTKIEKIGEGTYGVVYKGRHKTTGQV;__MENFQKVEKIGEGTYGVVYKARNKLTGEV	2	1	1.52094e-05	86.738	45.343	86.738	0.073455	1633300000	752410000	880850000	P06493;P06493-2;P24941;P24941-2;Q00526	14;14;14;14;14	P06493;P24941	P06493	Cyclin-dependent kinase 1;Cyclin-dependent kinase 2;Cyclin-dependent kinase 3	1;2	890;1256
0.850719	0.525081	0.18162	ELAC2	208	S	KHQPWQSPERPLSRLSPERSSDSESNENEPH	4	0.977406	5.34212e-26	114.46	110.21	44.341	-0.74661	2973700000	1519100000	1454600000	Q9BQ52;Q9BQ52-2	208;114	Q9BQ52	Q9BQ52	Zinc phosphodiesterase ELAC protein 2	1;2	4545
-0.618274	-0.304745	0.181688	PPP1R12A	910	S	TSAGDRYDSLLGRSGSYSYLEERKPYSSRLE	2	0.990163	4.36846e-10	131.17	131.17	112.5	-0.25258	403490000	181150000	222340000	O14974;O14974-5;O14974-4;O14974-3;O14974-2	910;823;851;854;910	O14974	O14974	Protein phosphatase 1 regulatory subunit 12A	1	241
-0.0816748	-0.0440444	0.181694	KIF4A	1181	T	ILKEMCDVEQVLSKKTPPAPSPFDLPELKHV	2	0.999956	1.0919e-10	82.449	72.713	69.03	-0.085403	366750000	173440000	193310000	O95239	1181	O95239	O95239	Chromosome-associated kinesin KIF4A	1	722
0.0721745	0.129687	0.182123	SLC39A10	573	S	WLQLKPLAGTDDSVVSEDRLNETELTDLEGQ	3	0.999989	7.38007e-161	236.8	236.8	207.07	2.1239	1812000000	914220000	897750000	Q9ULF5;Q9ULF5-2	573;123	Q9ULF5	Q9ULF5	Zinc transporter ZIP10	2;3	5634
-0.151907	-0.292546	0.182568	TNPO2	355	S	SRTVTLPHEAERPDGSEDAEDDDDDDALSDW	4	0.893214	4.98061e-06	44.178	43.518	44.178	-0.93954	325360000	152520000	172840000	O14787-2;O14787	355;355	O14787-2	O14787-2	Transportin-2	1	222
-0.0632886	-0.118493	0.182664	PPP1R16A	353	S	RTSSAGSRGKVVRRVSLTQRTDLYRKQHAQE	2	0.988419	0.00547778	90.696	44.234	76.228	-0.22302	702020000	361840000	340180000	Q96I34	353	Q96I34	Q96I34	Protein phosphatase 1 regulatory subunit 16A	1	4302
0.0705267	0.1271	0.182821	ARHGEF5	514	T	GTEVVFASASVTPPRTPDSAPPSPAEAYPIT	3	0.730819	5.98311e-20	76.255	76.255	52.056	1.891	51812000	24544000	27268000	Q12774	514	Q12774	Q12774	Rho guanine nucleotide exchange factor 5	2	2300
-0.0366738	-0.0681893	0.182972	APC	780	S	DAQHLSETFDNIDNLSPKASHRSKQRHKQSL	2	1	3.19647e-141	260.53	253.42	224.14	0.46158	7308800000	3723800000	3585100000	P25054;P25054-2	780;679	P25054	P25054	Adenomatous polyposis coli protein	1	1257
0.095722	0.0528052	0.183095	EHD4	459	S	VAKDKPVYDELFYTLSPINGKISGVNAKKEM	3	0.97619	9.48189e-13	82.267	75.62	82.267	-0.61902	28098000	12609000	15489000	Q9H223	459	Q9H223	Q9H223	EH domain-containing protein 4	1	4858
-0.153543	-0.0813395	0.183318	JUND	259	S	QTVPDVPSFGESPPLSPIDMDTQERIKAERK	3	0.999916	1.30905e-46	128.11	128.11	128.11	-0.31994	3769400000	1855600000	1913700000	P17535	259	P17535	P17535	Transcription factor jun-D	1;2	1136
0.0900404	0.0495016	0.183787	CDC27	426	S	SKTNKGGITQPNINDSLEITKLDSSIISEGK	2	0.998972	2.53715e-19	111.65	111.65	97.271	0.63271	722160000	335070000	387080000	P30260;P30260-2	426;432	P30260	P30260	Cell division cycle protein 27 homolog	1	1352
-0.0899888	-0.170694	0.183843	DDR2	481	Y	GSNSTYDRIFPLRPDYQEPSRLIRKLPEFAP	3	0.998376	1.31911e-08	89.43	82.744	82.202	0.066598	117010000	42366000	74648000	Q16832	481	Q16832	Q16832	Discoidin domain-containing receptor 2	1	2785
0.119024	0.212534	0.183888	CLIP1	147	S	DEANGLQTTPASRATSPLCTSTASMVSSSPS	2	0.525737	1.50408e-17	88.027	83.481	75.035	-0.44498	820320000	343430000	476890000	P30622;P30622-2;P30622-1	147;147;147	P30622	P30622	CAP-Gly domain-containing linker protein 1	1;2	1368
-0.0550216	-0.103263	0.183936	ANKRD11	1792	S	QAPARPLSTNLYRSVSVDIRRTPEEEFSVGD	2	0.993611	0.00500201	74.173	19.109	74.173	-0.41185	28425000	13692000	14733000	Q6UB99	1792	Q6UB99	Q6UB99	Ankyrin repeat domain-containing protein 11	1	3238
0.212258	0.118837	0.183952	MAP3K3	176	S	RSRHLSVSSQNPGRSSPPPGYVPERQQHIAR	3	0.863261	2.88348e-52	147.75	147.75	139.28	0.74679	506810000	242740000	264070000	Q99759;Q99759-2	176;207	Q99759	Q99759	Mitogen-activated protein kinase kinase kinase 3	1	4522
-0.0697698	-0.131589	0.18402	SMAP	15	S	_MSAARESHPHGVKRSASPDDDLGSSNWEAA	3	0.65719	1.33284e-112	219.22	219.22	103.52	-1.7643	3550800000	1755200000	1795700000	O00193	15	O00193	O00193	Small acidic protein	1	124
-0.0617218	-0.0330883	0.184097	RPRD2	798	S	SNSVSTYRPFGLGSESPYKQPSDGMERPSSL	2	0.999648	8.36715e-112	242.07	242.07	242.07	0.66845	4458100000	1752100000	2706100000	Q5VT52;Q5VT52-2;Q5VT52-3;Q5VT52-5	798;761;772;772	Q5VT52;Q5VT52-5	Q5VT52	Regulation of nuclear pre-mRNA domain-containing protein 2	1	3025;3026
0.123269	0.0680144	0.184208	FTSJ3	688	S	VIASSKKAKRDLIDNSFNRYTFNEDEGELPE	3	1	2.87019e-11	145.81	145.81	83.573	-0.039932	1870000000	888390000	981580000	Q8IY81	688	Q8IY81	Q8IY81	pre-rRNA processing protein FTSJ3	1	3598
-0.135031	-0.260748	0.184599	MGRN1	524	S	QGTRAASIENVLQDSSPEHCGRGPPADIYLP	2	0.799059	4.06442e-17	114.37	100.86	114.37	4.4466	922970000	421080000	501890000	O60291;O60291-2;O60291-3;O60291-4	524;524;502;502	O60291	O60291	E3 ubiquitin-protein ligase MGRN1	1	443
0.0302654	0.0555314	0.184671	SMPD4	350	S	KHLHAFANSLKPEQASPSAHSHATSPLEEFK	5	0.983842	7.32527e-109	193.75	193.75	193.75	0.34633	3555700000	1819200000	1736500000	Q9NXE4;Q9NXE4-3;Q9NXE4-6;Q9NXE4-2;Q9NXE4-4;Q9NXE4-10;Q9NXE4-7;Q9NXE4-8	350;258;287;321;350;53;130;138	Q9NXE4	Q9NXE4	Sphingomyelin phosphodiesterase 4	1	5299
-0.591223	-0.288772	0.18502	PCM1	116	S	EKLKQRINFSDLDQRSIGSDSQGRATAANNK	2	0.99908	4.24939e-30	120.63	120.63	80.813	-0.31469	557780000	253530000	304250000	Q15154;Q15154-2;Q15154-3	116;116;116	Q15154	Q15154	Pericentriolar material 1 protein	2	2642
-0.591223	-0.288772	0.18502	PCM1	119	S	KQRINFSDLDQRSIGSDSQGRATAANNKRQL	3	0.965914	4.24939e-30	120.63	120.63	120.63	-0.22713	557780000	253530000	304250000	Q15154;Q15154-2;Q15154-3	119;119;119	Q15154	Q15154	Pericentriolar material 1 protein	2	2642
0.45038	0.74802	0.185167	SRGAP1	1005	S	LDTLEQVKNSPTPATSTESLSPLHNVALRSS	3	0.927583	8.0455e-38	126.27	126.27	108.57	0.45691	924180000	441940000	482240000	Q7Z6B7;Q7Z6B7-2	1005;982	Q7Z6B7	Q7Z6B7	SLIT-ROBO Rho GTPase-activating protein 1	1;2	3402
-0.873424	-0.405121	0.185238	MAP7	283	S	SMDRPKLFVTPPEGSSRRRIIHGTASYKKER	2	0.659163	3.01587e-07	109.44	90.865	109.44	0.60607	72238000	41812000	30426000	Q14244;Q14244-6;Q14244-7;Q14244-3;Q14244-5;Q14244-2;Q14244-4	283;268;305;189;137;246;268	Q14244	Q14244	Ensconsin	1	2520
-0.513275	-1.17057	0.185443	TRPS1	892	S	KSKDESQSLLRRRRGSGVFCANCLTTKTSLW	3	1	5.94592e-16	117.38	104.75	117.38	-0.54133	214970000	103560000	111410000	Q9UHF7;Q9UHF7-3;Q9UHF7-2	892;896;905	Q9UHF7	Q9UHF7	Zinc finger transcription factor Trps1	1	5541
0.0945064	0.170816	0.185476	SLC30A1	426	S	GIHATTIQPEFASVGSKSSVVPCELACRTQC	4	0.996327	1.17958e-31	109.53	109.53	109.53	1.8495	41528000	21032000	20496000	Q9Y6M5	426	Q9Y6M5	Q9Y6M5	Zinc transporter 1	1	5987
-0.418832	-0.911423	0.185772	HUWE1	3135	S	ALSAILRSPAFTSRLSGNRGVQYTRLAVQRG	3	0.956457	3.46288e-07	78.69	69.37	76.759	-0.17979	191370000	99970000	91396000	Q7Z6Z7;Q7Z6Z7-2;Q7Z6Z7-3	3135;3119;3126	Q7Z6Z7	Q7Z6Z7	E3 ubiquitin-protein ligase HUWE1	1	3407
-0.177784	-0.0928839	0.185872	BRD8	284	S	PLLSELLKKGSLLPTSPRLVNESEMAVASGH	2	0.752176	0.00354961	47.815	39.16	40.767	1.4246	462110000	233420000	228700000	Q9H0E9-2;Q9H0E9-3;Q9H0E9-4	284;144;284	Q9H0E9-2	Q9H0E9-2	Bromodomain-containing protein 8	1	4831
0.0123541	0.00665172	0.186108	DDX42	185	S	AGVVQEEEEDNLEYDSDGNPIAPTKKIIDPL	3	0.998376	3.26092e-50	129.31	129.31	110.92	-0.030481	19186000000	9405800000	9780100000	Q86XP3;Q86XP3-2	185;66	Q86XP3;Q86XP3-2	Q86XP3	ATP-dependent RNA helicase DDX42	1	3491;3492
-0.377257	-0.190299	0.186242	POLDIP3	127	S	RQVADAREKISLKRSSPAAFINPPIGTVTPA	2	0.861991	2.77422e-44	135.84	130.17	132.78	0.7048	1316200000	625520000	690690000	Q9BY77;Q9BY77-2	127;127	Q9BY77;Q9BY77-2	Q9BY77	Polymerase delta-interacting protein 3	1	4727;4728
0.261591	0.146324	0.186293	MED1	1536	S	DKKKSHSIKPESWSKSPISSDQSLSMTSNTI	3	0.985733	5.96788e-53	133.61	131.19	62.589	2.6724	374090000	179060000	195030000	Q15648	1536	Q15648	Q15648	Mediator of RNA polymerase II transcription subunit 1	1	2704
-0.0787465	-0.1503	0.186315	MAP2K2	306	S	PHSISPRPRPPGRPVSGHGMDSRPAMAIFEL	4	0.999964	1.16647e-11	84.03	84.03	70.986	1.0938	5100100000	2570200000	2529900000	P36507	306	P36507	P36507	Dual specificity mitogen-activated protein kinase kinase 2	1	1450
0.0593554	0.0321379	0.186598	PRRC2C	2105	S	QPRAGPIKAQKLPDLSPVENKEHKPGPIGKE	2	1	3.7649e-13	157.5	142.6	136.27	0.034246	1720500000	780440000	940090000	Q9Y520;Q9Y520-6;Q9Y520-4;Q9Y520-5;Q9Y520-7;Q9Y520-2;Q9Y520-3	2105;2105;2105;2058;2107;1862;2105	Q9Y520	Q9Y520	Protein PRRC2C	1	5907
-0.207778	-0.107554	0.186961	NCOR2	1259	S	DVLYKGTITRIIGEDSPSRLDRGREDSLPKG	2	0.974336	2.60157e-07	82.578	60.04	72.321	-1.3327	2115000000	1015600000	1099500000	Q9Y618;Q9Y618-5;Q9Y618-4;Q9Y618-3	1259;1242;1242;1251	Q9Y618	Q9Y618	Nuclear receptor corepressor 2	1	5954
0.119688	0.216049	0.187038	MYCBP2	2882	S	PKDSTDSPGSENRAPSPHVVQENLHSEVVEV	4	0.916926	5.90427e-80	153.33	149.89	153.33	1.1347	393490000	182150000	211340000	O75592;O75592-2	2882;2882	O75592	O75592	Probable E3 ubiquitin-protein ligase MYCBP2	1	593
0.202512	0.111789	0.187447	ARHGAP24	413	S	SKTNSPKNSVHKLDVSRSPPLMVKKNPAFNK	3	0.516748	0.00010106	58.079	58.079	58.079	-0.33885	68857000	33705000	35152000	Q8N264;Q8N264-3;Q8N264-2	413;318;320	Q8N264	Q8N264	Rho GTPase-activating protein 24	1	3641
-0.0310171	-0.0164963	0.187501	HPS5	679	S	NSSMKLNQDVLLVNESKKGILDEDNEKEKRD	2	1	8.48872e-06	70.889	46.464	57.267	0.77915	417730000	198240000	219490000	Q9UPZ3;Q9UPZ3-2	679;565	Q9UPZ3	Q9UPZ3	Hermansky-Pudlak syndrome 5 protein	1	5726
0.0281448	0.0150972	0.187748	ATF7IP	673	S	EDLKKRHEHPPNPPVSPGKTVNDVNSNNNMS	3	1	9.34121e-26	153.36	147.7	72.932	1.677	19498000000	9531700000	9965900000	Q6VMQ6;Q6VMQ6-2;Q6VMQ6-5;Q6VMQ6-4	673;672;672;681	Q6VMQ6	Q6VMQ6	Activating transcription factor 7-interacting protein 1	1	3257
0.118891	0.215329	0.18793	POM121C	325	S	LDGQENKRRRHDSSGSGHSAFEPLVASGVPA	3	0.723132	2.04841e-24	90.136	90.136	64.221	0.36872	664160000	289750000	374410000	A8CG34;A8CG34-2	325;83	A8CG34	A8CG34	Nuclear envelope pore membrane protein POM 121C	2	40
-0.334735	-0.709732	0.188294	C17orf53	47	S	TGSLPVNAGRLRPVSSRPQETVQAQSSRLLL	3	0.808499	1.88772e-25	105.32	105.32	105.32	0.52282	215710000	102830000	112880000	Q8N3J3;Q8N3J3-3;Q8N3J3-4;Q8N3J3-2	47;47;47;47	Q8N3J3	Q8N3J3	Uncharacterized protein C17orf53	1	3656
0.211884	0.375085	0.188343	PLLP	9	S	_______MAEFPSKVSTRTSSPAQGAEASVS	2	0.912635	0.0010319	74.537	68.502	74.537	0.69236	942870000	460820000	482050000	Q9Y342	9	Q9Y342	Q9Y342	Plasmolipin	1	5818
-0.326697	-0.164786	0.188415	HUWE1	3158	S	TRLAVQRGGTFQMGGSSSHNRPSGSNVDTLL	3	0.811464	9.45173e-24	93.596	90.28	93.596	-0.75465	129470000	60212000	69263000	Q7Z6Z7;Q7Z6Z7-2;Q7Z6Z7-3	3158;3142;3149	Q7Z6Z7	Q7Z6Z7	E3 ubiquitin-protein ligase HUWE1	1	3407
0.248413	0.137616	0.188419	ECT2	376	S	ELKKSVSMLSLNTPNSNRKRRRLKETLAQLS	3	0.999495	2.53007e-15	114.56	108.08	114.56	0.074634	286160000	138000000	148160000	Q9H8V3;Q9H8V3-4;Q9H8V3-3;Q9H8V3-2	376;345;376;344	Q9H8V3	Q9H8V3	Protein ECT2	1;2	4979
-0.27066	-0.558855	0.188431	AHNAK	1445	S	PDAKLKGPKFKMPEMSIKPQKISIPDVGLHL	2	1	0.0104544	57.55	24.418	54.982	-0.88888	365430000	171460000	193960000	Q09666	1445	Q09666	Q09666	Neuroblast differentiation-associated protein AHNAK	1	2280
0.0461418	0.085466	0.188484	IKBKG	377	S	EVSQAPLPPAPAYLSSPLALPSQRRSPPEEP	3	0.778074	8.27103e-58	132.62	132.62	88.814	1.1555	238390000	119070000	119330000	Q9Y6K9;Q9Y6K9-3;Q9Y6K9-2	377;278;445	Q9Y6K9	Q9Y6K9	NF-kappa-B essential modulator	1	5983
-0.134762	-0.264597	0.188646	CDK17	520	T	NSSYPETGVFVINHFTCRS____________	3	0.690521	1.67939e-30	122.39	118.98	122.39	-0.82425	234820000	88243000	146580000	Q00537-2	520	Q00537-2	Q00537-2	Cyclin-dependent kinase 17	1	2135
-0.466277	-1.05617	0.188733	VIPAS39	93	S	SGSTHEGREQLKSRNSFSSYAQLPKPTSTYS	2	0.848857	2.09098e-11	117.33	110.01	117.33	-1.1041	213750000	72935000	140820000	Q9H9C1	93	Q9H9C1	Q9H9C1	Spermatogenesis-defective protein 39 homolog	1	4995
0.152248	0.0829731	0.188801	TBC1D4	588	S	NIFSRGANRMRGRLGSVDSFERSNSLASEKD	2	0.999998	2.31641e-14	118.77	86.437	107.03	0.47905	666170000	168820000	497350000	O60343;O60343-2;O60343-3	588;588;588	O60343	O60343	TBC1 domain family member 4	1	456
-0.0853436	-0.164915	0.188865	HUWE1	2887	S	GDTSAAGSSEQPRAGSSTPGDAPPAVAEVQG	2	0.972371	8.96611e-19	96.591	96.591	95.996	0.60013	4658500000	2287300000	2371200000	Q7Z6Z7;Q7Z6Z7-2;Q7Z6Z7-3	2887;2887;2878	Q7Z6Z7	Q7Z6Z7	E3 ubiquitin-protein ligase HUWE1	1	3407
-0.145031	-0.286172	0.188966	AKAP13	1494	S	ASLDRHSSHGSDVSLSQILKPNRSRDRQSLD	3	0.977313	1.5978e-13	99.371	94.613	94.845	-0.28524	138770000	52792000	85978000	Q12802;Q12802-2;Q12802-4	1494;1494;1494	Q12802	Q12802	A-kinase anchor protein 13	1	2307
-0.0655967	-0.126048	0.18909	HIST1H4A	48	S	PAIRRLARRGGVKRISGLIYEETRGVLKVFL	3	0.999997	2.20761e-06	99.927	95.586	99.927	-0.048212	312410000	60119000	252300000	P62805	48	P62805	P62805	Histone H4	1	1991
-0.117913	-0.230695	0.189204	AHNAK	4903	S	PRLDFEGPDAKLSGPSLKMPSLEISAPKVTA	2	0.999912	0.00332864	85.533	13.92	85.533	-0.29775	1832300000	888540000	943750000	Q09666	4903	Q09666	Q09666	Neuroblast differentiation-associated protein AHNAK	1	2280
0.119555	0.0646911	0.189341	TMPO	378	S	CRRPIKGAAGRPLELSDFRMEESFSSKYVPK	3	1	1.72052e-06	69.485	56.993	69.485	0.58552	559020000	265270000	293750000	P42167;P42167-2	378;269	P42167	P42167	Lamina-associated polypeptide 2, isoforms beta/gamma;Thymopoietin;Thymopentin	1	1527
1.16311	1.73774	0.189359	OSBPL11	189	S	SLASSSNSPISQRRPSQNAISFFNVGHSKLQ	2	1	3.37505e-73	219.78	202.54	177.09	-0.30723	12845000000	6389900000	6454900000	Q9BXB4	189	Q9BXB4	Q9BXB4	Oxysterol-binding protein-related protein 11	1	4704
0.171335	0.0934019	0.189541	SPEN	727	S	DRDRDHERRPIERSQSPVHLRRPQSPGASPS	4	1	5.187e-09	96.143	64.26	47.904	-0.0045772	5554900000	2614700000	2940100000	Q96T58	727	Q96T58	Q96T58	Msx2-interacting protein	1;2	4458
-0.311542	-0.658554	0.189762	CRIP2	115	S	ERKASGPPKGPSRASSVTTFTGEPNTCPRCS	2	0.817717	5.74881e-28	141.6	136.39	141.6	-0.15783	783460000	409190000	374270000	P52943;P52943-2	115;189	P52943	P52943	Cysteine-rich protein 2	1	1783
-0.144584	-0.0747794	0.189883	SLC4A7	64	S	HRAVYIGVHVPFSKESRRRHRHRGHKHHHRR	3	0.859218	7.00923e-08	71.872	67.62	68.952	-1.0131	259850000	118470000	141370000	Q9Y6M7-13;Q9Y6M7-7;Q9Y6M7-6;Q9Y6M7;Q9Y6M7-14;Q9Y6M7-2;Q9Y6M7-9;Q9Y6M7-8;Q9Y6M7-11;Q9Y6M7-12;Q9Y6M7-10	64;64;60;55;64;55;60;64;60;60;60	Q9Y6M7-13	Q9Y6M7-13	Sodium bicarbonate cotransporter 3	1	5988
-0.326082	-0.694568	0.190019	EIF3A	882	S	ERERRREEERRLGDSSLSRKDSRWGDRDSEG	3	0.791375	1.05241e-06	140.09	112.11	51.135	0.20616	2417200000	1252800000	1164400000	Q14152;Q14152-2	882;848	Q14152	Q14152	Eukaryotic translation initiation factor 3 subunit A	1	2498
0.20989	0.373925	0.190096	NELFA	363	S	SSREASRPPEEPSAPSPTLPAQFKQRAPMYN	3	0.988466	3.18772e-14	91.079	77.07	71.678	0.018604	3774100000	1739100000	2035100000	Q9H3P2;Q9H3P2-7	363;100	Q9H3P2	Q9H3P2	Negative elongation factor A	1	4889
0.393965	0.221775	0.190138	SRRM2	2409	T	SGRTSPPLLDRARSRTPPSAPSQSRMTSERA	3	0.999931	2.74147e-16	138.05	116.16	85.087	0.68036	6011000000	2678200000	3332700000	Q9UQ35	2409	Q9UQ35	Q9UQ35	Serine/arginine repetitive matrix protein 2	1;2	5728
-0.286322	-0.600079	0.190234	HNRNPM	637	S	AIEMERGNFGGSFAGSFGGAGGHAPGVARKA	3	0.999988	1.46069e-24	104.38	97.61	104.38	-0.63243	1868000000	889720000	978250000	P52272;P52272-2	637;598	P52272	P52272	Heterogeneous nuclear ribonucleoprotein M	1	1761
-0.61094	-1.52602	0.190299	PALLD	728	S	SALASRSAPAMQSSGSFNYARPKQFIAAQNL	3	0.993572	6.46027e-20	124.25	116.23	109.72	0.34206	760660000	272530000	488130000	Q8WX93;Q8WX93-3;Q8WX93-4	728;346;17	Q8WX93	Q8WX93	Palladin	1	3978
-0.260135	-0.131721	0.190301	FAM122A	143	S	VEKSASPKRIDFIPVSPAPSPTRGIGKQCFS	3	1	7.3625e-45	193.15	193.15	103.22	-0.27016	2615500000	1373000000	1242500000	Q96E09	143	Q96E09	Q96E09	Protein FAM122A	2	4213
-0.222061	-0.113167	0.190316	STRIP1	59	S	PGGKAREFNRNQRKDSEGYSESPDLEFEYAD	3	0.999008	5.39285e-77	190.92	190.92	159.36	-0.5196	641100000	322080000	319020000	Q5VSL9;Q5VSL9-4	59;59	Q5VSL9	Q5VSL9	Striatin-interacting protein 1	1	3020
0.111966	0.0602919	0.190317	PRKCD	130	S	LMSVQYFLEDVDCKQSMRSEDEAKFPTMNRR	3	1	1.54373e-18	92.147	87.453	92.147	0.4594	391760000	187400000	204360000	Q05655;Q05655-2	130;130	Q05655	Q05655	Protein kinase C delta type;Protein kinase C delta type regulatory subunit;Protein kinase C delta type catalytic subunit	1	2223
-0.0923094	-0.179893	0.190387	MYC	281	S	SVEKRQAPGKRSESGSPSAGGHSKPPHSPLV	3	0.994151	8.20364e-53	133.28	127.57	87.155	-0.25172	7671000000	3749700000	3921300000	P01106;P01106-2	281;296	P01106;P01106-2	P01106	Myc proto-oncogene protein	1;2	829;830
0.0886844	0.163446	0.190477	KDM3B	744	S	TSSLTQPIEMPTLSSSPTEERPTVGPGQQDN	4	0.848994	1.71261e-30	91.171	91.171	80	0.079486	1822000000	844560000	977410000	Q7LBC6;Q7LBC6-2	744;400	Q7LBC6	Q7LBC6	Lysine-specific demethylase 3B	1;2	3350
-0.49076	-1.13836	0.190543	PRPF31	439	S	LQRTLQKQSVVYGGKSTIRDRSSGTASSVAF	2	0.999684	5.87101e-09	80.316	73.839	80.316	2.1202	1162300000	512100000	650160000	Q8WWY3	439	Q8WWY3	Q8WWY3	U4/U6 small nuclear ribonucleoprotein Prp31	2	3976
-0.287395	-0.144699	0.190555	POLA1	186	S	PQITPPPVMILKKKRSIGASPNPFSVHTATA	3	0.999649	4.11248e-38	128.58	128.58	82.665	1.4357	3885000000	2388800000	1496200000	P09884	186	P09884	P09884	DNA polymerase alpha catalytic subunit	1;2	970
-0.1708	-0.342555	0.190607	EIF4B	207	S	SDKTDTDWRARPATDSFDDYPPRRGDDSFGD	3	0.994658	6.59183e-17	125.45	125.45	114.96	0.138	2062500000	955910000	1106600000	P23588;P23588-2	207;168	P23588	P23588	Eukaryotic translation initiation factor 4B	1	1244
-0.0293966	-0.0561673	0.190617	Sep-09	85	S	NSEPSARHVDSLSQRSPKASLRRVELSGPKA	3	0.999985	7.77079e-23	184.8	179.75	145.81	0.12858	214550000000	101840000000	112710000000	Q9UHD8;Q9UHD8-2;Q9UHD8-7;Q9UHD8-5	85;67;66;78	Q9UHD8;Q9UHD8-2	Q9UHD8	Septin-9	1;2	5538;5539
-0.207694	-0.105946	0.190693	ZNF444	232	S	RRKEHLRRHRDTHPGSPGSPGPALRPLPARE	4	0.99931	1.25312e-29	116.45	114.99	113.65	-0.015932	1842500000	934700000	907770000	Q8N0Y2;Q8N0Y2-2	232;231	Q8N0Y2	Q8N0Y2	Zinc finger protein 444	1;2	3624
0.0858326	0.158478	0.190757	TFEB	122	S	HISPAQGSPKPPPAASPGVRAGHVLSSSAGN	3	0.999999	1.43845e-23	97.592	95.031	97.592	0.7383	597110000	300680000	296430000	P19484	122	P19484	P19484	Transcription factor EB	1;2	1174
-0.385092	-0.846794	0.190903	AHNAK	5031	S	GKGKKSKFKMPKIHMSGPKIKAKKQGFDLNV	2	1	0.004071	80.219	65.921	80.219	-0.22058	3184600000	1519200000	1665400000	Q09666	5031	Q09666	Q09666	Neuroblast differentiation-associated protein AHNAK	1	2280
-0.376058	-0.18612	0.190995	ZNF592	1089	S	PDLSQTSKVKPPGGHSPQVNHLKRPVSGVGD	3	1	1.7497e-07	68.789	63.874	42.068	1.5197	5172600000	2554000000	2618600000	Q92610	1089	Q92610	Q92610	Zinc finger protein 592	1	4033
-0.155984	-0.0801119	0.191187	CTTNBP2NL	481	S	FQSQADQDQQASGLQSPPSRDLSPTLIDNSA	2	0.991852	1.49233e-60	164.83	153.83	130.15	0.4107	1846200000	995140000	851100000	Q9P2B4	481	Q9P2B4	Q9P2B4	CTTNBP2 N-terminal-like protein	1	5429
-0.174996	-0.35242	0.191201	ELAC2	205	S	RRGKHQPWQSPERPLSRLSPERSSDSESNEN	3	0.830584	1.65385e-25	106.86	106.86	45.579	0.14568	1101100000	629260000	471830000	Q9BQ52;Q9BQ52-2	205;111	Q9BQ52	Q9BQ52	Zinc phosphodiesterase ELAC protein 2	1;2	4545
-0.312904	-0.156267	0.191482	AFF4	814	S	ESSKQSAAKEKDLLPSPAGPVPSKDPKTEHG	2	0.999898	3.65995e-08	79.837	48.765	73.279	0.12051	747460000	371380000	376080000	Q9UHB7;Q9UHB7-2	814;814	Q9UHB7	Q9UHB7	AF4/FMR2 family member 4	1	5535
-0.131566	-0.26135	0.191713	IRS2	1149	S	KVIRADPQGGRRRHSSETFSSTTTVTPVSPS	2	0.973677	1.97108e-101	211.77	209.84	211.77	0.19878	22880000000	10842000000	12039000000	Q9Y4H2	1149	Q9Y4H2	Q9Y4H2	Insulin receptor substrate 2	1;2	5888
-0.125715	-0.249263	0.191769	BAIAP2	340	T	SPPQSQSKLSDSYSNTLPVRKSVTPKNSYAT	2	0.999509	2.48512e-19	156.72	131.8	156.72	0.98977	1373500000	655860000	717660000	Q9UQB8;Q9UQB8-3;Q9UQB8-5;Q9UQB8-4;Q9UQB8-6;Q9UQB8-2	340;340;340;340;340;340	Q9UQB8	Q9UQB8	Brain-specific angiogenesis inhibitor 1-associated protein 2	1	5733
0.233029	0.1271	0.192047	POM121C;POM121;POMZP3	291	S	PSSNAPDPCAKETVLSALKEKEKKRTVEEED;PSSNAPDPCAKETVLSALKEKKKKRTVEEED	2	0.999415	0.00549652	55.721	30.483	55.467	-0.51015	97500000	49419000	48081000	A8CG34;A8CG34-2;Q96HA1;Q96HA1-2;Q96HA1-3;Q6PJE2;Q6PJE2-5	291;49;314;49;49;49;49	A8CG34;Q96HA1	A8CG34	Nuclear envelope pore membrane protein POM 121C;Nuclear envelope pore membrane protein POM 121;POM121 and ZP3 fusion protein	1	40;4282
-0.250646	-0.12618	0.192169	SERBP1	252	S	YIQKQISYNYSDLDQSNVTEETPEGEEHHPV	4	0.938702	5.26588e-39	114.06	114.06	109.54	-0.98508	9330100000	4243500000	5086600000	Q8NC51;Q8NC51-2	252;246	Q8NC51	Q8NC51	Plasminogen activator inhibitor 1 RNA-binding protein	1	3747
-0.41323	-0.202136	0.192267	HTT	432	S	SGSIVELIAGGGSSCSPVLSRKQKGKVLLGE	3	0.955228	3.32694e-45	142.78	138.28	122.84	1.5869	616850000	309630000	307220000	P42858	432	P42858	P42858	Huntingtin	1;2	1548
0.140517	0.0754592	0.192284	KANK2	540	S	DSTENEAPEPRERVPSVAEAPQLRPAGTAAA	3	1	1.11783e-52	158.88	153.98	153.31	0.074586	2071000000	1032900000	1038100000	Q63ZY3;Q63ZY3-3;Q63ZY3-2	540;540;548	Q63ZY3	Q63ZY3	KN motif and ankyrin repeat domain-containing protein 2	1	3064
0.0278618	0.0526705	0.192511	MAP7D1	544	S	SKRRASNEKESAAPASPAPSPAPSPTPAPPQ	2	0.988264	6.59702e-12	71.295	69.016	71.295	1.0911	1545500000	774970000	770490000	Q3KQU3;Q3KQU3-4;Q3KQU3-2;Q3KQU3-3	544;512;507;90	Q3KQU3	Q3KQU3	MAP7 domain-containing protein 1	1	2828
0.239765	0.427576	0.192677	STXBP5	759	S	SKMVANDIAKMSRKLSLPTDLKPDLDVKDNS	3	0.998225	1.08221e-13	100.95	95.698	100.95	0.079349	669200000	356950000	312250000	Q5T5C0;Q5T5C0-2	759;723	Q5T5C0	Q5T5C0	Syntaxin-binding protein 5	1	2982
-0.643789	-0.301119	0.193071	AFF4	178	S	SRKKGQHGSEHSKSRSSSPGKPQAVSSLNSS	4	0.66946	5.08423e-59	173.21	173.21	82.541	-0.0066722	1523900000	940880000	583030000	Q9UHB7;Q9UHB7-2;Q9UHB7-3	178;178;178	Q9UHB7	Q9UHB7	AF4/FMR2 family member 4	2	5535
-0.126455	-0.252173	0.193081	ARHGDIA	47	S	QKSIQEIQELDKDDESLRKYKEALLGRVAVS	3	1	6.84227e-29	143.33	143.33	132.14	-0.31245	920100000	461000000	459100000	P52565;P52565-2	47;47	P52565	P52565	Rho GDP-dissociation inhibitor 1	1	1766
-0.0500842	-0.0973412	0.193255	XPO6	208	S	TVWDKHSVTAATPPPSPTSGESGDLLSNLLQ	3	0.996155	1.67514e-135	208.88	208.88	171.46	0.53251	4178100000	2006800000	2171200000	Q96QU8;Q96QU8-2	208;194	Q96QU8	Q96QU8	Exportin-6	1;2;3	4412
[truncated: 6,167 more rows]

## Sheet: Downregulated ST-P
log2(DRB/DMSO) Exp1	log2(DRB/DMSO) Exp2	p-value	T: Gene names	N: Position	C: Amino acid	T: Sequence window	C: Charge	N: Localization prob	N: PEP	N: Score	N: Delta score	N: Score for localization	N: Mass error [ppm]	N: Intensity	N: Intensity L	N: Intensity H	T: Proteins	T: Positions within proteins	T: Leading proteins	T: Protein	T: Protein names	M: Number of Phospho (STY)	M: Protein group IDs
[truncated: 35 more rows]

[truncated: 3 more sheets: Downregulated Others, Upregulated, Legend]
