# Supplementary material for: CDK9 and PP2A regulate RNA polymerase II transcription termination and coupled RNA maturation
Source: EMBO Rep. 2022 Aug 18;23(10):e54520. doi: 10.15252/embr.202154520 (PMC9535751; doi:10.15252/embr.202154520)
Supplement: Supplementary file 5 — Source Data for Expanded View and Appendix [file EMBR-23-e54520-s001.zip]

Archive with 6 entries (5 files):
- EV_and_Appendix_Figure_Source_Data/
- EV_and_Appendix_Figure_Source_Data/Appendix_Figure_S3.pdf
- EV_and_Appendix_Figure_Source_Data/Appendix_Figure_S1.pdf
- EV_and_Appendix_Figure_Source_Data/Figure EV4.pdf
- EV_and_Appendix_Figure_Source_Data/Figure EV2.pdf
- EV_and_Appendix_Figure_Source_Data/Figure EV3.pdf
